# Supplementary material for: Mendelian randomization and transcriptomic analysis reveal an inverse causal relationship between Alzheimer’s disease and cancer
Source: J Transl Med. 2023 Aug 4;21:527. doi: 10.1186/s12967-023-04357-3 (PMC10403895; doi:10.1186/s12967-023-04357-3)
Supplement: Supplementary file 1 — Additional file 1: Table S1. Two-sample MR results of AD as the exposure and 13 cancer cohorts as the outcome and detailed description of related data. [file 12967_2023_4357_MOESM1_ESM.xlsx]

## Sheet: Exposure details
Exposure details	LD clumping	LD proxies	Allele harmonisation	Methods for analysis
Name: Family history of Alzheimer's disease	Use clumping to prune SNPs for LD	Minimum LD Rsq value: 0.8	Attempt to align strands for palindromic SNPs	MR Egger
ID: ebi-a-GCST005921		MAF threshold for aligning palindromes: 0.3		Weighted median
SNPs in GWAS: 7746640				Inverse variance weighted
Number of instruments used: 10				Simple mode
Units: NULL				Weighted mode
Number of cases: 42034
Number of controls:272244
Sample size: 314278
PubmedID: 29777097
First author: Marioni RE
Consortium: NA
Year: 2018

## Sheet: Outcome details
ebi-a-GCST006465							ebi-a-GCST006466							finn-b-CD2_FOLLICULAR_LYMPHOMA_EXALLC							ieu-a-1126							ieu-a-1132							ieu-b-85							ieu-b-94							ukb-a-296
	Outcome details							Outcome details							Outcome details							Outcome details							Outcome details							Outcome details							Outcome details
	Name: Endometrial cancer (endometrioid histology)							Name: Endometrial cancer (Non-endometrioid histology)							Name: Follicular lymphoma (all cancers excluded)							Name: Breast cancer (Combined Oncoarray; iCOGS; GWAS meta analysis)							Name: ER+ Breast cancer (Oncoarray)							Name: Prostate cancer							Name: Oral cavity cancer
	ID: ebi-a-GCST006465							ID: ebi-a-GCST006466							ID: finn-b-CD2_FOLLICULAR_LYMPHOMA_EXALLC							ID: ieu-a-1126							ID: ieu-a-1132							ID: ieu-b-85							ID: ieu-b-94
	SNPs in GWAS: 9464330							SNPs in GWAS: 8974630							SNPs in GWAS: 16380337							SNPs in GWAS: 10680257							SNPs in GWAS: 10680257							SNPs in GWAS: 20346368							SNPs in GWAS: 7510833
	Number of instruments identified: 10							Number of instruments identified: 10							Number of instruments identified: 10							Number of instruments identified: 10							Number of instruments identified: 10							Number of instruments identified: 9							Number of instruments identified: 9
	... of which are LD proxies: 0							... of which are LD proxies: 0							... of which are LD proxies: 0							... of which are LD proxies: 0							... of which are LD proxies: 0							... of which are LD proxies: 0							... of which are LD proxies: 0
	Units: NULL							Units: NULL							Units: NULL							Units: NULL							Units: NULL							Units: NULL							Units: NULL
	Number of cases: 8758							Number of cases: 1230							Number of cases: 522							Number of cases: 122977							Number of cases: 38197							Number of cases: 79148							Number of cases: 1223
	Number of controls: 46126							Number of controls: 35447							Number of controls: 180756							Number of controls: 105974							Number of controls: 45494							Number of controls: 61106							Number of controls: 2928
	Sample size: 54884							Sample size: 36677							Sample size: 181287							Sample size: 228951							Sample size: 83691							Sample size: 140254							Sample size: 4151
	PubmedID: 30093612							PubmedID: 30093612							PubmedID: NA							PubmedID: 29059683							PubmedID: 29059683							PubmedID: 29892016							PubmedID: 27749845
	First author: O'Mara TA							First author: O'Mara TA							First author: NA							First author: Michailidou K							First author: Michailidou K							First author: Schumacher							First author: Lesseur
	Consortium: NA							Consortium: NA							Consortium: NA							Consortium: BCAC							Consortium: BCAC							Consortium: PRACTICAL							Consortium: Oncoarray oral cavity and oropharyngeal cancer
	Year: 2018							Year: 2018							Year: 2021							Year: 2017							Year: 2017							Year: 2018							Year: 2016
[truncated: 6 more columns]

## Sheet: Results of MR analysis
ebi-a-GCST006465	Results from two sample MR:						ebi-a-GCST006466	Results from two sample MR:						finn-b-CD2_FOLLICULAR_LYMPHOMA_EXALLC	Results from two sample MR:						ieu-a-1126	Results from two sample MR:						ieu-a-1132	Results from two sample MR:						ieu-b-85	Results from two sample MR:						ieu-b-94	Results from two sample MR:						ukb-a-296
	method	nsnp	b	se	pval			method	nsnp	b	se	pval			method	nsnp	b	se	pval			method	nsnp	b	se	pval			method	nsnp	b	se	pval			method	nsnp	b	se	pval			method	nsnp	b	se	pval
	MR Egger	10	-0.150674	0.054695	0.0248734			MR Egger	10	-0.35135	0.142008	0.0384603			MR Egger	10	-0.3468	0.1913	0.1074			MR Egger	10	-0.066139	0.0190312	0.0083773			MR Egger	10	-0.0934332	0.0328644	0.0217118			MR Egger	9	-0.0544371	0.0579597	0.378886			MR Egger	9	-0.311663	0.164606	0.100175
	Weighted median	10	-0.127875	0.0441153	0.0037476			Weighted median	10	-0.2286	0.115756	0.0482863			Weighted median	10	-0.2886	0.1387	0.03737			Weighted median	10	-0.0325222	0.0151439	0.0317497			Weighted median	10	-0.066345	0.0250334	0.0080431			Weighted median	9	-0.0634539	0.0200216	0.0015282			Weighted median	9	-0.289328	0.136962	0.0346468
	Inverse variance weighted	10	-0.0990983	0.0402325	0.0137726			Inverse variance weighted	10	-0.169642	0.117732	0.149606			Inverse variance weighted	10	-0.2529	0.1385	0.06785			Inverse variance weighted	10	-0.0129153	0.0225512	0.566843			Inverse variance weighted	10	-0.0355565	0.0309492	0.250612			Inverse variance weighted	9	-0.0638108	0.0417604	0.126507			Inverse variance weighted	9	-0.267173	0.123934	0.0311017
	Simple mode	10	-0.129727	0.106976	0.256125			Simple mode	10	-0.0637985	0.291081	0.831402			Simple mode	10	-0.5869	0.3595	0.137			Simple mode	10	0.0173519	0.0545996	0.757885			Simple mode	10	0.0223107	0.0660638	0.743322			Simple mode	9	-0.0078586	0.0640808	0.905421			Simple mode	9	0.141326	0.388378	0.725371
	Weighted mode	10	-0.129727	0.043276	0.0150129			Weighted mode	10	-0.249998	0.115092	0.0579095			Weighted mode	10	-0.3108	0.1366	0.04892			Weighted mode	10	-0.0327211	0.0152844	0.0609396			Weighted mode	10	-0.0560055	0.0265901	0.0644606			Weighted mode	9	-0.0656979	0.0215266	0.0157744			Weighted mode	9	-0.296311	0.148002	0.0802578
	Heterogeneity tests							Heterogeneity tests							Heterogeneity tests							Heterogeneity tests							Heterogeneity tests							Heterogeneity tests							Heterogeneity tests
	method	Q	Q_df	Q_pval				method	Q	Q_df	Q_pval				method	Q	Q_df	Q_pval				method	Q	Q_df	Q_pval				method	Q	Q_df	Q_pval				method	Q	Q_df	Q_pval				method	Q	Q_df	Q_pval
	MR Egger	6.29373	8	0.614366				MR Egger	8.61349	8	0.375943				MR Egger	9.906	8	0.2717				MR Egger	6.18775	8	0.62621				MR Egger	9.19768	8	0.325896				MR Egger	39.996	7	1.3e-06				MR Egger	7.11386	7	0.417121
	Inverse variance weighted	8.23132	9	0.511013				Inverse variance weighted	12.4161	9	0.190853				Inverse variance weighted	10.57	9	0.3061				Inverse variance weighted	23.2886	9	0.0055797				Inverse variance weighted	16.9647	9	0.0492714				Inverse variance weighted	40.3587	8	2.7e-06				Inverse variance weighted	7.289	8	0.505797
	Test for directional horizontal pleiotropy							Test for directional horizontal pleiotropy							Test for directional horizontal pleiotropy							Test for directional horizontal pleiotropy							Test for directional horizontal pleiotropy							Test for directional horizontal pleiotropy							Test for directional horizontal pleiotropy
	egger_intercept	se	pval					egger_intercept	se	pval					egger_intercept	se	pval					egger_intercept	se	pval					egger_intercept	se	pval					egger_intercept	se	pval					egger_intercept	se	pval
	0.0125962	0.0090491	0.201407					0.0435533	0.0231751	0.0970082					0.025	0.033	0.484					0.013062	0.0031586	0.0032744					0.0141838	0.0054571	0.0316589					-0.002499	0.0099187	0.808318					0.0113022	0.0272258	0.690476
	Test that the exposure is upstream of the outcome							Test that the exposure is upstream of the outcome							Test that the exposure is upstream of the outcome							Test that the exposure is upstream of the outcome							Test that the exposure is upstream of the outcome							Test that the exposure is upstream of the outcome							Test that the exposure is upstream of the outcome
	snp_r2.exposure	snp_r2.outcome	correct_causal_direction	steiger_pval				snp_r2.exposure	snp_r2.outcome	correct_causal_direction	steiger_pval				snp_r2.exposure	snp_r2.outcome	correct_causal_direction	steiger_pval				snp_r2.exposure	snp_r2.outcome	correct_causal_direction	steiger_pval				snp_r2.exposure	snp_r2.outcome	correct_causal_direction	steiger_pval				snp_r2.exposure	snp_r2.outcome	correct_causal_direction	steiger_pval				snp_r2.exposure	snp_r2.outcome	correct_causal_direction	steiger_pval
	0.0048499	0.0002605	TRUE	0				0.0048499	0.0004166	TRUE	0											0.0048499	0.000106	TRUE	0				0.0048499	0.0002324	TRUE	0				0.0042924	0.0003711	TRUE	0				0.0042924	0.0028415	TRUE	0.433007
	Note - R2 values are approximate							Note - R2 values are approximate							Note - R2 values are approximate							Note - R2 values are approximate							Note - R2 values are approximate							Note - R2 values are approximate							Note - R2 values are approximate
[truncated: 30 more columns]
