# Supplementary material for: Mendelian randomization and transcriptomic analysis reveal an inverse causal relationship between Alzheimer’s disease and cancer
Source: J Transl Med. 2023 Aug 4;21:527. doi: 10.1186/s12967-023-04357-3 (PMC10403895; doi:10.1186/s12967-023-04357-3)
Supplement: Supplementary file 2 — Additional file 2: Table S2. Two-step MR results of VLDL as a mediator variable for AD and 13 cancer cohorts and detailed description of VLDL-related data. [file 12967_2023_4357_MOESM2_ESM.xlsx]

## Sheet: Detailed information of VLDL
Outcome details							Outcome details							Outcome details							Outcome details							Outcome details							Outcome details							Outcome details
Name: Phospholipids in large VLDL							Name: Concentration of small VLDL particles							Name: Free cholesterol in small VLDL							Name: Total cholesterol in large VLDL							Name: Phospholipids in small VLDL							Name: Cholesterol esters in large VLDL							Name: Total lipids in small VLDL
ID: met-c-891							ID: met-c-930							ID: met-c-928							ID: met-c-886							ID: met-c-931							ID: met-c-887							ID: met-c-929
SNPs in GWAS: 11722347							SNPs in GWAS: 11820641							SNPs in GWAS: 11850620							SNPs in GWAS: 11738380							SNPs in GWAS: 11866342							SNPs in GWAS: 11697414							SNPs in GWAS: 11817034
Number of instruments identified: 10							Number of instruments identified: 10							Number of instruments identified: 10							Number of instruments identified: 10							Number of instruments identified: 10							Number of instruments identified: 10							Number of instruments identified: 10
... of which are LD proxies: 1							... of which are LD proxies: 1							... of which are LD proxies: 1							... of which are LD proxies: 1							... of which are LD proxies: 1							... of which are LD proxies: 1							... of which are LD proxies: 1
Units: NULL							Units: NULL							Units: NULL							Units: NULL							Units: NULL							Units: NULL							Units: NULL
Number of cases: NA							Number of cases: NA							Number of cases: NA							Number of cases: NA							Number of cases: NA							Number of cases: NA							Number of cases: NA
Number of controls: NA							Number of controls: NA							Number of controls: NA							Number of controls: NA							Number of controls: NA							Number of controls: NA							Number of controls: NA
Sample size: 20141.4							Sample size: 18941							Sample size: 20769.8							Sample size: 20081.9							Sample size: 20763.4							Sample size: 18628							Sample size: 18941
PubmedID: 27005778							PubmedID: 27005778							PubmedID: 27005778							PubmedID: 27005778							PubmedID: 27005778							PubmedID: 27005778							PubmedID: 27005778
First author: Kettunen							First author: Kettunen							First author: Kettunen							First author: Kettunen							First author: Kettunen							First author: Kettunen							First author: Kettunen
Consortium: NA							Consortium: NA							Consortium: NA							Consortium: NA							Consortium: NA							Consortium: NA							Consortium: NA
Year: 2016							Year: 2016							Year: 2016							Year: 2016							Year: 2016							Year: 2016							Year: 2016

## Sheet: MR results of AD with VLDL
ID: met-c-891							ID: met-c-930							ID: met-c-928							ID: met-c-886							ID: met-c-931							ID: met-c-887							ID: met-c-929
Results from two sample MR:							Results from two sample MR:							Results from two sample MR:							Results from two sample MR:							Results from two sample MR:							Results from two sample MR:							Results from two sample MR:
method	nsnp	b	se	pval			method	nsnp	b	se	pval			method	nsnp	b	se	pval			method	nsnp	b	se	pval			method	nsnp	b	se	pval			method	nsnp	b	se	pval			method	nsnp	b	se	pval
MR Egger	10	0.148164	0.0414158	0.0072148			MR Egger	10	0.214751	0.0425386	0.0009912			MR Egger	10	0.258321	0.0434031	0.0003413			MR Egger	10	0.118455	0.0421622	0.0228606			MR Egger	10	0.210815	0.0393526	0.00068			MR Egger	10	0.111741	0.0415997	0.0276634			MR Egger	10	0.23357	0.0413344	0.000481
Weighted median	10	0.157224	0.0235748	0			Weighted median	10	0.18792	0.0236324	0			Weighted median	10	0.228228	0.0228409	0			Weighted median	10	0.12295	0.0236956	2e-07			Weighted median	10	0.188804	0.022626	0			Weighted median	10	0.117245	0.0238639	9e-07			Weighted median	10	0.201994	0.0238519	0
Inverse variance weighted	10	0.14164	0.0292833	1.3e-06			Inverse variance weighted	10	0.184047	0.0320598	0			Inverse variance weighted	10	0.224023	0.0331896	0			Inverse variance weighted	10	0.110895	0.0298289	0.000201			Inverse variance weighted	10	0.183693	0.0295442	0			Inverse variance weighted	10	0.0968553	0.0297986	0.0011527			Inverse variance weighted	10	0.198644	0.031884	0
Simple mode	10	0.112684	0.0751105	0.16779			Simple mode	10	0.0277248	0.0915465	0.768888			Simple mode	10	0.034076	0.0959578	0.730684			Simple mode	10	0.13453	0.0704755	0.0886183			Simple mode	10	0.034656	0.0770335	0.663435			Simple mode	10	0.0001424	0.0811656	0.998638			Simple mode	10	0.0275992	0.0926546	0.772562
Weighted mode	10	0.152811	0.0237196	0.0001192			Weighted mode	10	0.207696	0.0243149	1.31e-05			Weighted mode	10	0.237783	0.0230076	2.7e-06			Weighted mode	10	0.127404	0.0231286	0.000376			Weighted mode	10	0.200024	0.0231129	1.17e-05			Weighted mode	10	0.116771	0.0239757	0.000883			Weighted mode	10	0.218646	0.0235557	6.6e-06
Heterogeneity tests							Heterogeneity tests							Heterogeneity tests							Heterogeneity tests							Heterogeneity tests							Heterogeneity tests							Heterogeneity tests
method	Q	Q_df	Q_pval				method	Q	Q_df	Q_pval				method	Q	Q_df	Q_pval				method	Q	Q_df	Q_pval				method	Q	Q_df	Q_pval				method	Q	Q_df	Q_pval				method	Q	Q_df	Q_pval
MR Egger	17.2497	8	0.0276118				MR Egger	17.4251	8	0.0259742				MR Egger	19.3465	8	0.0131124				MR Egger	17.8675	8	0.0222419				MR Egger	15.8744	8	0.0442128				MR Egger	16.3725	8	0.037349				MR Egger	16.4587	8	0.0362663
Inverse variance weighted	17.3709	9	0.0432155				Inverse variance weighted	19.9873	9	0.0179908				Inverse variance weighted	22.7703	9	0.0067333				Inverse variance weighted	18.03	9	0.0348273				Inverse variance weighted	18.0111	9	0.0350448				Inverse variance weighted	16.9641	9	0.0492808				Inverse variance weighted	19.7753	9	0.0193508
Test for directional horizontal pleiotropy							Test for directional horizontal pleiotropy							Test for directional horizontal pleiotropy							Test for directional horizontal pleiotropy							Test for directional horizontal pleiotropy							Test for directional horizontal pleiotropy							Test for directional horizontal pleiotropy
egger_intercept	se	pval					egger_intercept	se	pval					egger_intercept	se	pval					egger_intercept	se	pval					egger_intercept	se	pval					egger_intercept	se	pval					egger_intercept	se	pval
-0.0017429	0.0073519	0.818562					-0.0080993	0.0074677	0.309709					-0.0090966	0.007645	0.268211					-0.0020162	0.0074755	0.794215					-0.0071911	0.00693	0.329762					-0.0039251	0.0073001	0.605425					-0.0092149	0.0072577	0.239882
Test that the exposure is upstream of the outcome							Test that the exposure is upstream of the outcome							Test that the exposure is upstream of the outcome							Test that the exposure is upstream of the outcome							Test that the exposure is upstream of the outcome							Test that the exposure is upstream of the outcome							Test that the exposure is upstream of the outcome
snp_r2.exposure	snp_r2.outcome	correct_causal_direction	steiger_pval				snp_r2.exposure	snp_r2.outcome	correct_causal_direction	steiger_pval				snp_r2.exposure	snp_r2.outcome	correct_causal_direction	steiger_pval				snp_r2.exposure	snp_r2.outcome	correct_causal_direction	steiger_pval				snp_r2.exposure	snp_r2.outcome	correct_causal_direction	steiger_pval				snp_r2.exposure	snp_r2.outcome	correct_causal_direction	steiger_pval				snp_r2.exposure	snp_r2.outcome	correct_causal_direction	steiger_pval
0.0048499	0.0029259	TRUE	0.0317614				0.0048499	0.004756	TRUE	0.927532				0.0048499	0.0063731	FALSE	0.152634				0.0048499	0.0021331	TRUE	0.0012232				0.0048499	0.0043661	TRUE	0.617241				0.0048499	0.0018991	TRUE	0.0005258				0.0048499	0.0053593	FALSE	0.631949
Note - R2 values are approximate							Note - R2 values are approximate							Note - R2 values are approximate							Note - R2 values are approximate							Note - R2 values are approximate							Note - R2 values are approximate							Note - R2 values are approximate

## Sheet: MR results of VLDL with cancer 
	SNP	MR results	method	nsnp	b	se	pval	Heterogeneity statistics	method	Q	Q_df	Q_pval	Causal direction test	Horizontal pleiotropy
ukb-b-7748
S.VLDL.C	rs11591147		MR Egger	10	-0.00383	0.004469	0.4163		MR Egger	8.524	8	0.384
	rs646776		Weighted median	10	-0.004901	0.002248	0.02921		Inverse variance weighted	8.601	9	0.4749
	rs6544366		Inverse variance weighted	10	-0.004942	0.001672	0.003131
	rs182695896		Weighted mode	10	-0.00543	0.002853	0.08945
	rs79225634
	rs115849089
	rs2980875
	rs964184
	rs3764261
	rs142130958
	rs429358
S.VLDL.FC	rs72660594		MR Egger	9	-0.007719	0.005004	0.1668		MR Egger	5.743	7	0.5701
	rs1042034		Weighted median	9	-0.005071	0.002163	0.01908		Inverse variance weighted	6.27	8	0.617
	rs2878419		Inverse variance weighted	9	-0.004296	0.001675	0.01034
	rs13234157		Weighted mode	9	-0.005338	0.002911	0.104
	rs115849089
	rs2980860
	rs964184
	rs247617
	rs72836561
	rs142130958
	rs429358
S.VLDL.L	rs72660594		MR Egger	10	-0.005466	0.00447	0.2561		MR Egger	6.394	8	0.6032
	rs1042034		Weighted median	10	-0.004495	0.002114	0.03352		Inverse variance weighted	6.568	9	0.682
	rs2878419		Inverse variance weighted	10	-0.003724	0.001595	0.01956
	rs13234157		Weighted mode	10	-0.004884	0.002454	0.07774
	rs115849089
	rs2980860
	rs964184
	rs247617
	rs72836561
	rs142130958
	rs429358
S.VLDL.P	rs1168041		MR Egger	12	-0.003944	0.004013	0.3489		MR Egger	8.634	10	0.5671
	rs1042034		Weighted median	12	-0.004165	0.002049	0.04203		Inverse variance weighted	8.704	11	0.6492
	rs2878419		Inverse variance weighted	12	-0.002962	0.00152	0.05138
	rs9472125		Weighted mode	12	-0.003868	0.002424	0.1388
	rs34346326
	rs115849089
	rs2980860
	rs964184
	rs247617
	rs72836561
	rs72999033
S.VLDL.PL	rs1168041		MR Egger	10	-0.007793	0.004652	0.1324		MR Egger	5.615	8	0.6902
	rs1042034		Weighted median	10	-0.00389	0.002093	0.0631		Inverse variance weighted	6.472	9	0.6919
	rs182695896		Inverse variance weighted	10	-0.003751	0.001603	0.01928
	rs3846661		Weighted mode	10	-0.004302	0.00267	0.1417
	rs13225450
	rs115849089
	rs2980875
	rs964184
	rs3764261
	rs10402112
	rs429358
XL.VLDL.TG	rs1168041		MR Egger	7	-0.003822	0.006563	0.5856		MR Egger	6.28	8	0.6158
	rs1260326		Weighted median	7	-0.004606	0.002615	0.07815		Inverse variance weighted	6.642	9	0.6743
	rs10455872		Inverse variance weighted	7	-0.004116	0.002085	0.04833
	rs13234157		Weighted mode	7	-0.004499	0.003426	0.2371
	rs17411024
	rs964184
	rs72999033
	rs438811
XS.VLDL.L	rs72660594		Inverse variance weighted	2	-0.01047	0.003857	0.006662		Inverse variance weighted	0.9434	1	0.3314
	rs629301
	rs952275
	rs182695896
	rs79225634
	rs115849089
	rs2980860
	rs635634
	rs964184
	rs261334
	rs247617
	rs113531395
	rs142130958
	rs157594
	rs1883711
L.VLDL.PL	rs4350231		Wald ratio	1	-0.01252	0.006015	0.0374
	rs1260326
	rs9472125
	rs34437827
	rs76975037
	rs964184
	rs821840
	rs56255430
	rs438811
XS.VLDL.L	rs72660594		MR Egger	3	-0.008869	0.0259	0.79		MR Egger	1.861	1	0.1725		Egger regression intercept:
	rs629301		Weighted median	3	-0.007831	0.003885	0.04384		Inverse variance weighted	1.861	2	0.3944		1.8e-05
	rs952275		Inverse variance weighted	3	-0.008669	0.003371	0.01011							Standard error:
	rs182695896		Weighted mode	3	-0.007415	0.004571	0.2462							0.0023
	rs79225634													Directionality p-value:
	rs115849089													0.995
	rs2980860
	rs635634
	rs964184
	rs261334
	rs247617
	rs113531395
	rs142130958
	rs157594
	rs1883711
XL.VLDL.TG	rs1168041		MR Egger	7	-0.003822	0.006563	0.5856		MR Egger	4.581	5	0.4691		Egger regression intercept:
	rs1260326		Weighted median	7	-0.004606	0.002591	0.0754		Inverse variance weighted	4.583	6	0.5983		-3.6e-05
	rs10455872		Inverse variance weighted	7	-0.004116	0.002085	0.04833							Standard error:
	rs13234157		Weighted mode	7	-0.004499	0.003383	0.2319							0.00076
	rs17411024													Directionality p-value:
	rs964184													0.964
	rs72999033
	rs438811
ukb-b-13584
S.VLDL.C	rs11591147		MR Egger	10	-0.004667	0.006296	0.4797		MR Egger	10.99	8	0.2021
	rs646776		Weighted median	10	-0.003567	0.003025	0.2383		Inverse variance weighted	11	9	0.2758
	rs6544366		Inverse variance weighted	10	-0.005081	0.002294	0.02675
	rs182695896		Weighted mode	10	-0.00103	0.005355	0.8517
	rs79225634
	rs115849089
	rs2980875
	rs964184
	rs3764261
	rs142130958
	rs429358
S.VLDL.L	rs72660594		MR Egger	11	0.004219	0.005877	0.491		MR Egger	10.45	9	0.3154
	rs1042034		Weighted median	11	-0.003739	0.002847	0.1891		Inverse variance weighted	13.49	10	0.1975
	rs2878419		Inverse variance weighted	11	-0.004661	0.002272	0.04021
	rs13234157		Weighted mode	11	-0.002431	0.003675	0.5232
	rs115849089
	rs2980860
	rs964184
	rs247617
	rs72836561
	rs142130958
	rs429358
ieu-a-1126
M.VLDL.C	rs1168041		MR Egger	11	-0.09084	0.07818	0.2751		MR Egger	20.67	9	0.01421
	rs1042034		Weighted median	11	-0.07053	0.02786	0.01135		Inverse variance weighted	20.8	10	0.0225
	rs3846661		Inverse variance weighted	11	-0.07339	0.02918	0.01189
	rs17145738		Weighted mode	11	-0.0691	0.03503	0.07681
	rs115849089
	rs2954021
	rs964184
	rs183130
	rs72836561
	rs72999033
	rs3826688
M.VLDL.CE	rs1168041		MR Egger	11	-0.09141	0.07953	0.28		MR Egger	19.81	9	0.01911
	rs4296389		Weighted median	11	-0.06814	0.02869	0.01755		Inverse variance weighted	19.94	10	0.02985
	rs79225634		Inverse variance weighted	11	-0.07387	0.02903	0.01093
	rs34482346		Weighted mode	11	-0.06796	0.03076	0.0516
	rs115849089
	rs2980860
	rs964184
M.VLDL.FC	rs1168002		MR Egger	10	-0.0985	0.07094	0.2024		MR Egger	15.65	8	0.04762
	rs1260326		Weighted median	10	-0.0798	0.02874	0.005496		Inverse variance weighted	15.68	9	0.07399
	rs12916		Inverse variance weighted	10	-0.09171	0.02775	0.0009481
	rs13234157		Weighted mode	10	-0.07374	0.03224	0.04798
	rs115849089
	rs2980875
	rs964184
	rs821840
	rs72999033
	rs3826688
M.VLDL.L	rs4350231		MR Egger	11	-0.04119	0.04906	0.4229		MR Egger	6.126	9	0.7273
	rs1260326		Weighted median	11	-0.082	0.02858	0.00411		Inverse variance weighted	8.349	10	0.5948
	rs34346326		Inverse variance weighted	11	-0.1072	0.02114	3.968e-07
	rs115849089		Weighted mode	11	-0.07382	0.03431	0.05694
	rs2980860
	rs964184
	rs821840
	rs72836561
	rs116843064
	rs72999033
	rs3826688
M.VLDL.P	rs1168041		MR Egger	12	-0.05086	0.04884	0.3223		MR Egger	6.584	10	0.7641
	rs1260326		Weighted median	12	-0.0884	0.02883	0.002171		Inverse variance weighted	8.611	11	0.6578
	rs34346326		Inverse variance weighted	12	-0.1138	0.02073	4.005e-08
	rs115849089		Weighted mode	12	-0.08041	0.03043	0.02288
	rs6982636
	rs964184
	rs821840
	rs72836561
	rs116843064
	rs56255430
	rs439401
	rs6065904
M.VLDL.PL	rs4350231		MR Egger	14	-0.09453	0.05709	0.1237		MR Egger	17.66	12	0.1264
	rs1260326		Weighted median	14	-0.08444	0.02818	0.002731		Inverse variance weighted	17.68	13	0.17
	rs12916		Inverse variance weighted	14	-0.1008	0.02295	1.124e-05
	rs9472125		Weighted mode	14	-0.08083	0.03157	0.02373
	rs13234157
	rs115849089
	rs2980875
	rs964184
	rs821840
	rs72836561
	rs116843064
	rs72999033
	rs3826688
	rs6065904
M.VLDL.TG	rs1168001		MR Egger	12	-0.06431	0.05261	0.2495		MR Egger	5.398	10	0.863
	rs1260326		Weighted median	12	-0.08502	0.02971	0.00422		Inverse variance weighted	6.752	11	0.8188
	rs9472125		Inverse variance weighted	12	-0.1202	0.02155	2.459e-08
	rs34121855		Weighted mode	12	-0.08278	0.03662	0.04507
	rs79236614
	rs964184
	rs821840
	rs77697917
	rs116843064
	rs72999033
	rs439401
	rs6065904
S.VLDL.FC	rs72660594		MR Egger	11	-0.09004	0.09354	0.3609		MR Egger	20.86	9	0.01331
	rs1042034		Weighted median	11	-0.08192	0.03014	0.006576		Inverse variance weighted	20.93	10	0.02161
	rs182695896		Inverse variance weighted	11	-0.07472	0.03096	0.01579
	rs59014134		Weighted mode	11	-0.08707	0.03431	0.02949
	rs13225450
	rs115849089
	rs2980875
	rs964184
	rs3764261
	rs142130958
	rs429358
S.VLDL.L	rs72660594		MR Egger	11	-0.1215	0.08961	0.2081		MR Egger	22.54	9	0.007317
	rs1042034		Weighted median	11	-0.08012	0.02948	0.006569		Inverse variance weighted	23.39	10	0.009387
	rs2878419		Inverse variance weighted	11	-0.07286	0.03162	0.02122
	rs13234157		Weighted mode	11	-0.0815	0.0327	0.03184
	rs115849089
	rs2980860
	rs964184
	rs247617
	rs72836561
	rs142130958
	rs429358
S.VLDL.P	rs1168041		MR Egger	12	-0.1038	0.07659	0.2051		MR Egger	21.92	10	0.01552
	rs1042034		Weighted median	12	-0.07521	0.02778	0.006782		Inverse variance weighted	22.26	11	0.02245
	rs2878419		Inverse variance weighted	12	-0.07599	0.0282	0.00705
	rs9472125		Weighted mode	12	-0.07319	0.03244	0.0454
	rs34346326
	rs115849089
	rs2980860
	rs964184
	rs247617
	rs72836561
	rs72999033
	rs429358
S.VLDL.PL	rs1168041		MR Egger	11	-0.1139	0.08978	0.2364		MR Egger	20.99	9	0.01269
	rs1042034		Weighted median	11	-0.07657	0.02798	0.006208		Inverse variance weighted	21.65	10	0.01697
	rs182695896		Inverse variance weighted	11	-0.06916	0.03051	0.02338
	rs3846661		Weighted mode	11	-0.07199	0.03383	0.0592
	rs13225450
	rs115849089
	rs2980875
	rs964184
	rs3764261
	rs10402112
	rs429358
S.VLDL.TG	rs1168041		MR Egger	9	-0.04339	0.05432	0.4506		MR Egger	5.648	7	0.5814
	rs1260326		Weighted median	9	-0.08095	0.02812	0.00399		Inverse variance weighted	6.761	8	0.5626
	rs9472125		Inverse variance weighted	9	-0.09611	0.0213	6.416e-06
	rs34346326		Weighted mode	9	-0.07876	0.03137	0.03633
	rs115849089
	rs2980853
	rs964184
	rs821840
	rs72836561
	rs116843064
	rs72999033
	rs3826688
	rs6065904
S.VLDL.TG	rs1168041		MR Egger	4	-0.04396	0.1376	0.7797		MR Egger	0.9743	2	0.6144
	rs1260326		Weighted median	4	-0.1705	0.05504	0.001951		Inverse variance weighted	1.546	3	0.6716
	rs9472125		Inverse variance weighted	4	-0.1427	0.04369	0.001093
	rs34346326		Weighted mode	4	-0.1745	0.07077	0.09046
	rs115849089
	rs2980853
	rs964184
	rs821840
	rs72836561
	rs116843064
	rs72999033
	rs3826688
	rs6065904
VLDL.D	rs55660224		MR Egger	11	-0.135	0.07258	0.09576		MR Egger	7.266	9	0.6094
	rs17315646		Weighted median	11	-0.08851	0.02736	0.001218		Inverse variance weighted	7.502	10	0.6773
	rs1260326		Inverse variance weighted	11	-0.1012	0.02046	7.574e-07
	rs10455872		Weighted mode	11	-0.08123	0.03431	0.03945
	rs17145750
	rs12679834
	rs141947880
	rs174578
	rs964184
	rs1532085
	rs116843064
	rs72654473
XL.VLDL.L	rs1168041		MR Egger	8	-0.07641	0.0884	0.4206		MR Egger	6.736	6	0.346
	rs1260326		Weighted median	8	-0.09656	0.03523	0.006125		Inverse variance weighted	6.958	7	0.4333
	rs74617384		Inverse variance weighted	8	-0.1137	0.02683	2.268e-05
	rs34482346		Weighted mode	8	-0.09369	0.04336	0.06755
	rs115849089
	rs964184
	rs72999033
	rs483082
XL.VLDL.P	rs1168041		MR Egger	8	-0.07127	0.08749	0.4464		MR Egger	7.353	6	0.2895
	rs1260326		Weighted median	8	-0.09763	0.03312	0.003204		Inverse variance weighted	7.702	7	0.3596
	rs74617384		Inverse variance weighted	8	-0.1155	0.0269	1.768e-05
	rs115849089		Weighted mode	8	-0.09332	0.03856	0.04609
	rs964184
	rs16996148
	rs483082
	rs13234157
	rs1168041
	rs1260326
	rs10455872
	rs13234157
	rs76975037
	rs964184
	rs72999033
	rs438811
XL.VLDL.PL	rs1168041		MR Egger	8	-0.08212	0.1034	0.4575		MR Egger	6.905	6	0.3297
	rs1260326		Weighted median	8	-0.1048	0.03416	0.002151		Inverse variance weighted	7.046	7	0.4241
	rs10455872		Inverse variance weighted	8	-0.1169	0.02644	9.866e-06
	rs13234157		Weighted mode	8	-0.1032	0.04418	0.05212
	rs76975037
	rs964184
	rs72999033
	rs438811
XL.VLDL.TG	rs1168041		MR Egger	7	-0.07146	0.1017	0.5135		MR Egger	6.945	5	0.2248
	rs1260326		Weighted median	7	-0.09911	0.03747	0.008161		Inverse variance weighted	7.244	6	0.2988
	rs10455872		Inverse variance weighted	7	-0.1162	0.03026	0.0001229
	rs13234157		Weighted mode	7	-0.09408	0.03999	0.05685
	rs17411024
	rs964184
	rs72999033
	rs438811
L.VLDL.C	rs10889331		MR Egger	9	-0.06992	0.07131	0.3595		MR Egger	5.737	7	0.5708
	rs1260326		Weighted median	9	-0.08933	0.0304	0.003295		Inverse variance weighted	6.182	8	0.6268
	rs9472125		Inverse variance weighted	9	-0.1149	0.02337	8.788e-07
	rs34482346		Weighted mode	9	-0.09038	0.03548	0.0343
	rs76975037
	rs2001945
	rs964184
	rs821840
	rs72999033
	rs438811
L.VLDL.CE	rs7527004		MR Egger	11	-0.07921	0.05307	0.1697		MR Egger	5.694	9	0.7701
	rs1260326		Weighted median	11	-0.1047	0.0283	0.0002162		Inverse variance weighted	6.388	10	0.7817
	rs34482346		Inverse variance weighted	11	-0.1196	0.02166	3.386e-08
	rs1569209		Weighted mode	11	-0.09523	0.03399	0.01875
	rs2980860
	rs964184
	rs821840
	rs77697917
	rs116843064
	rs72999033
	rs483082
L.VLDL.FC	rs1168041		MR Egger	3	-0.1466	0.2029	0.6016		MR Egger	0.6327	1	0.4264
	rs1260326		Weighted median	3	-0.09935	0.04833	0.0398		Inverse variance weighted	0.7407	2	0.6905
	rs10455872		Inverse variance weighted	3	-0.08145	0.04242	0.05486
	rs3812316		Weighted mode	3	-0.1066	0.05788	0.2069
	rs76975037
	rs2001945
	rs41293995
	rs964184
	rs821840
	rs72999033
	rs438811
L.VLDL.FC	rs1168041		MR Egger	7	-0.01974	0.07259	0.7966		MR Egger	3.553	5	0.6154
	rs1260326		Weighted median	7	-0.0905	0.03453	0.008777		Inverse variance weighted	5.702	6	0.4574
	rs10455872		Inverse variance weighted	7	-0.1185	0.02696	1.094e-05
	rs3812316		Weighted mode	7	-0.08302	0.03933	0.07929
	rs76975037
	rs2001945
	rs41293995
	rs964184
	rs821840
	rs72999033
	rs438811
L.VLDL.L	rs11207978		MR Egger	9	-0.05525	0.07617	0.4917		MR Egger	7.517	7	0.3771
	rs1260326		Weighted median	9	-0.09249	0.03388	0.006339		Inverse variance weighted	8.248	8	0.4096
	rs9472125		Inverse variance weighted	9	-0.1146	0.02473	3.603e-06
	rs10455872		Weighted mode	9	-0.0955	0.03755	0.03455
	rs34437827
	rs115849089
	rs964184
	rs16996148
	rs483082
L.VLDL.PL	rs4350231		MR Egger	8	-0.05925	0.06672	0.4087		MR Egger	5.341	6	0.5009
	rs1260326		Weighted median	8	-0.09511	0.03075	0.001982		Inverse variance weighted	6.259	7	0.5098
	rs9472125		Inverse variance weighted	8	-0.1185	0.02498	2.088e-06
	rs34437827		Weighted mode	8	-0.09321	0.03467	0.03115
	rs76975037
	rs964184
	rs821840
	rs56255430
	rs438811
L.VLDL.L	rs11207978		MR Egger	9	-0.05525	0.07617	0.4917		MR Egger	7.517	7	0.3771
	rs1260326		Weighted median	9	-0.09249	0.03122	0.003055		Inverse variance weighted	8.248	8	0.4096
	rs9472125		Inverse variance weighted	9	-0.1146	0.02473	3.603e-06
	rs10455872		Weighted mode	9	-0.0955	0.03839	0.03766
	rs34437827
	rs115849089
	rs964184
	rs16996148
	rs483082
L.VLDL.P	rs35529421		MR Egger	9	-0.05949	0.06032	0.3568		MR Egger	6.287	7	0.5066
	rs1260326		Weighted median	9	-0.09236	0.02958	0.001794		Inverse variance weighted	7.17	8	0.5184
	rs55730499		Inverse variance weighted	9	-0.1119	0.0228	9.165e-07
	rs13234157		Weighted mode	9	-0.08912	0.03498	0.03429
	rs115849089
	rs2980882
	rs964184
	rs56255430
	rs439401
L.VLDL.PL	rs4350231		MR Egger	9	-0.05583	0.06641	0.4283		MR Egger	5.627	7	0.5839
	rs1260326		Weighted median	9	-0.09935	0.03085	0.001278		Inverse variance weighted	6.842	8	0.5537
	rs9472125		Inverse variance weighted	9	-0.1242	0.02388	1.998e-07
	rs34437827		Weighted mode	9	-0.09521	0.03742	0.03447
	rs76975037
	rs964184
	rs821840
	rs56255430
	rs438811
L.VLDL.TG	rs4350231		MR Egger	8	-0.07045	0.07286	0.371		MR Egger	4.663	6	0.5877
	rs1260326		Weighted median	8	-0.0921	0.03292	0.005148		Inverse variance weighted	5.189	7	0.6369
	rs9472125		Inverse variance weighted	8	-0.1199	0.02575	3.229e-06
	rs10455872		Weighted mode	8	-0.08904	0.03926	0.05768
	rs34346326
	rs17411024
	rs964184
	rs72999033
	rs438811
L.VLDL.C	rs10889331		MR Egger	9	-0.2045	0.1159	0.1211		MR Egger	7.021	7	0.4267
	rs1260326		Weighted median	9	-0.1849	0.05159	0.0003373		Inverse variance weighted	7.143	8	0.5213
	rs9472125		Inverse variance weighted	9	-0.1663	0.03771	1.032e-05
	rs34482346		Weighted mode	9	-0.2056	0.06404	0.01242
	rs76975037
	rs2001945
	rs964184
	rs821840
	rs72999033
	rs438811
L.VLDL.CE	rs7527004		MR Egger	11	-0.152	0.08503	0.1075		MR Egger	6.709	9	0.6674
	rs1260326		Weighted median	11	-0.1845	0.04603	6.124e-05		Inverse variance weighted	6.742	10	0.7496
	rs34482346		Inverse variance weighted	11	-0.1661	0.03458	1.569e-06
	rs1569209		Weighted mode	11	-0.1817	0.06285	0.0161
	rs2980860
	rs964184
	rs821840
	rs77697917
	rs116843064
	rs72999033
	rs483082
L.VLDL.FC	rs1168041		MR Egger	10	-0.1928	0.1111	0.1207		MR Egger	8.49	8	0.3871
	rs1260326		Weighted median	10	-0.1648	0.05183	0.001479		Inverse variance weighted	8.639	9	0.4713
	rs10455872		Inverse variance weighted	10	-0.1537	0.0368	2.953e-05
	rs3812316		Weighted mode	10	-0.2007	0.06363	0.01167
	rs76975037
	rs2001945
	rs41293995
	rs964184
	rs821840
	rs72999033
	rs438811
L.VLDL.L	rs11207978		MR Egger	9	-0.1573	0.1462	0.3179		MR Egger	10.53	7	0.1606
	rs1260326		Weighted median	9	-0.1939	0.05331	0.000275		Inverse variance weighted	10.54	8	0.229
	rs9472125		Inverse variance weighted	9	-0.171	0.04509	0.0001494
	rs10455872		Weighted mode	9	-0.2101	0.06402	0.01115
	rs34437827
	rs115849089
	rs964184
	rs16996148
	rs483082
L.VLDL.P	rs1260326		MR Egger	9	-0.1265	0.1026	0.2575		MR Egger	7.648	7	0.3647
	rs55730499		Weighted median	9	-0.1906	0.05044	0.0001575		Inverse variance weighted	7.959	8	0.4375
	rs13234157		Inverse variance weighted	9	-0.1772	0.03684	1.507e-06
	rs115849089		Weighted mode	9	-0.2018	0.06064	0.01043
	rs2980882
	rs964184
	rs56255430
	rs439401
L.VLDL.PL	rs4350231		MR Egger	9	-0.2184	0.108	0.0828		MR Egger	6.465	7	0.4866
	rs1260326		Weighted median	9	-0.1982	0.05174	0.0001284		Inverse variance weighted	6.609	8	0.5793
	rs9472125		Inverse variance weighted	9	-0.18	0.0386	3.1e-06
	rs34437827		Weighted mode	9	-0.2154	0.0677	0.01298
	rs76975037
	rs964184
	rs821840
	rs56255430
	rs438811
L.VLDL.TG	rs4350231		MR Egger	9	-0.1517	0.1167	0.2348		MR Egger	7.42	7	0.3865
	rs1260326		Weighted median	9	-0.2012	0.05448	0.0002215		Inverse variance weighted	7.469	8	0.487
	rs9472125		Inverse variance weighted	9	-0.1753	0.03878	6.149e-06
	rs10455872		Weighted mode	9	-0.218	0.0684	0.01286
	rs34346326
	rs17411024
	rs964184
	rs72999033
	rs438811
S.VLDL.C	rs11591147		MR Egger	11	-0.1872	0.1288	0.1799		MR Egger	7.42	7	0.3865
	rs646776		Weighted median	11	-0.05091	0.05195	0.3271		Inverse variance weighted	7.469	8	0.487
	rs6544366		Inverse variance weighted	11	-0.08661	0.04935	0.07925
	rs182695896		Weighted mode	11	-0.1124	0.08758	0.2282
	rs79225634
	rs115849089
	rs2980875
	rs964184
	rs3764261
	rs142130958
	rs429358
S.VLDL.FC	rs72660594		MR Egger	11	-0.2079	0.1162	0.1074		MR Egger	12.55	9	0.184
	rs1042034		Weighted median	11	-0.1248	0.04954	0.01176		Inverse variance weighted	13.35	10	0.2047
	rs182695896		Inverse variance weighted	11	-0.1253	0.03958	0.001541
	rs59014134		Weighted mode	11	-0.1358	0.06403	0.0599
	rs13225450
	rs115849089
	rs2980875
	rs964184
	rs3764261
	rs142130958
	rs429358
S.VLDL.L	rs72660594		MR Egger	11	-0.2513	0.1112	0.05018		MR Egger	13.39	9	0.1459
	rs1042034		Weighted median	11	-0.1266	0.04672	0.006742		Inverse variance weighted	15.81	10	0.1052
	rs2878419		Inverse variance weighted	11	-0.119	0.04153	0.00418
	rs13234157		Weighted mode	11	-0.1385	0.05487	0.0302
	rs115849089
	rs2980860
	rs964184
	rs247617
	rs72836561
	rs142130958
	rs429358
S.VLDL.P	rs1168041		MR Egger	12	-0.2581	0.09899	0.02614		MR Egger	14.02	10	0.1721
	rs1042034		Weighted median	12	-0.1408	0.04531	0.001883		Inverse variance weighted	16.95	11	0.1092
	rs2878419		Inverse variance weighted	12	-0.1258	0.03967	0.001524
	rs9472125		Weighted mode	12	-0.147	0.05676	0.02518
	rs34346326
	rs115849089
	rs2980860
	rs964184
	rs247617
	rs72836561
	rs72999033
	rs429358
S.VLDL.PL	rs1168041		MR Egger	11	-0.2798	0.1154	0.03835		MR Egger	13.28	9	0.1504
	rs1042034		Weighted median	11	-0.1014	0.0473	0.03201		Inverse variance weighted	16.79	10	0.0792
	rs182695896		Inverse variance weighted	11	-0.1132	0.0433	0.008959
	rs3846661		Weighted mode	11	-0.1093	0.05862	0.09179
	rs13225450
	rs115849089
	rs2980875
	rs964184
	rs3764261
	rs10402112
	rs429358
S.VLDL.TG	rs1168041		MR Egger	13	-0.1381	0.07988	0.1118		MR Egger	9.135	11	0.6094
	rs1260326		Weighted median	13	-0.1735	0.04295	5.353e-05		Inverse variance weighted	9.237	12	0.6826
	rs9472125		Inverse variance weighted	13	-0.1616	0.03074	1.478e-07
	rs34346326		Weighted mode	13	-0.1778	0.06143	0.01345
	rs115849089
	rs2980853
	rs964184
	rs821840
	rs72836561
	rs116843064
	rs72999033
	rs3826688
	rs6065904
VLDL.D	rs55660224		MR Egger	11	-0.2341	0.1337	0.1138		MR Egger	11.91	9	0.2184
	rs17315646		Weighted median	11	-0.1088	0.04576	0.01741		Inverse variance weighted	12.89	10	0.2296
	rs1260326		Inverse variance weighted	11	-0.1235	0.03695	0.0008299
	rs10455872		Weighted mode	11	-0.2133	0.09422	0.04703
	rs17145750
	rs12679834
	rs141947880
	rs174578
	rs964184
	rs1532085
	rs116843064
	rs72654473
XL.HDL.CE	rs61803025		MR Egger	9	0.08172	0.09999	0.4407		MR Egger	11.91	9	0.2184
	rs148527372		Weighted median	9	0.04555	0.04697	0.3321		Inverse variance weighted	12.89	10	0.2296
	rs2575876		Inverse variance weighted	9	0.06792	0.03471	0.05033
	rs174547		Weighted mode	9	0.01774	0.05766	0.7661
	rs261291
	rs1532624
	rs34562254
	rs1943973
	rs6073958
XL.VLDL.L	rs1168041		MR Egger	8	-0.1456	0.1593	0.3959		MR Egger	8.217	6	0.2226
	rs1260326		Weighted median	8	-0.2047	0.05773	0.0003913		Inverse variance weighted	8.278	7	0.3088
	rs74617384		Inverse variance weighted	8	-0.1773	0.04713	0.000168
	rs34482346		Weighted mode	8	-0.2429	0.07798	0.01697
	rs115849089
	rs964184
	rs72999033
	rs483082
XL.VLDL.P	rs1168041		MR Egger	8	-0.115	0.1556	0.4877		MR Egger	8.756	6	0.1877
	rs1260326		Weighted median	8	-0.1854	0.05723	0.001197		Inverse variance weighted	8.958	7	0.2557
	rs74617384		Inverse variance weighted	8	-0.1697	0.04693	0.0002987
	rs115849089		Weighted mode	8	-0.2291	0.08275	0.02775
	rs964184
	rs16996148
	rs483082
	rs13234157
XL.VLDL.PL	rs1168041		MR Egger	8	-0.1527	0.1921	0.457		MR Egger	8.99	6	0.1741
	rs1260326		Weighted median	8	-0.2072	0.05873	0.0004194		Inverse variance weighted	9.005	7	0.2523
	rs10455872		Inverse variance weighted	8	-0.1712	0.04831	0.000396
	rs13234157		Weighted mode	8	-0.2487	0.08734	0.02477
	rs76975037
	rs964184
	rs72999033
	rs438811
XL.VLDL.TG	rs1168041		MR Egger	8	-0.1253	0.171	0.4914		MR Egger	9.034	6	0.1717
	rs1260326		Weighted median	8	-0.197	0.05759	0.0006225		Inverse variance weighted	9.146	7	0.2424
	rs10455872		Inverse variance weighted	8	-0.1696	0.04826	0.0004404
	rs13234157		Weighted mode	8	-0.2344	0.07999	0.02202
	rs17411024
	rs964184
	rs72999033
	rs438811
XS.VLDL.TG	rs1168041		MR Egger	13	-0.2813	0.1195	0.03818		MR Egger	17.12	11	0.1044
	rs6544366		Weighted median	13	-0.07185	0.04756	0.1309		Inverse variance weighted	21.65	12	0.04169
	rs182695896		Inverse variance weighted	13	-0.08882	0.04223	0.03543
	rs2878419		Weighted mode	13	-0.08966	0.06681	0.2044
	rs34346326
	rs115849089
	rs2954029
	rs964184
	rs261334
	rs247617
	rs113531395
	rs6511720
	rs157594
	rs1883711
XXL.VLDL.L	rs7527004		MR Egger	9	-0.1446	0.1605	0.3977		MR Egger	9.049	7	0.2492
	rs1260326		Weighted median	9	-0.1756	0.06372	0.005859		Inverse variance weighted	9.117	8	0.3326
	rs74617384		Inverse variance weighted	9	-0.1794	0.04721	0.0001443
	rs13234157		Weighted mode	9	-0.2799	0.1115	0.03641
	rs115849089
	rs964184
	rs183130
	rs72999033
	rs483082
XXL.VLDL.P	rs1168041		MR Egger	7	-0.2156	0.1905	0.3091		MR Egger	6.885	5	0.2294
	rs1260326		Weighted median	7	-0.1744	0.06161	0.004636		Inverse variance weighted	6.993	6	0.3215
	rs74617384		Inverse variance weighted	7	-0.1644	0.05017	0.001048
	rs13233571		Weighted mode	7	-0.2449	0.08856	0.03264
	rs28601761
	rs964184
	rs17216525
	rs72654473
XXL.VLDL.PL	rs1168002		MR Egger	8	-0.1553	0.191	0.4475		MR Egger	9.764	6	0.135
	rs1260326		Weighted median	8	-0.2254	0.0633	0.0003698		Inverse variance weighted	9.792	7	0.2007
	rs10455872		Inverse variance weighted	8	-0.1793	0.05432	0.0009629
	rs35493868		Weighted mode	8	-0.2971	0.1265	0.05123
	rs76975037
	rs964184
	rs821840
	rs483082
XXL.VLDL.TG	rs1168041		MR Egger	8	-0.1553	0.191	0.4475		MR Egger	9.382	7	0.2264
	rs1260326		Weighted median	8	-0.2254	0.0633	0.0003698		Inverse variance weighted	9.409	8	0.309
	rs10455872		Inverse variance weighted	8	-0.1793	0.05432	0.0009629
	rs13233571		Weighted mode	8	-0.2971	0.1265	0.05123
	rs77729186
	rs964184
	rs821840
	rs72999033
	rs483082
ebi-a-GCST006465
M.VLDL.FC	rs1168002		MR Egger	10	0.1033	0.15	0.5107		MR Egger	10	0.1033	0.15
	rs1260326		Weighted median	10	-0.09497	0.07975	0.2337		Weighted median	10	-0.09497	0.07975
	rs12916		Inverse variance weighted	10	-0.1243	0.06109	0.04183
	rs13234157		Weighted mode	10	-0.0361	0.1002	0.7268
	rs115849089
	rs2980875
	rs964184
	rs821840
	rs72999033
	rs3826688
L.VLDL.C	rs10889331		MR Egger	9	0.173	0.2115	0.4405		MR Egger	3.344	7	0.8515
	rs1260326		Weighted median	9	-0.1227	0.08839	0.1651		Inverse variance weighted	5.921	8	0.6561
	rs9472125		Inverse variance weighted	9	-0.1487	0.06778	0.02821
	rs34482346		Weighted mode	9	-0.06112	0.1183	0.6193
	rs76975037
	rs2001945
	rs964184
	rs821840
	rs72999033
	rs438811
L.VLDL.CE	rs7527004		MR Egger	11	0.09931	0.1572	0.5433		MR Egger	9.323	9	0.408
	rs1260326		Weighted median	11	-0.1372	0.08818	0.1197		Inverse variance weighted	12.44	10	0.2565
	rs34482346		Inverse variance weighted	11	-0.1503	0.0696	0.03084
	rs1569209		Weighted mode	11	-0.1029	0.1123	0.3812
	rs2980860
	rs964184
	rs821840
	rs77697917
	rs116843064
	rs72999033
	rs483082
L.VLDL.PL	rs4350231		MR Egger	8	0.1388	0.1974	0.5084		MR Egger	5.851	6	0.4401
	rs1260326		Weighted median	8	-0.083	0.09354	0.3749		Inverse variance weighted	8.711	7	0.2741
	rs9472125		Inverse variance weighted	8	-0.1717	0.08097	0.03397
	rs34437827		Weighted mode	8	-0.06574	0.1085	0.5639
	rs76975037
	rs964184
	rs821840
	rs56255430
	rs438811
L.VLDL.PL	rs4350231		MR Egger	9	0.1508	0.1966	0.4681		MR Egger	6.303	7	0.5048
	rs1260326		Weighted median	9	-0.1247	0.09103	0.1709		Inverse variance weighted	9.829	8	0.2773
	rs9472125		Inverse variance weighted	9	-0.1946	0.07676	0.01122
	rs34437827		Weighted mode	9	-0.06529	0.1186	0.597
	rs76975037
	rs964184
	rs821840
	rs56255430
	rs438811
L.VLDL.C	rs10889331		MR Egger	9	0.173	0.2115	0.4405		MR Egger	3.344	7	0.8515			Egger regression intercept:
	rs1260326		Weighted median	9	-0.1227	0.08809	0.1637		Inverse variance weighted	5.921	8	0.6561			-0.04
	rs9472125		Inverse variance weighted	9	-0.1487	0.06778	0.02821
	rs34482346		Weighted mode	9	-0.06112	0.1158	0.6119								Standard error:
	rs76975037														0.025
	rs2001945
	rs964184														Directionality p-value:
	rs821840														0.152
	rs72999033
	rs438811
L.VLDL.CE	rs7527004		MR Egger	11	0.09931	0.1572	0.5433		MR Egger	9.323	9	0.408			Egger regression intercept:
	rs1260326		Weighted median	11	-0.1372	0.08245	0.09604		Inverse variance weighted	12.44	10	0.2565			-0.032
	rs34482346		Inverse variance weighted	11	-0.1503	0.0696	0.03084
	rs1569209		Weighted mode	11	-0.1029	0.1125	0.382								Standard error:
	rs2980860														0.019
	rs964184
	rs821840														Directionality p-value:
	rs77697917														0.117
	rs116843064
	rs72999033
	rs483082
L.VLDL.PL	rs4350231		MR Egger	9	0.1508	0.1966	0.4681		MR Egger	6.303	7	0.5048			Egger regression intercept:
	rs1260326		Weighted median	9	-0.1247	0.09307	0.1804		Inverse variance weighted	9.829	8	0.2773			-0.041
	rs9472125		Inverse variance weighted	9	-0.1946	0.07676	0.01122
	rs34437827		Weighted mode	9	-0.06529	0.1156	0.5877								Standard error:
	rs76975037														0.022
	rs964184
	rs821840														Directionality p-value:
	rs56255430														0.103
	rs438811
S.VLDL.FC	rs72660594		MR Egger	10	0.1176	0.1843	0.5411		MR Egger	7.144	8	0.5212			Egger regression intercept:
	rs1042034		Weighted median	10	-0.0733	0.08553	0.3914		Inverse variance weighted	9.573	9	0.3862			-0.036
	rs182695896		Inverse variance weighted	10	-0.1523	0.06485	0.01884
	rs59014134		Weighted mode	10	-0.05908	0.1057	0.5897								Standard error:
	rs13225450														0.023
	rs115849089
	rs2980875														Directionality p-value:
	rs964184														0.158
	rs3764261
	rs142130958
	rs429358
S.VLDL.L	rs72660594		MR Egger	11	0.2036	0.1675	0.2552		MR Egger	8.803	9	0.4556			Egger regression intercept:
	rs1042034		Weighted median	11	-0.05131	0.08023	0.5224		Inverse variance weighted	13.31	10	0.207			-0.044
	rs2878419		Inverse variance weighted	11	-0.1282	0.06947	0.06503
	rs13234157		Weighted mode	11	-0.05781	0.09696	0.5643								Standard error:
	rs115849089														0.021
	rs2980860
	rs964184														Directionality p-value:
	rs247617														0.0628
	rs72836561
	rs142130958
	rs429358
S.VLDL.P	rs1168041		MR Egger	12	0.2028	0.1749	0.2732		MR Egger	8.803	9	0.4556			Egger regression intercept:
	rs1042034		Weighted median	12	-0.08569	0.07996	0.2839		Inverse variance weighted	13.31	10	0.207			-0.044
	rs2878419		Inverse variance weighted	12	-0.142	0.07593	0.06149
	rs9472125		Weighted mode	12	-0.05566	0.08663	0.5338								Standard error:
	rs34346326														0.021
	rs115849089
	rs2980860														Directionality p-value:
	rs964184														0.0628
	rs247617
	rs72836561
	rs72999033
	rs429358
S.VLDL.PL	rs1168041		MR Egger	10	0.1152	0.1761	0.5315		MR Egger	6.948	8	0.5423			Egger regression intercept:
	rs1042034		Weighted median	10	-0.1003	0.08437	0.2347		Inverse variance weighted	9.553	9	0.3879			-0.033
	rs182695896		Inverse variance weighted	10	-0.1517	0.06254	0.01529
	rs3846661		Weighted mode	10	-0.05904	0.09453	0.5478								Standard error:
	rs13225450														0.021
	rs115849089
	rs2980875														Directionality p-value:
	rs964184														0.145
	rs3764261
	rs10402112
	rs429358
	rs11591147
	rs629301
	rs952275
	rs4953023
	rs182695896
	rs79225634
	rs2980860
	rs635634
	rs3741298
	rs261334
	rs183130
	rs113531395
	rs6511720
	rs7412
	rs1883711
S.VLDL.TG	rs1168041		MR Egger	13	0.04008	0.1819	0.8296		MR Egger	17.03	11	0.1069			Egger regression intercept:
	rs1260326		Weighted median	13	-0.06918	0.07685	0.368		Inverse variance weighted	18.31	12	0.1065			-0.02
	rs9472125		Inverse variance weighted	13	-0.1129	0.06843	0.09887
	rs34346326		Weighted mode	13	-0.05703	0.08656	0.522								Standard error:
	rs115849089														0.022
	rs2980853
	rs964184														Directionality p-value:
	rs821840														0.383
	rs72836561
	rs116843064
	rs72999033
	rs3826688
	rs6065904
XS.VLDL.PL	rs11591147		MR Egger	14	-0.08206	0.1295	0.5382		MR Egger	23.74	12	0.02207			Egger regression intercept:
	rs629301		Weighted median	14	-0.1708	0.06815	0.0122		Inverse variance weighted	23.74	13	0.03361			-0.00014
	rs952275		Inverse variance weighted	14	-0.08294	0.06314	0.1889
	rs4953023		Weighted mode	14	-0.1561	0.07177	0.04866								Standard error:
	rs182695896														0.018
	rs79225634
	rs2980860														Directionality p-value:
	rs635634														0.994
ieu-a-1132
M.VLDL.C	rs1168041		MR Egger	11	-0.2449	0.09955	0.03615		MR Egger	12.89	9	0.1676
	rs1042034		Weighted median	11	-0.1432	0.04521	0.001534		Inverse variance weighted	15.53	10	0.114
	rs3846661		Inverse variance weighted	11	-0.1207	0.04065	0.002982
	rs17145738		Weighted mode	11	-0.1497	0.05811	0.02757
	rs115849089
	rs2954021
	rs964184
	rs183130
	rs72836561
	rs72999033
	rs3826688
M.VLDL.CE	rs1168041		MR Egger	11	-0.2661	0.1025	0.02887		MR Egger	12.62	9	0.1805
	rs4296389		Weighted median	11	-0.1263	0.04868	0.009471		Inverse variance weighted	16.18	10	0.09467
	rs79225634		Inverse variance weighted	11	-0.1153	0.042	0.006053
	rs34482346		Weighted mode	11	-0.1525	0.05517	0.01996
	rs115849089
	rs2980860
	rs964184
	rs247617
	rs72836561
	rs72999033
	rs429358
M.VLDL.FC	rs1168002		MR Egger	10	-0.2346	0.1056	0.05706		MR Egger	13.18	8	0.1058
	rs1260326		Weighted median	10	-0.1657	0.04643	0.0003578		Inverse variance weighted	14.45	9	0.1071
	rs12916		Inverse variance weighted	10	-0.15	0.04307	0.0004946
	rs13234157		Weighted mode	10	-0.1772	0.05677	0.01228
	rs115849089
	rs2980875
	rs964184
	rs821840
	rs72999033
	rs3826688
M.VLDL.L	rs4350231		MR Egger	11	-0.1545	0.07877	0.08142		MR Egger	7.232	9	0.613
	rs1260326		Weighted median	11	-0.1749	0.04635	0.0001607		Inverse variance weighted	7.307	10	0.6962
	rs34346326		Inverse variance weighted	11	-0.1739	0.03384	2.756e-07
	rs115849089		Weighted mode	11	-0.1744	0.05723	0.0123
	rs2980860
	rs964184
	rs821840
	rs72836561
	rs116843064
	rs72999033
	rs3826688
M.VLDL.P	rs1168041		MR Egger	12	-0.1598	0.0783	0.0686		MR Egger	7.743	10	0.6539
	rs1260326		Weighted median	12	-0.1803	0.0465	0.0001056		Inverse variance weighted	7.784	11	0.7325
	rs34346326		Inverse variance weighted	12	-0.1742	0.03318	1.519e-07
	rs115849089		Weighted mode	12	-0.1847	0.0562	0.007253
	rs6982636
	rs964184
	rs821840
	rs72836561
	rs116843064
	rs56255430
	rs439401
	rs6065904
M.VLDL.PL	rs4350231		MR Egger	14	-0.222	0.08187	0.01891		MR Egger	14.1	12	0.2947
	rs1260326		Weighted median	14	-0.1758	0.04465	8.211e-05		Inverse variance weighted	15.02	13	0.3062
	rs12916		Inverse variance weighted	14	-0.1561	0.03397	4.347e-06
	rs9472125		Weighted mode	14	-0.1842	0.05359	0.004416
	rs13234157
	rs115849089
	rs2980875
	rs964184
	rs821840
	rs72836561
	rs116843064
	rs72999033
	rs3826688
	rs6065904
M.VLDL.TG	rs1168001		MR Egger	12	-0.1662	0.08439	0.07716		MR Egger	7.474	10	0.6801
	rs1260326		Weighted median	12	-0.1852	0.04754	9.813e-05		Inverse variance weighted	7.49	11	0.7581
	rs9472125		Inverse variance weighted	12	-0.1761	0.03453	3.402e-07
	rs34121855		Weighted mode	12	-0.1878	0.06072	0.01023
	rs79236614
	rs964184
	rs821840
	rs77697917
	rs116843064
	rs72999033
	rs439401
	rs6065904
L.VLDL.C	rs10889331		MR Egger	9	-0.2045	0.1159	0.1211		MR Egger	7.021	7	0.4267
	rs1260326		Weighted median	9	-0.1849	0.05159	0.0003373		Inverse variance weighted	7.143	8	0.5213
	rs9472125		Inverse variance weighted	9	-0.1663	0.03771	1.032e-05
	rs34482346		Weighted mode	9	-0.2056	0.06404	0.01242
	rs76975037
	rs2001945
	rs964184
	rs821840
	rs72999033
	rs438811
L.VLDL.CE	rs7527004		MR Egger	11	-0.152	0.08503	0.1075		MR Egger	6.709	9	0.6674
	rs1260326		Weighted median	11	-0.1845	0.04603	6.124e-05		Inverse variance weighted	6.742	10	0.7496
	rs34482346		Inverse variance weighted	11	-0.1661	0.03458	1.569e-06
	rs1569209		Weighted mode	11	-0.1817	0.06285	0.0161
	rs2980860
	rs964184
	rs821840
	rs77697917
	rs116843064
	rs72999033
	rs483082
L.VLDL.FC	rs1168041		MR Egger	10	-0.1928	0.1111	0.1207		MR Egger	8.49	8	0.3871
	rs1260326		Weighted median	10	-0.1648	0.05183	0.001479		Inverse variance weighted	8.639	9	0.4713
	rs10455872		Inverse variance weighted	10	-0.1537	0.0368	2.953e-05
	rs3812316		Weighted mode	10	-0.2007	0.06363	0.01167
	rs76975037
	rs2001945
	rs41293995
	rs964184
	rs821840
	rs72999033
	rs438811
L.VLDL.L	rs11207978		MR Egger	9	-0.1573	0.1462	0.3179		MR Egger	10.53	7	0.1606
	rs1260326		Weighted median	9	-0.1939	0.05331	0.000275		Inverse variance weighted	10.54	8	0.229
	rs9472125		Inverse variance weighted	9	-0.171	0.04509	0.0001494
	rs10455872		Weighted mode	9	-0.2101	0.06402	0.01115
	rs34437827
	rs115849089
	rs964184
	rs16996148
	rs483082
L.VLDL.P	rs1260326		MR Egger	9	-0.1265	0.1026	0.2575		MR Egger	7.648	7	0.3647
	rs55730499		Weighted median	9	-0.1906	0.05044	0.0001575		Inverse variance weighted	7.959	8	0.4375
	rs13234157		Inverse variance weighted	9	-0.1772	0.03684	1.507e-06
	rs115849089		Weighted mode	9	-0.2018	0.06064	0.01043
	rs2980882
	rs964184
	rs56255430
	rs439401
L.VLDL.PL	rs4350231		MR Egger	9	-0.2184	0.108	0.0828		MR Egger	6.465	7	0.4866
	rs1260326		Weighted median	9	-0.1982	0.05174	0.0001284		Inverse variance weighted	6.609	8	0.5793
	rs9472125		Inverse variance weighted	9	-0.18	0.0386	3.1e-06
	rs34437827		Weighted mode	9	-0.2154	0.0677	0.01298
	rs76975037
	rs964184
	rs821840
	rs56255430
	rs438811
L.VLDL.TG	rs4350231		MR Egger	9	-0.1517	0.1167	0.2348		MR Egger	7.42	7	0.3865
	rs1260326		Weighted median	9	-0.2012	0.05448	0.0002215		Inverse variance weighted	7.469	8	0.487
	rs9472125		Inverse variance weighted	9	-0.1753	0.03878	6.149e-06
	rs10455872		Weighted mode	9	-0.218	0.0684	0.01286
	rs34346326
	rs17411024
	rs964184
	rs72999033
	rs438811
S.VLDL.C	rs11591147		MR Egger	11	-0.1872	0.1288	0.1799		MR Egger	7.42	7	0.3865
	rs646776		Weighted median	11	-0.05091	0.05195	0.3271		Inverse variance weighted	7.469	8	0.487
	rs6544366		Inverse variance weighted	11	-0.08661	0.04935	0.07925
	rs182695896		Weighted mode	11	-0.1124	0.08758	0.2282
	rs79225634
	rs115849089
	rs2980875
	rs964184
	rs3764261
	rs142130958
	rs429358
S.VLDL.FC	rs72660594		MR Egger	11	-0.2079	0.1162	0.1074		MR Egger	12.55	9	0.184
	rs1042034		Weighted median	11	-0.1248	0.04954	0.01176		Inverse variance weighted	13.35	10	0.2047
	rs182695896		Inverse variance weighted	11	-0.1253	0.03958	0.001541
	rs59014134		Weighted mode	11	-0.1358	0.06403	0.0599
	rs13225450
	rs115849089
	rs2980875
	rs964184
	rs3764261
	rs142130958
	rs429358
S.VLDL.L	rs72660594		MR Egger	11	-0.2513	0.1112	0.05018		MR Egger	13.39	9	0.1459
	rs1042034		Weighted median	11	-0.1266	0.04672	0.006742		Inverse variance weighted	15.81	10	0.1052
	rs2878419		Inverse variance weighted	11	-0.119	0.04153	0.00418
	rs13234157		Weighted mode	11	-0.1385	0.05487	0.0302
	rs115849089
	rs2980860
	rs964184
	rs247617
	rs72836561
	rs142130958
	rs429358
S.VLDL.P	rs1168041		MR Egger	12	-0.2581	0.09899	0.02614		MR Egger	14.02	10	0.1721
	rs1042034		Weighted median	12	-0.1408	0.04531	0.001883		Inverse variance weighted	16.95	11	0.1092
	rs2878419		Inverse variance weighted	12	-0.1258	0.03967	0.001524
	rs9472125		Weighted mode	12	-0.147	0.05676	0.02518
	rs34346326
	rs115849089
	rs2980860
	rs964184
	rs247617
	rs72836561
	rs72999033
	rs429358
S.VLDL.PL	rs1168041		MR Egger	11	-0.2798	0.1154	0.03835		MR Egger	13.28	9	0.1504
	rs1042034		Weighted median	11	-0.1014	0.0473	0.03201		Inverse variance weighted	16.79	10	0.0792
	rs182695896		Inverse variance weighted	11	-0.1132	0.0433	0.008959
	rs3846661		Weighted mode	11	-0.1093	0.05862	0.09179
	rs13225450
	rs115849089
	rs2980875
	rs964184
	rs3764261
	rs10402112
	rs429358
S.VLDL.TG	rs1168041		MR Egger	13	-0.1381	0.07988	0.1118		MR Egger	9.135	11	0.6094
	rs1260326		Weighted median	13	-0.1735	0.04295	5.353e-05		Inverse variance weighted	9.237	12	0.6826
	rs9472125		Inverse variance weighted	13	-0.1616	0.03074	1.478e-07
	rs34346326		Weighted mode	13	-0.1778	0.06143	0.01345
	rs115849089
	rs2980853
	rs964184
	rs821840
	rs72836561
	rs116843064
	rs72999033
	rs3826688
	rs6065904
VLDL.D	rs55660224		MR Egger	11	-0.2341	0.1337	0.1138		MR Egger	11.91	9	0.2184
	rs17315646		Weighted median	11	-0.1088	0.04576	0.01741		Inverse variance weighted	12.89	10	0.2296
	rs1260326		Inverse variance weighted	11	-0.1235	0.03695	0.0008299
	rs10455872		Weighted mode	11	-0.2133	0.09422	0.04703
	rs17145750
	rs12679834
	rs141947880
	rs174578
	rs964184
	rs1532085
	rs116843064
	rs72654473
XL.VLDL.L	rs1168041		MR Egger	8	-0.1456	0.1593	0.3959		MR Egger	8.217	6	0.2226
	rs1260326		Weighted median	8	-0.2047	0.05773	0.0003913		Inverse variance weighted	8.278	7	0.3088
	rs74617384		Inverse variance weighted	8	-0.1773	0.04713	0.000168
	rs34482346		Weighted mode	8	-0.2429	0.07798	0.01697
	rs115849089
	rs964184
	rs72999033
	rs483082
XL.VLDL.P	rs1168041		MR Egger	8	-0.115	0.1556	0.4877		MR Egger	8.756	6	0.1877
	rs1260326		Weighted median	8	-0.1854	0.05723	0.001197		Inverse variance weighted	8.958	7	0.2557
	rs74617384		Inverse variance weighted	8	-0.1697	0.04693	0.0002987
	rs115849089		Weighted mode	8	-0.2291	0.08275	0.02775
	rs964184
	rs16996148
	rs483082
	rs13234157
XL.VLDL.PL	rs1168041		MR Egger	8	-0.1527	0.1921	0.457		MR Egger	8.99	6	0.1741
	rs1260326		Weighted median	8	-0.2072	0.05873	0.0004194		Inverse variance weighted	9.005	7	0.2523
	rs10455872		Inverse variance weighted	8	-0.1712	0.04831	0.000396
	rs13234157		Weighted mode	8	-0.2487	0.08734	0.02477
	rs76975037
	rs964184
	rs72999033
	rs438811
XL.VLDL.TG	rs1168041		MR Egger	8	-0.1253	0.171	0.4914		MR Egger	9.034	6	0.1717
	rs1260326		Weighted median	8	-0.197	0.05759	0.0006225		Inverse variance weighted	9.146	7	0.2424
	rs10455872		Inverse variance weighted	8	-0.1696	0.04826	0.0004404
	rs13234157		Weighted mode	8	-0.2344	0.07999	0.02202
	rs17411024
	rs964184
	rs72999033
	rs438811
XS.VLDL.TG	rs1168041		MR Egger	13	-0.2813	0.1195	0.03818		MR Egger	17.12	11	0.1044
	rs6544366		Weighted median	13	-0.07185	0.04756	0.1309		Inverse variance weighted	21.65	12	0.04169
	rs182695896		Inverse variance weighted	13	-0.08882	0.04223	0.03543
	rs2878419		Weighted mode	13	-0.08966	0.06681	0.2044
	rs34346326
	rs115849089
	rs2954029
	rs964184
	rs261334
	rs247617
	rs113531395
	rs6511720
	rs157594
	rs1883711
XXL.VLDL.L	rs7527004		MR Egger	9	-0.1446	0.1605	0.3977		MR Egger	9.049	7	0.2492
	rs1260326		Weighted median	9	-0.1756	0.06372	0.005859		Inverse variance weighted	9.117	8	0.3326
	rs74617384		Inverse variance weighted	9	-0.1794	0.04721	0.0001443
	rs13234157		Weighted mode	9	-0.2799	0.1115	0.03641
	rs115849089
	rs964184
	rs183130
	rs72999033
	rs483082
XXL.VLDL.P	rs1168041		MR Egger	7	-0.2156	0.1905	0.3091		MR Egger	6.885	5	0.2294
	rs1260326		Weighted median	7	-0.1744	0.06161	0.004636		Inverse variance weighted	6.993	6	0.3215
	rs74617384		Inverse variance weighted	7	-0.1644	0.05017	0.001048
	rs13233571		Weighted mode	7	-0.2449	0.08856	0.03264
	rs28601761
	rs964184
	rs17216525
	rs72654473
XXL.VLDL.PL	rs1168002		MR Egger	8	-0.1553	0.191	0.4475		MR Egger	9.764	6	0.135
	rs1260326		Weighted median	8	-0.2254	0.0633	0.0003698		Inverse variance weighted	9.792	7	0.2007
	rs10455872		Inverse variance weighted	8	-0.1793	0.05432	0.0009629
	rs35493868		Weighted mode	8	-0.2971	0.1265	0.05123
	rs76975037
	rs964184
	rs821840
	rs483082
XXL.VLDL.TG	rs1168041		MR Egger	8	-0.1553	0.191	0.4475		MR Egger	9.382	7	0.2264
	rs1260326		Weighted median	8	-0.2254	0.0633	0.0003698		Inverse variance weighted	9.409	8	0.309
	rs10455872		Inverse variance weighted	8	-0.1793	0.05432	0.0009629
	rs13233571		Weighted mode	8	-0.2971	0.1265	0.05123
ieu-b-85
L.VLDL.TG
	rs4350231		Wald ratio	1	0.007347	0.003377	0.02958		Inverse variance weighted	3.107	1	0.07794
	rs1260326
	rs9472125
	rs10455872
	rs34346326
	rs17411024
	rs964184
	rs72999033
	rs438811
	rs1168041
	rs1260326
	rs10455872
	rs13234157
	rs17411024
	rs964184
	rs72999033
	rs438811
	rs1168041
	rs1260326
	rs10455872
	rs13233571
	rs77729186
	rs964184
	rs821840
	rs72999033
	rs483082
XL.VLDL.L
	rs1168041		Wald ratio	1	-0.257	0.1129	0.02288
	rs1260326
	rs74617384
	rs34482346
	rs115849089
	rs964184
	rs72999033
	rs483082
	rs7527004
	rs1260326
	rs74617384
	rs13234157
	rs115849089
	rs964184
	rs183130
	rs72999033
	rs483082
XL.VLDL.TG
	rs1168041		Wald ratio	1	-0.2781	0.1217	0.02227
	rs1260326
	rs10455872
	rs13234157
	rs17411024
	rs964184
	rs72999033
	rs438811
	rs1168041
	rs1260326
	rs10455872
	rs13233571
	rs77729186
	rs964184
	rs821840
	rs72999033
	rs483082
ukb-b-20410
M.VLDL.C	rs1168041		MR Egger	11	-0.1399	0.05778	0.03853		MR Egger	3.319	9	0.9503		Egger regression intercept:
	rs1042034		Weighted median	11	-0.03977	0.02964	0.1797		Inverse variance weighted	7.251	10	0.7016		0.013
	rs3846661		Inverse variance weighted	11	-0.03441	0.02255	0.127							Standard error:
	rs17145738		Weighted mode	11	-0.08667	0.04249	0.06866							0.0068
	rs115849089													Directionality p-value:
	rs2954021													0.0787
	rs964184
	rs183130
	rs72836561
	rs72999033
	rs3826688
M.VLDL.CE	rs1168041		MR Egger	11	-0.1162	0.05999	0.08468		MR Egger	7.374	9	0.5982		Egger regression intercept:
	rs4296389		Weighted median	11	-0.0797	0.03025	0.00841		Inverse variance weighted	8.408	10	0.589		0.0073
	rs79225634		Inverse variance weighted	11	-0.05977	0.02274	0.008575							Standard error:
	rs34482346		Weighted mode	11	-0.07069	0.04319	0.1328							0.0072
	rs115849089													Directionality p-value:
	rs2980860													0.336
	rs964184
	rs247617
	rs72836561
	rs72999033
	rs429358
M.VLDL.FC	rs1168002		MR Egger	10	-0.1421	0.05738	0.03827		MR Egger	2.845	8	0.9437		Egger regression intercept:
	rs1260326		Weighted median	10	-0.07265	0.0316	0.02149		Inverse variance weighted	6.58	9	0.6808		0.012
	rs12916		Inverse variance weighted	10	-0.04097	0.02349	0.08111							Standard error:
	rs13234157		Weighted mode	10	-0.08229	0.03761	0.05644							0.0064
	rs115849089													Directionality p-value:
	rs2980875													0.0894
	rs964184
	rs821840
	rs72999033
	rs3826688
M.VLDL.L	rs4350231		MR Egger	11	-0.1019	0.05474	0.09574		MR Egger	5.579	9	0.7812		Egger regression intercept:
	rs1260326		Weighted median	11	-0.08021	0.03018	0.007858		Inverse variance weighted	6.842	10	0.7403		0.0071
	rs34346326		Inverse variance weighted	11	-0.04623	0.02339	0.0481							Standard error:
	rs115849089		Weighted mode	11	-0.08161	0.03474	0.04071							0.0064
	rs2980860													Directionality p-value:
	rs964184													0.29
	rs821840
	rs72836561
	rs116843064
	rs72999033
	rs3826688
M.VLDL.P	rs1168041		MR Egger	12	-0.09163	0.05437	0.1228		MR Egger	7.209	10	0.7056		Egger regression intercept:
	rs1260326		Weighted median	12	-0.07982	0.02982	0.007427		Inverse variance weighted	8.069	11	0.7071		0.0057
	rs34346326		Inverse variance weighted	12	-0.04588	0.02285	0.04469							Standard error:
	rs115849089		Weighted mode	12	-0.0807	0.034	0.03694							0.0061
	rs6982636													Directionality p-value:
	rs964184													0.376
	rs821840
	rs72836561
	rs116843064
	rs56255430
	rs439401
	rs6065904
M.VLDL.PL	rs4350231		MR Egger	14	-0.1232	0.05256	0.0371		MR Egger	7.057	12	0.8538		Egger regression intercept:
	rs1260326		Weighted median	14	-0.0768	0.0292	0.008534		Inverse variance weighted	10.3	13	0.6692		0.01
	rs12916		Inverse variance weighted	14	-0.03705	0.02177	0.08873							Standard error:
	rs9472125		Weighted mode	14	-0.07965	0.03421	0.03667							0.0058
	rs13234157													Directionality p-value:
	rs115849089													0.0969
	rs2980875
	rs964184
	rs821840
	rs72836561
	rs116843064
	rs72999033
	rs3826688
	rs6065904
M.VLDL.TG	rs1168001		MR Egger	12	-0.09342	0.0586	0.142		MR Egger	8.077	10	0.6213		Egger regression intercept:
	rs1260326		Weighted median	12	-0.06628	0.03155	0.03568		Inverse variance weighted	8.816	11	0.6389		0.0058
	rs9472125		Inverse variance weighted	12	-0.04738	0.02376	0.0462							Standard error:
	rs34121855		Weighted mode	12	-0.08125	0.03944	0.06384							0.0067
	rs79236614													Directionality p-value:
	rs964184													0.41
	rs821840
	rs77697917
	rs116843064
	rs72999033
	rs439401
	rs6065904
S.VLDL.FC	rs72660594		MR Egger	7	-0.1052	0.136	0.4742		MR Egger	15.34	5	0.009015									Egger regression intercept:
	rs1042034		Weighted median	7	-0.09285	0.03818	0.01502		Inverse variance weighted	15.95	6	0.01403									0.008
	rs182695896		Inverse variance weighted	7	-0.04805	0.04279	0.2615														Standard error:
	rs59014134		Weighted mode	7	-0.09807	0.0449	0.07165														0.018
	rs13225450
	rs115849089																				Directionality p-value:
	rs2980875																				0.674
	rs964184
	rs3764261
	rs142130958
	rs429358
S.VLDL.L	rs72660594		MR Egger	11	-0.1247	0.08497	0.1763		MR Egger	16.14	9	0.06393									Egger regression intercept:
	rs1042034		Weighted median	11	-0.08185	0.03359	0.01483		Inverse variance weighted	18.38	10	0.04885									0.012
	rs2878419		Inverse variance weighted	11	-0.03609	0.03085	0.242														Standard error:
	rs13234157		Weighted mode	11	-0.07589	0.04007	0.0875														0.011
	rs115849089																				Directionality p-value:
	rs2980860																				0.293
	rs964184
	rs247617
	rs72836561
	rs142130958
	rs429358
S.VLDL.P	rs1168041		MR Egger	12	-0.1229	0.0579	0.05971		MR Egger	9.157	10	0.5173									Egger regression intercept:
	rs1042034		Weighted median	12	-0.07938	0.03061	0.009511		Inverse variance weighted	10.78	11	0.4619									0.0088
	rs2878419		Inverse variance weighted	12	-0.05466	0.02194	0.01273														Standard error:
	rs9472125		Weighted mode	12	-0.07665	0.04352	0.1059														0.0069
	rs34346326																				Directionality p-value:
	rs115849089																				0.231
	rs2980860
	rs964184
	rs247617
	rs72836561
	rs72999033
	rs429358
S.VLDL.TG	rs1168041		MR Egger	13	-0.09285	0.05549	0.1224		MR Egger	7.251	11	0.7784									Egger regression intercept:
	rs1260326		Weighted median	13	-0.07516	0.0274	0.00608		Inverse variance weighted	8.154	12	0.773									0.0063
	rs9472125		Inverse variance weighted	13	-0.0441	0.02116	0.03716														Standard error:
	rs34346326		Weighted mode	13	-0.07505	0.03358	0.0452														0.0066
	rs115849089																				Directionality p-value:
	rs2980853																				0.362
	rs964184
	rs821840
	rs72836561
	rs116843064
	rs72999033
	rs3826688
	rs6065904
VLDL.D	rs55660224		MR Egger	11	-0.07768	0.07977	0.3556		MR Egger	9.146	9	0.4239									Egger regression intercept:
	rs17315646		Weighted median	11	-0.08035	0.02922	0.005965		Inverse variance weighted	9.159	10	0.5171									0.0012
	rs1260326		Inverse variance weighted	11	-0.06905	0.0221	0.001782														Standard error:
	rs10455872		Weighted mode	11	-0.09044	0.03646	0.03253														0.011
	rs17145750																				Directionality p-value:
	rs12679834																				0.913
	rs141947880
	rs174578
	rs964184
	rs1532085
	rs116843064
	rs72654473
L.VLDL.FC	rs1168041		MR Egger	7	-0.09722	0.08899	0.3245		MR Egger	5.913	5	0.3148		Egger regression intercept:
	rs1260326		Weighted median	7	-0.09118	0.0384	0.01759		Inverse variance weighted	5.945	6	0.4294		0.0019
	rs10455872		Inverse variance weighted	7	-0.08347	0.02984	0.005158							Standard error:
	rs3812316		Weighted mode	7	-0.09511	0.04625	0.08547							0.012
	rs76975037													Directionality p-value:
	rs2001945													0.875
	rs41293995
	rs964184
	rs821840
	rs72999033
	rs438811
L.VLDL.L	rs11207978		MR Egger	9	-0.07445	0.08185	0.3933		MR Egger	6.652	7	0.4659		Egger regression intercept:
	rs1260326		Weighted median	9	-0.1003	0.03456	0.003707		Inverse variance weighted	6.833	8	0.5547		-0.0041
	rs9472125		Inverse variance weighted	9	-0.1073	0.0267	5.8e-05							Standard error:
	rs10455872		Weighted mode	9	-0.1016	0.04186	0.04133							0.0098
	rs34437827													Directionality p-value:
	rs115849089													0.684
	rs964184
	rs16996148
	rs483082
L.VLDL.PL	rs4350231		MR Egger	8	-0.1182	0.07545	0.1683		MR Egger	5.309	6	0.5048		Egger regression intercept:
	rs1260326		Weighted median	8	-0.07167	0.0352	0.04174		Inverse variance weighted	6.083	7	0.5301		0.0076
	rs9472125		Inverse variance weighted	8	-0.05646	0.02777	0.04201							Standard error:
	rs34437827		Weighted mode	8	-0.0883	0.04189	0.07298							0.0086
	rs76975037													Directionality p-value:
	rs964184													0.413
	rs821840
	rs56255430
	rs438811
L.VLDL.P	rs35529421		MR Egger	9	-0.1339	0.06774	0.08857		MR Egger	5.217	7	0.6336		Egger regression intercept:
	rs1260326		Weighted median	9	-0.08386	0.0315	0.007764		Inverse variance weighted	6.231	8	0.6214		0.0079
	rs55730499		Inverse variance weighted	9	-0.0706	0.02519	0.005076							Standard error:
	rs13234157		Weighted mode	9	-0.09027	0.04233	0.06552							0.0078
	rs115849089													Directionality p-value:
	rs2980882													0.347
	rs964184
	rs56255430
	rs439401
L.VLDL.PL	rs4350231		Wald ratio	1	-0.2242	0.08672	0.009741
	rs1260326
	rs9472125
	rs34437827
	rs76975037
	rs964184
	rs821840
	rs56255430
	rs438811
XL.VLDL.L	rs1168041		Wald ratio	1	-0.24	0.09484	0.01139
	rs1260326
	rs74617384
	rs34482346
	rs115849089
	rs964184
	rs72999033
	rs483082
XL.VLDL.PL	rs1168041		MR Egger	8	-0.1388	0.1063	0.2392		MR Egger	5.682	6	0.4598		Egger regression intercept:
	rs1260326		Weighted median	8	-0.1048	0.03774	0.005483		Inverse variance weighted	5.804	7	0.5628		0.0043
	rs10455872		Inverse variance weighted	8	-0.103	0.02883	0.0003508							Standard error:
	rs13234157		Weighted mode	8	-0.1087	0.05313	0.07991							0.012
	rs76975037													Directionality p-value:
	rs964184													0.738
	rs72999033
	rs438811
XL.VLDL.P	rs1168041		MR Egger	7	-0.08765	0.1042	0.4385		MR Egger	6.188	5	0.2883		Egger regression intercept:
	rs1260326		Weighted median	7	-0.1147	0.03713	0.002002		Inverse variance weighted	6.249	6	0.3959		-0.0029
	rs74617384		Inverse variance weighted	7	-0.1095	0.03013	0.0002774							Standard error:
	rs115849089		Weighted mode	7	-0.1205	0.0443	0.03467							0.013
	rs964184													Directionality p-value:
	rs16996148													0.834
	rs483082
	rs13234157
XL.VLDL.TG	rs1168041		MR Egger	3	-0.2625	0.1497	0.3299		MR Egger	0.05877	1	0.8084		Egger regression intercept:
	rs1260326		Weighted median	3	-0.0814	0.05505	0.1392		Inverse variance weighted	1.518	2	0.4682		0.019
	rs10455872		Inverse variance weighted	3	-0.09004	0.04496	0.04521							Standard error:
	rs13234157		Weighted mode	3	-0.06523	0.06633	0.4291							0.016
	rs17411024													Directionality p-value:
	rs964184													0.44
	rs72999033
	rs438811
XL.VLDL.TG	rs1168041		Inverse variance weighted	2	-0.1184	0.0489	0.01551
	rs1260326
	rs10455872
	rs13234157
	rs17411024
	rs964184
	rs72999033
	rs438811
XL.VLDL.L	rs1168041		MR Egger	7	-0.1649	0.09507	0.1434		MR Egger	2.837	5	0.7251		Egger regression intercept:
	rs1260326		Weighted median	7	-0.1174	0.03855	0.002331		Inverse variance weighted	3.391	6	0.7585		0.0083
	rs74617384		Inverse variance weighted	7	-0.09798	0.0309	0.00152							Standard error:
	rs34482346		Weighted mode	7	-0.1279	0.05161	0.04795							0.011
	rs115849089													Directionality p-value:
	rs964184													0.49
	rs72999033
	rs483082
XXL.VLDL.L	rs7527004		MR Egger	9	-0.1931	0.09595	0.08412		MR Egger	7.211	7	0.4072		Egger regression intercept:
	rs1260326		Weighted median	9	-0.133	0.04251	0.001756		Inverse variance weighted	8.266	8	0.4079		0.0098
	rs74617384		Inverse variance weighted	9	-0.101	0.03049	0.0009268							Standard error:
	rs13234157		Weighted mode	9	-0.138	0.0604	0.05173							0.0097
	rs115849089													Directionality p-value:
	rs964184													0.345
	rs183130
	rs72999033
	rs483082
XXL.VLDL.P	rs1168041		MR Egger	7	-0.1998	0.1086	0.1252		MR Egger	3.507	5	0.6224		Egger regression intercept:
	rs1260326		Weighted median	7	-0.1084	0.03957	0.006175		Inverse variance weighted	4.657	6	0.5885		0.013
	rs74617384		Inverse variance weighted	7	-0.08828	0.03138	0.004905							Standard error:
	rs13233571		Weighted mode	7	-0.1147	0.05061	0.06398							0.013
	rs28601761													Directionality p-value:
	rs964184													0.333
	rs17216525
	rs72654473
XXL.VLDL.PL	rs1168002		MR Egger	8	-0.2494	0.09954	0.04621		MR Egger	4.96	6	0.549		Egger regression intercept:
	rs1260326		Weighted median	8	-0.1363	0.04123	0.0009463		Inverse variance weighted	7.226	7	0.4057		0.015
	rs10455872		Inverse variance weighted	8	-0.107	0.03147	0.0006773							Standard error:
	rs35493868		Weighted mode	8	-0.1404	0.05872	0.04816							0.0098
	rs76975037													Directionality p-value:
	rs964184													0.183
	rs821840
	rs483082
XXL.VLDL.TG	rs1168041		MR Egger	9	-0.2155	0.09258	0.05281		MR Egger	4.998	7	0.6602		Egger regression intercept:
	rs1260326		Weighted median	9	-0.1141	0.03885	0.003314		Inverse variance weighted	6.754	8	0.5634		0.013
	rs10455872		Inverse variance weighted	9	-0.09891	0.02879	0.0005926							Standard error:
	rs13233571		Weighted mode	9	-0.1247	0.05288	0.04611							0.0098
	rs77729186													Directionality p-value:
	rs964184													0.227
	rs821840
	rs72999033
	rs483082
ukb-b-7773
M.VLDL.CE	rs1168041		MR Egger	11	-0.001516	0.005338	0.7828		MR Egger	9.683	9	0.3768		Egger regression intercept:
	rs4296389		Weighted median	11	-0.002567	0.00267	0.3364		Inverse variance weighted	10.05	10	0.4362		-0.00037
	rs79225634		Inverse variance weighted	11	-0.004396	0.001955	0.02454							Standard error:
	rs34482346		Weighted mode	11	-0.002235	0.003314	0.5155							0.00064
	rs115849089													Directionality p-value:
	rs2980860													0.574
	rs964184
	rs247617
	rs72836561
	rs72999033
	rs429358
M.VLDL.L	rs4350231		MR Egger	11	-0.002957	0.004696	0.5445		MR Egger	3.078	9	0.9611		Egger regression intercept:
	rs1260326		Weighted median	11	-0.002659	0.002612	0.3087		Inverse variance weighted	3.152	10	0.9776		-0.00015
	rs34346326		Inverse variance weighted	11	-0.00411	0.002006	0.04043							Standard error:
	rs115849089		Weighted mode	11	-0.002845	0.003362	0.4173							0.00055
	rs2980860													Directionality p-value:
	rs964184													0.792
	rs821840
	rs72836561
	rs116843064
	rs72999033
	rs3826688
M.VLDL.P	rs1168041		MR Egger	12	-0.003257	0.004664	0.5009		MR Egger	3.981	10	0.9482		Egger regression intercept:
	rs1260326		Weighted median	12	-0.002669	0.002567	0.2986		Inverse variance weighted	4.02	11	0.9693		-1e-04
	rs34346326		Inverse variance weighted	12	-0.0041	0.00196	0.03648							Standard error:
	rs115849089		Weighted mode	12	-0.002692	0.003395	0.4445							0.00053
	rs6982636													Directionality p-value:
	rs964184													0.846
	rs821840
	rs72836561
	rs116843064
	rs56255430
	rs439401
	rs6065904
M.VLDL.PL	rs4350231		MR Egger	14	-0.0009503	0.004508	0.8366		MR Egger	5.146	12	0.9529		Egger regression intercept:
	rs1260326		Weighted median	14	-0.002641	0.0025	0.2907		Inverse variance weighted	5.976	13	0.947		-0.00045
	rs12916		Inverse variance weighted	14	-0.004688	0.001869	0.01212							Standard error:
	rs9472125		Weighted mode	14	-0.002556	0.00292	0.3973							5e-04
	rs13234157													Directionality p-value:
	rs115849089													0.38
	rs2980875
	rs964184
	rs821840
	rs72836561
	rs116843064
	rs72999033
	rs3826688
	rs6065904
M.VLDL.TG	rs1168001		MR Egger	12	-0.004029	0.005024	0.4412		MR Egger	5.175	10	0.8792		Egger regression intercept:
	rs1260326		Weighted median	12	-0.00311	0.002651	0.2408		Inverse variance weighted	5.231	11	0.9195		-0.00014
	rs9472125		Inverse variance weighted	12	-0.005111	0.002037	0.01209							Standard error:
	rs34121855		Weighted mode	12	-0.002973	0.003342	0.3927							0.00057
	rs79236614													Directionality p-value:
	rs964184													0.818
	rs821840
	rs77697917
	rs116843064
	rs72999033
	rs439401
	rs6065904
S.VLDL.C	rs11591147		MR Egger	10	-0.007662	0.005357	0.1905		MR Egger	5.273	8	0.7281		Egger regression intercept:
	rs646776		Weighted median	10	-0.009258	0.002716	0.0006537		Inverse variance weighted	5.371	9	0.8008		-2e-04
	rs6544366		Inverse variance weighted	10	-0.009212	0.00207	8.543e-06							Standard error:
	rs182695896		Weighted mode	10	-0.01063	0.004426	0.03978							0.00063
	rs79225634													Directionality p-value:
	rs115849089													0.762
	rs2980875
	rs964184
	rs3764261
	rs142130958
	rs429358
S.VLDL.FC	rs72660594		MR Egger	7	-0.005438	0.006661	0.4514		MR Egger	4.297	5	0.5074		Egger regression intercept:
	rs1042034		Weighted median	7	-0.006721	0.002918	0.02126		Inverse variance weighted	4.409	6	0.6215		-0.00029
	rs182695896		Inverse variance weighted	7	-0.00753	0.002249	0.0008125							Standard error:
	rs59014134		Weighted mode	7	-0.004437	0.004169	0.3282							0.00087
	rs13225450													Directionality p-value:
	rs115849089													0.752
	rs2980875
	rs964184
	rs3764261
	rs142130958
	rs429358
S.VLDL.L	rs72660594		MR Egger	11	-0.003954	0.005441	0.4858		MR Egger	5.558	9	0.7832		Egger regression intercept:
	rs1042034		Weighted median	11	-0.00553	0.002646	0.03663		Inverse variance weighted	5.801	10	0.8317		-0.00034
	rs2878419		Inverse variance weighted	11	-0.006458	0.00195	0.0009241							Standard error:
	rs13234157		Weighted mode	11	-0.003641	0.003505	0.3234							0.00069
	rs115849089													Directionality p-value:
	rs2980860
	rs964184
	rs247617
	rs72836561
	rs142130958
	rs429358
S.VLDL.P	rs1168041		MR Egger	12	-0.002843	0.004966	0.5796		MR Egger	8.789	10	0.5522		0.634
	rs1042034		Weighted median	12	-0.003366	0.00252	0.1817		Inverse variance weighted	9.02	11	0.6201		Egger regression intercept:
	rs2878419		Inverse variance weighted	12	-0.00505	0.001881	0.007269							-0.00028
	rs9472125		Weighted mode	12	-0.003635	0.002836	0.2263							Standard error:
	rs34346326													0.00059
	rs115849089													Directionality p-value:
	rs2980860													0.642
	rs964184
	rs247617
	rs72836561
	rs72999033
	rs429358
S.VLDL.PL	rs1168041		MR Egger	10	-0.006282	0.00584	0.3134		MR Egger	8.231	8	0.4112		Egger regression intercept:
	rs1042034		Weighted median	10	-0.005218	0.002743	0.05713		Inverse variance weighted	8.239	9	0.5102		6.1e-05
	rs182695896		Inverse variance weighted	10	-0.005791	0.001984	0.003513							Standard error:
	rs3846661		Weighted mode	10	-0.003623	0.003407	0.3153							0.00068
	rs13225450													Directionality p-value:
	rs115849089													0.931
	rs2980875
	rs964184
	rs3764261
	rs10402112
	rs429358
S.VLDL.TG	rs1168041		MR Egger	13	-0.00314	0.00476	0.523		MR Egger	5.614	11	0.8978		Egger regression intercept:
	rs1260326		Weighted median	13	-0.003084	0.002347	0.1889		Inverse variance weighted	5.683	12	0.9312		-0.00015
	rs9472125		Inverse variance weighted	13	-0.004289	0.001815	0.01811							Standard error:
	rs34346326		Weighted mode	13	-0.003285	0.002918	0.2823							0.00057
	rs115849089													Directionality p-value:
	rs2980853
	rs964184
	rs821840
	rs72836561
	rs116843064
	rs72999033
	rs3826688
	rs6065904
XS.VLDL.L	rs72660594		MR Egger	10	-0.002705	0.00709	0.7127		MR Egger	9.068	8	0.3366		Egger regression intercept:
	rs629301		Weighted median	10	-0.004148	0.002658	0.1187		Inverse variance weighted	9.108	9	0.4274		-0.00016
	rs952275		Inverse variance weighted	10	-0.00398	0.001963	0.04259							Standard error:
	rs182695896		Weighted mode	10	-0.004874	0.003832	0.2353							0.00086
	rs79225634													Directionality p-value:
	rs115849089													0.855
	rs2980860
	rs635634
	rs964184
	rs261334
	rs247617
	rs113531395
	rs142130958
	rs157594
	rs1883711
XS.VLDL.P	rs72660594		R Egger	13	-0.0003298	0.005693	0.9548		MR Egger	10.06	11	0.5249		Egger regression intercept:
	rs660240		Weighted median	13	-0.003505	0.002443	0.1514		Inverse variance weighted	10.6	12	0.563		-5e-04
	rs6544366		Inverse variance weighted	13	-0.004312	0.001795	0.0163							Standard error:
	rs182695896		Weighted mode	13	-0.004192	0.003543	0.2597							0.00068
	rs79225634													Directionality p-value:
	rs115849089													0.476
	rs2980860
	rs635634
	rs964184
	rs261334
	rs247617
	rs113531395
	rs6511720
	rs157594
	rs1883711
XS.VLDL.PL	rs11591147		MR Egger	13	-0.004632	0.003362	0.1957		MR Egger	13.38	11	0.2691		Egger regression intercept:
	rs629301		Weighted median	13	-0.005578	0.002217	0.01186		Inverse variance weighted	13.39	12	0.3414		3.4e-05
	rs952275		Inverse variance weighted	13	-0.004424	0.001639	0.00694							Standard error:
	rs4953023		Weighted mode	13	-0.006105	0.002735	0.04541							0.00047
	rs182695896													Directionality p-value:
	rs79225634													0.944
	rs2980860
	rs635634
	rs3741298
	rs261334
	rs183130
	rs113531395
	rs6511720
	rs7412
	rs1883711
XXL.VLDL.PL	rs1168002		MR Egger	8	-0.002643	0.008544	0.7675		MR Egger	3.618	6	0.7282		Egger regression intercept:
	rs1260326		Weighted median	8	-0.003546	0.003235	0.2729		Inverse variance weighted	3.742	7	0.8089		-3e-04
	rs10455872		Inverse variance weighted	8	-0.005508	0.002657	0.03816							Standard error:
	rs35493868		Weighted mode	8	-0.003153	0.004158	0.473							0.00084
	rs76975037													Directionality p-value:
	rs964184													0.736
	rs821840
	rs483082
L.VLDL.L	rs11207978		MR Egger	9	0.002156	0.00702	0.7676		MR Egger	3.599	7	0.8247		Egger regression intercept:
	rs1260326		Weighted median	9	-0.002778	0.002992	0.3531		Inverse variance weighted	4.997	8	0.7579		-0.00099
	rs9472125		Inverse variance weighted	9	-0.005692	0.002289	0.01289							Standard error:
	rs10455872		Weighted mode	9	-0.002569	0.003777	0.5155							0.00084
	rs34437827													Directionality p-value:
	rs115849089													0.276
	rs964184
	rs16996148
	rs483082
L.VLDL.PL	rs4350231		MR Egger	8	-0.004045	0.006467	0.5547		MR Egger	4.507	6	0.6084		Egger regression intercept:
	rs1260326		Weighted median	8	-0.002641	0.003122	0.3976		Inverse variance weighted	4.519	7	0.7184		-8.3e-05
	rs9472125		Inverse variance weighted	8	-0.004719	0.00238	0.04744							Standard error:
	rs34437827		Weighted mode	8	-0.002126	0.003697	0.5833							0.00074
	rs76975037													Directionality p-value:
	rs964184													0.914
	rs821840
	rs56255430
	rs438811
ebi-a-GCST006466
XS.VLDL.PL	rs11591147		R Egger	12	-0.5984	0.2419	0.03289		MR Egger	10.62	10	0.3882		Egger regression intercept:
	rs629301		Weighted median	12	-0.488	0.1553	0.001672		Inverse variance weighted	12.3	11	0.3417		0.042
	rs952275		Inverse variance weighted	12	-0.3343	0.1236	0.006819							Standard error:
	rs4953023		Weighted mode	12	-0.4724	0.1837	0.02594							0.033
	rs182695896													Directionality p-value:
	rs79225634													0.237
	rs2980860
	rs635634
	rs3741298
	rs261334
	rs183130
	rs113531395
	rs6511720
	rs7412
	rs1883711
ukb-a-296
L.VLDL.PL	rs4350231		Wald ratio	1	-0.0333	0.01422	0.01915
	rs1260326
	rs9472125
	rs34437827
	rs76975037
	rs964184
	rs821840
	rs56255430
	rs438811
XL.VLDL.L	rs1168041		Wald ratio	1	-0.03668	0.01554	0.0183
	rs1260326
	rs74617384
	rs34482346
	rs115849089
	rs964184
	rs72999033
	rs483082
ukb-b-17001
L.VLDL.PL	rs4350231		Wald ratio	1	-0.027	0.01218	0.02664
	rs1260326
	rs9472125
	rs34437827
	rs76975037
	rs964184
	rs821840
	rs56255430
	rs438811
XL.VLDL.L	rs1168041		Wald ratio	1	-0.03007	0.01332	0.02397
	rs1260326
	rs74617384
	rs34482346
	rs115849089
	rs964184
	rs72999033
	rs483082
