# Supplementary material for: Mendelian randomization and transcriptomic analysis reveal an inverse causal relationship between Alzheimer’s disease and cancer
Source: J Transl Med. 2023 Aug 4;21:527. doi: 10.1186/s12967-023-04357-3 (PMC10403895; doi:10.1186/s12967-023-04357-3)
Supplement: Supplementary file 3 — Additional file 3: Table S3. Results by colocalization analysis of eQTL data for whole blood and 13 brain regions and GWAS data for AD. [file 12967_2023_4357_MOESM3_ESM.xlsx]

## Sheet: Whole blood
No. eqtlSNPs = 165349	No. gwasSNPs = 295109	No. commonSNPs = 19754							1 BIN1 bridging integrator 1
cisExprPrior = 0.001
transExprPrior = 5e-05									p-value for this Gene: 2.54e-06
phenoPrior = 0.001									LBF for this Gene: 7.60
condPrior = 1									Number of eSNP blocks tested: 1
BIN1	7.60089	2.53743e-06							SNP	Proximity	Location	eQTL pval	GWAS pval	LBF	Nearby Genes	Nearby TF
BIN1	rs10194375	2	127556251	cis	3.24655e-21	3.15e-11	7.60089		rs10194375	cis	chr2:127556251	3.25e-21	3.15e-11	7.60	BIN1	No
HSD3B7	7.50903	2.53743e-06							There are 5 studies implicating BIN1 in the GWAS Catalog:
HSD3B7	rs10871454	16	30955580	cis	2.35929e-09	1.46e-06	7.50903
									Alzheimer's disease
NDUFS2	7.40101	2.53743e-06							Alzheimer's disease
NDUFS2	rs11585858	1	159422657	cis	4.32766e-07	3.07e-06	7.40101		Alzheimer's disease
									Alzheimer's disease (late onset)
KAT8	7.12008	2.53743e-06							Alzheimer's disease (late onset)
KAT8	rs1060506	16	31040950	cis	1.92888e-07	1.18e-05	7.12008
									2 HSD3B7 hydroxy-delta-5-steroid dehydrogenase, 3 beta- and steroid delta-isomerase 7
BCKDK	7.10306	2.53743e-06
BCKDK	rs10871454	16	30955580	cis	1.15928e-08	1.46e-06	7.10306		p-value for this Gene: 2.54e-06
									LBF for this Gene: 7.51
VKORC1	6.87013	2.53743e-06							Number of eSNP blocks tested: 1
VKORC1	rs10871454	16	30955580	cis	1.51366e-07	1.46e-06	6.87013
									SNP	Proximity	Location	eQTL pval	GWAS pval	LBF	Nearby Genes	Nearby TF
MS4A6A	6.67909	1.01497e-05							rs10871454	cis	chr16:30955580	2.36e-09	1.46e-06	7.51	STX1B, PRSS53, more...	Yes
MS4A6A	rs11230180	11	59718062	cis	3.08595e-08	4.26e-06	6.67909
									This gene is not listed in the GWAS Catalog.
RNF40	6.34003	4.05988e-05
RNF40	rs10871453	16	30444419	cis	9.37443e-06	0.03806	-0.483497		3 NDUFS2 NADH dehydrogenase (ubiquinone) Fe-S protein 2, 49kDa (NADH-coenzyme Q reductase)
RNF40	rs1060506	16	31040950	cis	7.71332e-06	1.18e-05	6.82353
									p-value for this Gene: 2.54e-06
C7orf43	6.32919	4.05988e-05							LBF for this Gene: 7.40
C7orf43	rs10953295	7	99629475	cis	2.54683e-06	8.5e-07	6.32919		Number of eSNP blocks tested: 1
ENSG00000234327	6.23728	4.05988e-05							SNP	Proximity	Location	eQTL pval	GWAS pval	LBF	Nearby Genes	Nearby TF
ENSG00000234327	rs1047966	17	4939931	cis	3.35803e-06	3.21e-05	6.23728		rs11585858	cis	chr1:159422657	4.33e-07	3.07e-06	7.40	ADAMTS4, FCER1G, more...	Yes
PRSS53	6.16839	5.07485e-05							This gene is not listed in the GWAS Catalog.
PRSS53	rs10871454	16	30955580	cis	8.95294e-07	1.46e-06	6.16839
									4 KAT8 K(lysine) acetyltransferase 8
ENSG00000260911	6.03342	6.08982e-05
ENSG00000260911	rs10871454	16	30955580	cis	7.03607e-07	1.46e-06	6.03342		p-value for this Gene: 2.54e-06
									LBF for this Gene: 7.12
ZNF668	5.61808	0.000111647							Number of eSNP blocks tested: 1
ZNF668	rs10871454	16	30955580	cis	9.2616e-22	1.46e-06	5.61808
									SNP	Proximity	Location	eQTL pval	GWAS pval	LBF	Nearby Genes	Nearby TF
MARK4	5.34456	0.000147171							rs1060506	cis	chr16:31040950	1.93e-07	1.18e-05	7.12	KAT8, PRSS53, more...	Yes
MARK4	rs10417555	19	50405502	cis	3.09121e-06	6.69e-05	5.34456
									This gene is not listed in the GWAS Catalog.
CEBPZ-AS1	5.03657	0.00018777
CEBPZ-AS1	rs11124575	2	37353939	cis	1.02524e-10	8.37e-05	5.03657		5 BCKDK branched chain ketoacid dehydrogenase kinase
GRIN3B	4.92735	0.000213144							p-value for this Gene: 2.54e-06
GRIN3B	rs1058506	19	965377	cis	1.38469e-10	0.0001399	4.92735		LBF for this Gene: 7.10
									Number of eSNP blocks tested: 1
SIGLEC11	4.29926	0.000411063
SIGLEC11	rs10405621	19	55147163	cis	1.87685e-21	9.35e-05	4.29926		SNP	Proximity	Location	eQTL pval	GWAS pval	LBF	Nearby Genes	Nearby TF
									rs10871454	cis	chr16:30955580	1.16e-08	1.46e-06	7.10	STX1B, PRSS53, more...	Yes
ENSG00000250490	4.24967	0.000436437
ENSG00000250490	rs11134158	5	6436318	cis	7.88439e-12	0.0001642	4.24967		This gene is not listed in the GWAS Catalog.
ABCA7	4.24301	0.000436437							6 VKORC1 vitamin K epoxide reductase complex, subunit 1
ABCA7	rs1058506	19	965377	cis	1.85084e-25	0.0001399	4.24301
									p-value for this Gene: 2.54e-06
PRKD3	4.06307	0.000507485							LBF for this Gene: 6.87
PRKD3	rs11124575	2	37353939	cis	3.79485e-12	8.37e-05	4.06307		Number of eSNP blocks tested: 1
CNN2	4.02143	0.00052271							SNP	Proximity	Location	eQTL pval	GWAS pval	LBF	Nearby Genes	Nearby TF
CNN2	rs1058506	19	965377	cis	9.67354e-21	0.0001399	4.02143		rs10871454	cis	chr16:30955580	1.51e-07	1.46e-06	6.87	STX1B, PRSS53, more...	Yes
WDR18	4.02055	0.00052271							There are 3 studies implicating VKORC1 in the GWAS Catalog:
WDR18	rs1058506	19	965377	cis	4.36131e-11	0.0001399	4.02055
									Warfarin maintenance dose
POLR2E	3.67926	0.000735854							Warfarin maintenance dose
POLR2E	rs1058506	19	965377	cis	1.32531e-07	0.0001399	3.67926		Warfarin maintenance dose
TCP11L1	3.57025	0.000837351							7 MS4A6A membrane-spanning 4-domains, subfamily A, member 6A
TCP11L1	rs10742290	11	33005409	cis	5.90178e-20	0.0001706	3.57025
									p-value for this Gene: 1.01e-05
NDUFA6-AS1	3.45384	0.000964222							LBF for this Gene: 6.68
NDUFA6-AS1	rs1033460	22	40949252	cis	1.00441e-06	0.0007344	3.45384		Number of eSNP blocks tested: 1
MCM3AP	3.40592	0.000989597							SNP	Proximity	Location	eQTL pval	GWAS pval	LBF	Nearby Genes	Nearby TF
MCM3AP	rs1029262	21	46755673	cis	3.155e-06	0.0003051	3.40592		rs11230180	cis	chr11:59718062	3.09e-08	4.26e-06	6.68	MS4A6A, MIR6503, more...	No
ENSG00000258821	3.3934	0.000994671							There are 1 studies implicating MS4A6A in the GWAS Catalog:
ENSG00000258821	rs1063588	2	74543886	cis	1.37763e-07	0.001095	3.3934
									Alzheimer's disease
LBX2	3.30399	0.00110632
LBX2	rs1063588	2	74543886	cis	9.86108e-08	0.001095	3.30399		8 RNF40 ring finger protein 40
SLC2A5	3.24937	0.00117229							p-value for this Gene: 4.06e-05
SLC2A5	rs11121319	1	9067867	cis	3.6786e-06	0.0007523	3.24937		LBF for this Gene: 6.34
									Number of eSNP blocks tested: 2
FANCA	3.24801	0.00117229
FANCA	rs11076645	16	88578808	cis	7.59354e-09	0.0003967	3.24801		SNP	Proximity	Location	eQTL pval	GWAS pval	LBF	Nearby Genes	Nearby TF
									rs1060506	cis	chr16:31040950	7.71e-06	1.18e-05	6.82	KAT8, PRSS53, more...	Yes
INO80B	3.23686	0.00119259
INO80B	rs1063588	2	74543886	cis	7.46462e-06	0.001095	3.23686		This gene is not listed in the GWAS Catalog.
CYP2D8P	3.12184	0.00133976							9 C7orf43 chromosome 7 open reading frame 43
CYP2D8P	rs1033460	22	40949252	cis	1.00176e-06	0.0007344	3.12184
									p-value for this Gene: 4.06e-05
PRMT2	3.08757	0.00137021							LBF for this Gene: 6.33
PRMT2	rs1029262	21	46755673	cis	1.57698e-07	0.0003051	3.08757		Number of eSNP blocks tested: 1
CTSW	3.0733	0.00137529							SNP	Proximity	Location	eQTL pval	GWAS pval	LBF	Nearby Genes	Nearby TF
CTSW	rs10896050	11	65334092	cis	6.81605e-12	0.000667	3.0733		rs10953295	cis	chr7:99629475	2.55e-06	8.50e-07	6.33	MIR4658, STAG3, more...	No
CARHSP1	3.01306	0.00146663							This gene is not listed in the GWAS Catalog.
CARHSP1	rs1061842	16	8784381	cis	1.65286e-09	0.0002398	3.01306
									10 ENSG00000234327 Name not Found in HUGO
ENSG00000272183	3.01242	0.00146663
ENSG00000272183	rs1063588	2	74543886	cis	2.57525e-12	0.001095	3.01242		p-value for this Gene: 4.06e-05
									LBF for this Gene: 6.24
DEPDC7	2.99938	0.00147678							Number of eSNP blocks tested: 1
DEPDC7	rs1033717	11	33023147	cis	7.62833e-06	0.0005868	2.99938
									SNP	Proximity	Location	eQTL pval	GWAS pval	LBF	Nearby Genes	Nearby TF
HLA-DQA1	2.95583	0.00156306							rs1047966	cis	chr17:4939931	3.36e-06	3.21e-05	6.24	ZNF232-AS1, ZNF232,	Yes
HLA-DQA1	rs1063355	6	32735692	cis	8.79409e-37	0.0009084	2.95583
									This gene is not listed in the GWAS Catalog.
HLA-DRB1	2.85984	0.00171023
HLA-DRB1	rs1063355	6	32735692	cis	1.98781e-06	0.0009084	2.85984		11 PRSS53 protease, serine, 53
C17orf66	2.84315	0.00176097							p-value for this Gene: 5.07e-05
C17orf66	rs1065341	17	31222706	cis	6.93533e-07	0.003214	2.84315		LBF for this Gene: 6.17
									Number of eSNP blocks tested: 1
ENSG00000260276	2.83518	0.0017762
ENSG00000260276	rs1061842	16	8784381	cis	1.29329e-10	0.0002398	2.83518		SNP	Proximity	Location	eQTL pval	GWAS pval	LBF	Nearby Genes	Nearby TF
									rs10871454	cis	chr16:30955580	8.95e-07	1.46e-06	6.17	STX1B, PRSS53, more...	Yes
S100B	2.82771	0.0017762
S100B	rs1029262	21	46755673	cis	3.51172e-06	0.0003051	2.82771		This gene is not listed in the GWAS Catalog.
TMEM163	2.82191	0.00179142							12 ENSG00000260911 Name not Found in HUGO
TMEM163	rs10928519	2	135320429	cis	1.97924e-06	0.0003371	2.82191
									p-value for this Gene: 6.09e-05
DIP2A	2.80754	0.00183202							LBF for this Gene: 6.03
DIP2A	rs1029262	21	46755673	cis	1.07517e-07	0.0003051	2.80754		Number of eSNP blocks tested: 1
PLEKHA1	2.72155	0.00202487							SNP	Proximity	Location	eQTL pval	GWAS pval	LBF	Nearby Genes	Nearby TF
PLEKHA1	rs10510110	10	124182420	cis	1.38246e-06	0.0005094	2.72155		rs10871454	cis	chr16:30955580	7.04e-07	1.46e-06	6.03	STX1B, PRSS53, more...	Yes
SREBF1	2.69331	0.00207054							This gene is not listed in the GWAS Catalog.
SREBF1	rs11078408	17	17816736	cis	1.29e-09	0.0009781	2.69331
									13 ZNF668 zinc finger protein 668
ESRG	2.64205	0.00212636
ESRG	rs10510770	3	54626345	cis	2.87592e-20	0.0009579	2.64205		p-value for this Gene: 1.12e-04
									LBF for this Gene: 5.62
LBX2-AS1	2.61718	0.00217204							Number of eSNP blocks tested: 1
LBX2-AS1	rs1063588	2	74543886	cis	6.38726e-18	0.001095	2.61718
									SNP	Proximity	Location	eQTL pval	GWAS pval	LBF	Nearby Genes	Nearby TF
OR6K4P	2.61469	0.00217204							rs10871454	cis	chr16:30955580	9.26e-22	1.46e-06	5.62	STX1B, PRSS53, more...	Yes
OR6K4P	rs11265056	1	156971177	cis	4.28984e-10	0.001336	2.61469
									This gene is not listed in the GWAS Catalog.
SMDT1	2.56795	0.00227861
SMDT1	rs1033460	22	40949252	cis	1.68759e-09	0.0007344	2.56795		14 MARK4 MAP/microtubule affinity-regulating kinase 4
PEMT	2.54681	0.00233951							p-value for this Gene: 1.47e-04
PEMT	rs10048206	17	17807622	cis	3.43878e-06	0.0009849	2.54681		LBF for this Gene: 5.34
									Number of eSNP blocks tested: 1
SNX32	2.46217	0.00253743
SNX32	rs10896050	11	65334092	cis	7.127e-13	0.000667	2.46217		SNP	Proximity	Location	eQTL pval	GWAS pval	LBF	Nearby Genes	Nearby TF
									rs10417555	cis	chr19:50405502	3.09e-06	6.69e-05	5.34	MARK4, TRAPPC6A, more...	No
PIGCP1	2.42801	0.0026034
PIGCP1	rs10742290	11	33005409	cis	1.53899e-10	0.0001706	2.42801		This gene is not listed in the GWAS Catalog.
CTSH	2.38418	0.00275057							15 CEBPZ-AS1 Name not Found in HUGO
CTSH	rs11072815	15	77019374	cis	3.11124e-13	0.0009212	2.38418
									p-value for this Gene: 1.88e-04
EFEMP2	2.34712	0.00282669							LBF for this Gene: 5.04
EFEMP2	rs10896053	11	65336246	cis	2.91606e-07	0.004113	2.34712		Number of eSNP blocks tested: 1
KIAA1598	2.29094	0.00298909							SNP	Proximity	Location	eQTL pval	GWAS pval	LBF	Nearby Genes	Nearby TF
KIAA1598	rs10510027	10	118859597	cis	1.1578e-15	0.00151	2.29094		rs11124575	cis	chr2:37353939	1.03e-10	8.37e-05	5.04	CEBPZ, NDUFAF7, more...	Yes
HLA-DQB1-AS1	2.2901	0.00298909							This gene is not listed in the GWAS Catalog.
HLA-DQB1-AS1	rs1063355	6	32735692	cis	6.87433e-21	0.0009084	2.2901
									16 GRIN3B glutamate receptor, ionotropic, N-methyl-D-aspartate 3B
NUDT2	2.26398	0.00309059
NUDT2	rs10814087	9	34255763	cis	3.19533e-20	0.0006469	2.26398		p-value for this Gene: 2.13e-04
									LBF for this Gene: 4.93
ZNF664	2.21691	0.00320731							Number of eSNP blocks tested: 1
ZNF664	rs11057408	12	123030789	cis	4.60984e-06	0.0008749	2.21691
									SNP	Proximity	Location	eQTL pval	GWAS pval	LBF	Nearby Genes	Nearby TF
HLA-DQB1	2.15514	0.00332403							rs1058506	cis	chr19:965377	1.38e-10	1.40e-04	4.93	ARID3A, WDR18, more...	Yes
HLA-DQB1	rs1009382	6	32134085	cis	5.41065e-06	0.5545	-0.800686
HLA-DQB1	rs1063355	6	32735692	cis	9.29875e-92	0.0009084	2.95583		This gene is not listed in the GWAS Catalog.
CACNB3	2.13708	0.00340015							17 SIGLEC11 sialic acid binding Ig-like lectin 11
CACNB3	rs11168732	12	47450387	cis	1.43349e-07	0.002147	2.13708
									p-value for this Gene: 4.11e-04
RABEP1	2.10296	0.0034915							LBF for this Gene: 4.30
RABEP1	rs11078557	17	5157903	cis	7.98315e-07	0.0004802	2.10296		Number of eSNP blocks tested: 1
HLA-DRB9	2.00778	0.00378077							SNP	Proximity	Location	eQTL pval	GWAS pval	LBF	Nearby Genes	Nearby TF
HLA-DRB9	rs1048709	6	32022914	cis	3.6364e-07	0.1607	-0.94754		rs10405621	cis	chr19:55147163	1.88e-21	9.35e-05	4.30	MIR4751, NUP62, more...	Yes
HLA-DRB9	rs1063355	6	32735692	cis	7.4139e-09	0.0009084	2.95532
									This gene is not listed in the GWAS Catalog.
ARHGAP33	1.99313	0.00382644
ARHGAP33	rs11084828	19	40905301	cis	3.15371e-08	0.003676	1.99313		18 ENSG00000250490 Name not Found in HUGO
HLA-DQA2	1.97769	0.00385181							p-value for this Gene: 4.36e-04
HLA-DQA2	rs1048709	6	32022914	cis	5.2721e-07	0.1607	-0.97814		LBF for this Gene: 4.25
HLA-DQA2	rs1063355	6	32735692	cis	4.96304e-53	0.0009084	2.95583		Number of eSNP blocks tested: 1
HLA-DRB6	1.9541	0.00396854							SNP	Proximity	Location	eQTL pval	GWAS pval	LBF	Nearby Genes	Nearby TF
HLA-DRB6	rs1048709	6	32022914	cis	1.80112e-10	0.1607	-1.00173		rs11134158	cis	chr5:6436318	7.88e-12	1.64e-04	4.25	MED10, LINC02145	No
HLA-DRB6	rs1063355	6	32735692	cis	2.9998e-20	0.0009084	2.95583
									This gene is not listed in the GWAS Catalog.
PTCHD3P1	1.93081	0.00406496
PTCHD3P1	rs1053636	10	29797825	cis	1.41993e-14	0.0008353	1.93081		19 ABCA7 ATP-binding cassette, sub-family A (ABC1), member 7
ENSG00000253364	1.8591	0.00438975							p-value for this Gene: 4.36e-04
ENSG00000253364	rs10137020	14	105163197	cis	5.03636e-10	0.003021	1.8591		LBF for this Gene: 4.24
									Number of eSNP blocks tested: 1
TNFRSF18	1.85316	0.0043999
TNFRSF18	rs10907175	1	1120590	cis	1.75978e-06	0.004633	1.85316		SNP	Proximity	Location	eQTL pval	GWAS pval	LBF	Nearby Genes	Nearby TF
									rs1058506	cis	chr19:965377	1.85e-25	1.40e-04	4.24	ARID3A, WDR18, more...	Yes
HSPBAP1	1.82983	0.00448617
HSPBAP1	rs1030530	3	123907908	cis	1.60319e-06	0.005604	1.82983		There are 2 studies implicating ABCA7 in the GWAS Catalog:
ATE1	1.79328	0.00463334							Alzheimer's disease
ATE1	rs10788226	10	123714379	cis	3.79118e-06	0.001861	1.79328		Alzheimer's disease (late onset)
CDK10	1.76605	0.00474499							20 PRKD3 protein kinase D3
CDK10	rs11076752	16	87613669	cis	3.26934e-06	0.548	-0.803337
CDK10	rs11076645	16	88578808	cis	4.47192e-09	0.0003967	2.56939		p-value for this Gene: 5.07e-04
									LBF for this Gene: 4.06
TBRG4	1.75645	0.00479066							Number of eSNP blocks tested: 1
TBRG4	rs10258996	7	45122413	cis	2.66965e-06	0.003101	1.75645
									SNP	Proximity	Location	eQTL pval	GWAS pval	LBF	Nearby Genes	Nearby TF
RPH3A	1.74911	0.00481096							rs11124575	cis	chr2:37353939	3.79e-12	8.37e-05	4.06	CEBPZ, NDUFAF7, more...	Yes
RPH3A	rs10850088	12	111804161	cis	7.52475e-49	0.0009254	1.74911
									This gene is not listed in the GWAS Catalog.
TLR4	1.71431	0.00499873
TLR4	rs10983778	9	119565933	cis	4.83154e-09	0.0005173	1.71431		21 CNN2 calponin 2
LINC00173	1.70262	0.00505455							p-value for this Gene: 5.23e-04
LINC00173	rs10774872	12	115470278	cis	2.62704e-17	0.01243	1.70262		LBF for this Gene: 4.02
									Number of eSNP blocks tested: 1
EPHX2	1.65906	0.0053489
EPHX2	rs10503812	8	27444116	cis	9.8669e-07	0.003199	1.65906		SNP	Proximity	Location	eQTL pval	GWAS pval	LBF	Nearby Genes	Nearby TF
									rs1058506	cis	chr19:965377	9.67e-21	1.40e-04	4.02	ARID3A, WDR18, more...	Yes
EPG5	1.63268	0.00549099
EPG5	rs10502871	18	41850823	cis	1.38747e-07	0.006478	1.63268		This gene is not listed in the GWAS Catalog.
U2AF1L4	1.61279	0.00561279							22 WDR18 WD repeat domain 18
U2AF1L4	rs11084828	19	40905301	cis	4.47823e-17	0.003676	1.61279
									p-value for this Gene: 5.23e-04
RTCA	1.57694	0.00582086							LBF for this Gene: 4.02
RTCA	rs10747506	1	100490035	cis	1.46188e-12	0.01098	1.57694		Number of eSNP blocks tested: 1
ENSG00000267293	1.57399	0.00584116							SNP	Proximity	Location	eQTL pval	GWAS pval	LBF	Nearby Genes	Nearby TF
ENSG00000267293	rs10468859	18	41832363	cis	5.00366e-07	0.01138	1.57399		rs1058506	cis	chr19:965377	4.36e-11	1.40e-04	4.02	ARID3A, WDR18, more...	Yes
TBX6	1.55976	0.00592235							This gene is not listed in the GWAS Catalog.
TBX6	rs11150581	16	29938200	cis	1.09766e-06	0.002038	1.55976
									23 POLR2E polymerase (RNA) II (DNA directed) polypeptide E, 25kDa
CHRNE	1.48178	0.00640447
CHRNE	rs11078541	17	4824174	cis	8.80721e-14	0.01093	1.48178		p-value for this Gene: 7.36e-04
									LBF for this Gene: 3.68
C17orf107	1.4817	0.00640447							Number of eSNP blocks tested: 1
C17orf107	rs11078541	17	4824174	cis	1.24864e-09	0.01093	1.4817
									SNP	Proximity	Location	eQTL pval	GWAS pval	LBF	Nearby Genes	Nearby TF
PRKCDBP	1.46177	0.00658716							rs1058506	cis	chr19:965377	1.33e-07	1.40e-04	3.68	ARID3A, WDR18, more...	Yes
PRKCDBP	rs10500669	11	6285048	cis	1.69229e-06	0.006805	1.46177
									This gene is not listed in the GWAS Catalog.
RNF167	1.45671	0.00661253
RNF167	rs11078541	17	4824174	cis	6.2086e-07	0.01093	1.45671		24 TCP11L1 t-complex 11 (mouse)-like 1
IGKV1D-13	1.45152	0.00665821							p-value for this Gene: 8.37e-04
IGKV1D-13	rs1098874	2	89803414	cis	5.97895e-23	0.0145	1.45152		LBF for this Gene: 3.57
									Number of eSNP blocks tested: 1
IGKV1D-12	1.45152	0.00665821
IGKV1D-12	rs1098874	2	89803414	cis	6.17004e-14	0.0145	1.45152		SNP	Proximity	Location	eQTL pval	GWAS pval	LBF	Nearby Genes	Nearby TF
									rs10742290	cis	chr11:33005409	5.90e-20	1.71e-04	3.57	LINC00294, TCP11L1,	No
KAZN	1.43732	0.00672418
KAZN	rs10927602	1	15167920	cis	3.49418e-20	0.000609	1.43732		This gene is not listed in the GWAS Catalog.
HSF2	1.4334	0.00673433							25 NDUFA6-AS1 Name not Found in HUGO
HSF2	rs11154072	6	122737476	cis	2.66744e-07	0.004885	1.4334
									p-value for this Gene: 9.64e-04
TRIM4	1.39379	0.00691703							LBF for this Gene: 3.45
TRIM4	rs10267212	7	99433358	cis	1.92356e-06	0.001512	1.39379		Number of eSNP blocks tested: 1
ENSG00000235505	1.38515	0.00697285							SNP	Proximity	Location	eQTL pval	GWAS pval	LBF	Nearby Genes	Nearby TF
ENSG00000235505	rs11226546	11	104277291	cis	7.07989e-06	0.006494	1.38515		rs1033460	cis	chr22:40949252	1.00e-06	7.34e-04	3.45	TCF20, OGFRP1	Yes
IGKV1-13	1.38447	0.00697285							This gene is not listed in the GWAS Catalog.
IGKV1-13	rs1098874	2	89803414	cis	1.8607e-06	0.0145	1.38447
									26 MCM3AP minichromosome maintenance complex component 3 associated protein
AKR1E2	1.32036	0.00746511
AKR1E2	rs10795205	10	4889130	cis	2.73744e-06	0.006434	1.32036		p-value for this Gene: 9.90e-04
									LBF for this Gene: 3.41
SLC25A16	1.29176	0.0076884							Number of eSNP blocks tested: 1
SLC25A16	rs1136645	10	69912519	cis	9.87002e-06	0.01408	1.29176
									SNP	Proximity	Location	eQTL pval	GWAS pval	LBF	Nearby Genes	Nearby TF
HLA-DQB2	1.28232	0.00773915							rs1029262	cis	chr21:46755673	3.15e-06	3.05e-04	3.41	DIP2A, DIP2A-IT1	No
HLA-DQB2	rs1048709	6	32022914	cis	5.02411e-11	0.1607	-1.00182
HLA-DQB2	rs1063355	6	32735692	cis	1.22669e-83	0.0009084	2.28414		This gene is not listed in the GWAS Catalog.
FAM83A	1.23364	0.00814007							27 ENSG00000258821 Name not Found in HUGO
FAM83A	rs10096350	8	124253651	cis	1.35095e-07	0.02056	1.23364
									p-value for this Gene: 9.95e-04
MFSD6	1.19845	0.00840903							LBF for this Gene: 3.39
MFSD6	rs10193212	2	191042669	cis	6.67932e-13	0.00171	1.19845		Number of eSNP blocks tested: 1
SIDT2	1.16634	0.0087389							SNP	Proximity	Location	eQTL pval	GWAS pval	LBF	Nearby Genes	Nearby TF
SIDT2	rs10892082	11	116544535	cis	2.18503e-15	0.005249	1.16634		rs1063588	cis	chr2:74543886	1.38e-07	1.10e-03	3.39	PCGF1, WDR54, LBX2,	Yes
PLAGL1	1.15651	0.00885055							This gene is not listed in the GWAS Catalog.
PLAGL1	rs10457757	6	144423621	cis	6.32787e-06	0.005261	1.15651
UBXN2A	1.12386	0.00914489
UBXN2A	rs11125371	2	24108352	cis	7.65351e-11	0.0007233	1.12386
LINC01057	1.11103	0.00921594
LINC01057	rs11590987	1	95650334	cis	2.82276e-06	0.0124	1.11103
ENSG00000232642	1.1018	0.00928698
ENSG00000232642	rs10173173	2	24268965	cis	5.77535e-08	0.003027	1.1018
GDPD3	1.08629	0.00947475
GDPD3	rs10083738	16	29835203	cis	9.56068e-07	0.003516	1.08629
MCFD2	1.08536	0.0094849
MCFD2	rs10164756	2	47020769	cis	8.8155e-08	0.0158	1.08536
LILRA5	1.07603	0.00956103
LILRA5	rs103294	19	59489660	cis	1.70108e-06	0.01317	1.07603
ENSG00000232586	1.06243	0.00970312
ENSG00000232586	rs10429833	1	179202685	cis	3.02942e-08	0.01548	1.06243
XPNPEP3	0.991832	0.0104187
XPNPEP3	rs1005402	22	39621676	cis	7.17975e-06	0.00326	0.991832
TP53I3	0.904646	0.0113017
TP53I3	rs11125371	2	24108352	cis	2.84342e-09	0.0007233	0.904646
ENSG00000267174	0.885663	0.0114945
ENSG00000267174	rs10418759	19	11201242	cis	5.53828e-07	0.02016	0.885663
RPL36P4	0.875513	0.0116569
RPL36P4	rs10485510	20	33908578	cis	2.15115e-12	0.01287	0.875513
FCER1G	0.865024	0.0117584
FCER1G	rs1136224	1	159450721	cis	1.25848e-09	0.007518	0.865024
UBE2I	0.832342	0.0121086
UBE2I	rs11248868	16	1313594	cis	7.53081e-06	0.0235	0.832342
ARPP19	0.802479	0.0124182
ARPP19	rs1055746	15	50630562	cis	7.22936e-08	0.03285	0.802479
CPNE1	0.802185	0.0124232
CPNE1	rs10485510	20	33908578	cis	8.16342e-93	0.01287	0.802185
YPEL3	0.756252	0.012951
YPEL3	rs11150581	16	29938200	cis	2.52792e-09	0.002038	0.756252
TTC9C	0.750116	0.0130272
TTC9C	rs11231193	11	62223568	cis	2.57873e-08	0.008878	0.750116
ACOT4	0.748014	0.0130576
ACOT4	rs11545737	14	73105424	cis	2.50141e-06	0.003778	0.748014
ENSG00000235477	0.747367	0.0130576
ENSG00000235477	rs10157158	1	159640096	cis	3.15072e-06	0.001911	0.747367
IL12RB2	0.745429	0.0130779
IL12RB2	rs10889687	1	67682370	cis	2.34765e-07	0.009386	0.745429
YBEY	0.721039	0.0134078
YBEY	rs11089068	21	46718445	cis	8.82851e-06	0.003721	0.721039
ACOT1	0.710557	0.0135499
ACOT1	rs11545737	14	73105424	cis	3.93676e-10	0.003778	0.710557
INPP4B	0.690104	0.0138442
INPP4B	rs1017527	4	143802374	cis	4.29156e-06	0.01116	0.690104
PTCH1	0.668947	0.0141791
PTCH1	rs10512249	9	97296130	cis	1.0356e-07	0.02466	0.668947
CAPG	0.663117	0.0142959
CAPG	rs11547160	2	85389926	cis	9.07417e-06	0.01594	0.663117
TAS2R60	0.658	0.0143618
TAS2R60	rs10226151	7	142832579	cis	1.54157e-13	0.002164	0.658
NDUFA12	0.656409	0.0143771
NDUFA12	rs10859822	12	93921037	cis	2.89235e-22	0.001052	0.656409
INO80E	0.651264	0.0144329
INO80E	rs11150581	16	29938200	cis	4.38592e-06	0.002038	0.651264
SNX1	0.644417	0.0145445
SNX1	rs1130603	15	62205450	cis	7.51238e-07	0.01877	0.644417
AKAP9	0.643695	0.0145699
AKAP9	rs10488512	7	91591515	cis	2.09737e-06	0.001828	0.643695
EPHA1-AS1	0.631806	0.0147628
EPHA1-AS1	rs10226151	7	142832579	cis	2.68183e-24	0.002164	0.631806
ABHD10	0.62995	0.0147932
ABHD10	rs1127853	3	113194284	cis	1.93471e-07	0.01216	0.62995
CHCHD2	0.622618	0.0148642
CHCHD2	rs10499762	7	56638875	cis	1.67062e-07	0.003084	0.622618
DNAH10	0.615654	0.0149607
DNAH10	rs11057412	12	123055095	cis	7.09871e-06	0.001379	0.615654
MAPK3	0.594248	0.0153058
MAPK3	rs11150581	16	29938200	cis	1.4916e-17	0.002038	0.594248
EXOC3	0.587499	0.0153971
EXOC3	rs10078	5	491102	cis	2.86715e-11	0.003909	0.587499
EIF2AK4	0.578698	0.0154834
EIF2AK4	rs11070245	15	38105084	cis	7.439e-12	0.005253	0.578698
CLCN1	0.559194	0.0157473
CLCN1	rs10500138	7	142742346	cis	4.89879e-30	0.004592	0.559194
PNP	0.54432	0.0159756
PNP	rs1049564	14	20010446	cis	1.54244e-08	0.02415	0.54432
UNKL	0.524784	0.0163918
UNKL	rs10903007	16	1360557	cis	2.06931e-07	0.0463	0.524784
MCM6	0.504815	0.016681
MCM6	rs1011361	2	136270109	cis	5.68128e-07	0.01932	0.504815
CDKL1	0.503067	0.0167216
CDKL1	rs11570801	14	49900239	cis	7.05389e-10	0.001918	0.503067
FAM228A	0.476538	0.0171073
FAM228A	rs10197527	2	24205902	cis	8.92647e-07	0.002673	0.476538
ENSG00000260787	0.471848	0.0171885
ENSG00000260787	rs11072638	15	75057403	cis	4.21831e-08	0.006697	0.471848
AP1G2	0.450852	0.0175235
AP1G2	rs10149510	14	23109399	cis	1.91437e-13	0.03668	0.450852
S100A12	0.434328	0.017828
S100A12	rs11205279	1	151625309	cis	1.15352e-14	0.03142	0.434328
RPS23P10	0.426567	0.0179802
RPS23P10	rs10919543	1	159775241	cis	3.35331e-15	0.002808	0.426567
BAIAP3	0.423096	0.0180259
BAIAP3	rs11248868	16	1313594	cis	4.33611e-07	0.0235	0.423096
CD101	0.417707	0.0181629
CD101	rs10801927	1	117342633	cis	2.69068e-06	0.002627	0.417707
SLC39A1	0.403061	0.0184065
SLC39A1	rs11264680	1	152192702	cis	1.29812e-07	0.004842	0.403061
PCGF3	0.397637	0.0184674
PCGF3	rs10034650	4	716322	cis	1.0049e-08	0.005248	0.397637
ATPIF1	0.380003	0.018782
ATPIF1	rs11247811	1	28611417	cis	8.9806e-06	0.005128	0.380003
DNA2	0.369665	0.0190003
DNA2	rs1136645	10	69912519	cis	2.33968e-08	0.01408	0.369665
LILRA3	0.36177	0.0191728
LILRA3	rs103294	19	59489660	cis	3.26603e-58	0.01317	0.36177
KIAA0141	0.360194	0.0192286
KIAA0141	rs108042	5	141307146	cis	4.7788e-06	0.005923	0.360194
TREML4	0.35851	0.0192641
TREML4	rs10947953	6	41331932	cis	1.00843e-08	0.009537	0.35851
TAGLN	0.351087	0.0194468
TAGLN	rs10892082	11	116544535	cis	5.00851e-12	0.005249	0.351087
PPP5C	0.349522	0.0194621
PPP5C	rs10412803	19	51569815	cis	6.61809e-35	0.005153	0.349522
TSPAN3	0.348948	0.0194671
TSPAN3	rs11072638	15	75057403	cis	4.10973e-09	0.006697	0.348948
TREML5P	0.343704	0.019594
TREML5P	rs10947953	6	41331932	cis	6.30745e-07	0.009537	0.343704
ADD3	0.333865	0.0198681
ADD3	rs11195006	10	111893296	cis	2.14364e-09	0.025	0.333865
ENSG00000254851	0.326944	0.0200051
ENSG00000254851	rs10892082	11	116544535	cis	8.9154e-18	0.005249	0.326944
PHACTR4	0.324825	0.0200203
PHACTR4	rs11247811	1	28611417	cis	8.5997e-12	0.005128	0.324825
SSH2	0.324163	0.0200254
SSH2	rs10853135	17	25212801	cis	7.41992e-07	0.003898	0.324163
PPP1R37	0.321119	0.0200812
PPP1R37	rs10405306	19	50289063	cis	1.70039e-07	0.03117	0.321119
DBF4B	0.307135	0.0203603
DBF4B	rs11079382	17	40334682	cis	2.92437e-07	0.009619	0.307135
GIT1	0.301287	0.0204821
GIT1	rs10853135	17	25212801	cis	4.38247e-07	0.003898	0.301287
EFCAB5	0.292684	0.02068
EFCAB5	rs10853135	17	25212801	cis	9.36494e-07	0.003898	0.292684
IGLV10-54	0.275857	0.0211469
IGLV10-54	rs1029267	22	20901456	cis	2.44009e-29	0.009022	0.275857
KCNN4	0.254827	0.021695
KCNN4	rs10426528	19	48991138	cis	2.44513e-30	0.001168	0.254827
TSPAN14	0.228403	0.022441
TSPAN14	rs10887902	10	82200596	cis	2.86906e-10	0.004666	0.228403
TREML3P	0.228167	0.022441
TREML3P	rs10947953	6	41331932	cis	8.14693e-06	0.009537	0.228167
CISD1	0.224883	0.0225171
CISD1	rs11006086	10	59658082	cis	2.21231e-12	0.0347	0.224883
ENSG00000260274	0.221503	0.0226034
ENSG00000260274	rs10220738	15	73453599	cis	1.91049e-13	0.01291	0.221503
SNUPN	0.207101	0.0229586
SNUPN	rs10220738	15	73453599	cis	3.96549e-06	0.01291	0.207101
SHMT1	0.20546	0.0230195
SHMT1	rs11555081	17	18118670	cis	2.06638e-11	0.01306	0.20546
DCTN5	0.205103	0.0230297
DCTN5	rs11188	16	23594657	cis	4.29317e-27	0.03743	0.205103
ENSG00000270015	0.19649	0.0232733
ENSG00000270015	rs11070619	15	28896081	cis	3.10882e-08	0.04926	0.19649
ZNF76	0.196381	0.0232733
ZNF76	rs10755687	6	35386774	cis	8.78853e-13	0.02013	0.196381
RAB6A	0.192076	0.0233748
RAB6A	rs10736793	11	73080224	cis	6.55787e-06	0.008514	0.192076
RASA1	0.169729	0.0239279
RASA1	rs10514288	5	86335453	cis	1.38778e-06	0.03054	0.169729
NADSYN1	0.1627	0.0241563
NADSYN1	rs1002171	11	70895219	cis	1.14944e-13	0.02488	0.1627
ENSG00000259959	0.154662	0.0244253
ENSG00000259959	rs10002500	4	47653436	cis	1.15582e-11	0.01197	0.154662
BCO2	0.131285	0.025085
BCO2	rs11214120	11	111564925	cis	4.33465e-06	0.01201	0.131285
LRRC45	0.113958	0.0256331
LRRC45	rs11077964	17	77559776	cis	6.86444e-06	0.01353	0.113958
STX17	0.113938	0.0256331
STX17	rs10819715	9	101809380	cis	2.61949e-07	0.0369	0.113938
IWS1	0.102053	0.0260036
IWS1	rs10205040	2	128099148	cis	2.85801e-06	0.09732	0.102053
ENSG00000269439	0.101704	0.026034
ENSG00000269439	rs10409959	19	17468175	cis	8.00803e-11	0.05856	0.101704
MASTL	0.0985577	0.0261355
MASTL	rs1144509	10	27575000	cis	4.63537e-06	0.001221	0.0985577
ATL2	0.0900627	0.0264248
ATL2	rs10208339	2	38311580	cis	3.15109e-06	0.03183	0.0900627
FAM177B	0.0874229	0.0264907
FAM177B	rs11487815	1	220921819	cis	8.68029e-06	0.03503	0.0874229
ENSG00000258704	0.0843978	0.0265821
ENSG00000258704	rs10142667	14	34514841	cis	2.96218e-06	0.01497	0.0843978
TMEM161B-AS1	0.0828779	0.0266125
TMEM161B-AS1	rs10052183	5	87497597	cis	2.0898e-06	0.03763	0.0828779
C19orf71	0.0825037	0.0266176
C19orf71	rs10426380	19	3496763	cis	3.77273e-06	0.02324	0.0825037
ENSG00000271795	0.0796627	0.0266836
ENSG00000271795	rs10066926	5	150889765	cis	4.60515e-06	0.08437	0.0796627
GANAB	0.0737035	0.0268612
GANAB	rs11231159	11	62127103	cis	3.55105e-06	0.0435	0.0737035
ENSG00000260948	0.0617049	0.0272773
ENSG00000260948	rs10067	1	111758834	cis	8.40153e-06	0.09272	0.0617049
GPR75	0.0589502	0.0273636
GPR75	rs10187718	2	53824523	cis	4.26163e-06	0.0288	0.0589502
ENSG00000246089	0.0563173	0.027455
ENSG00000246089	rs11137011	8	6216562	cis	1.94306e-07	0.0169	0.0563173
CA13	0.028638	0.0284649
CA13	rs10090196	8	86327248	cis	7.75583e-06	0.009711	0.028638
NFXL1	0.0279082	0.0284801
NFXL1	rs10002500	4	47653436	cis	8.30439e-18	0.01197	0.0279082
ENSG00000271738	0.0270721	0.0285055
ENSG00000271738	rs10887902	10	82200596	cis	1.26504e-06	0.004666	0.0270721
C15orf40	0.0223926	0.0286577
C15orf40	rs11259960	15	81379707	cis	5.26783e-10	0.008919	0.0223926
ENSG00000226822	0.021235	0.0287135
ENSG00000226822	rs10881498	1	108436507	cis	5.03322e-21	0.004447	0.021235
ENSG00000224635	0.0211573	0.0287186
ENSG00000224635	rs1119803	20	36459212	cis	1.58725e-21	0.01607	0.0211573
SNHG17	0.00673589	0.0293022
SNHG17	rs1119803	20	36459212	cis	3.0879e-28	0.01607	0.00673589
ENSG00000266930	0.00301897	0.0293783
ENSG00000266930	rs11084681	19	38077648	cis	4.61987e-06	0.005279	0.00301897
ENSG00000258181	-0.00149865	0.0295154
ENSG00000258181	rs10785669	12	45899747	cis	4.38132e-07	0.008328	-0.00149865
FBN2	-0.00974745	0.0298452
FBN2	rs10057405	5	127680921	cis	9.17413e-19	0.0107	-0.00974745
LINC00963	-0.0108129	0.0298858
LINC00963	rs1147372	9	131277765	cis	1.0238e-09	0.00753	-0.0108129
ENSG00000231890	-0.0314629	0.0307587
ENSG00000231890	rs10496738	2	136467958	cis	6.70001e-09	0.08267	-0.0314629
VPS13A	-0.0371908	0.0309465
VPS13A	rs10491845	9	79155830	cis	9.04816e-08	0.05817	-0.0371908
FAM198B	-0.0388597	0.0310175
FAM198B	rs10005901	4	159182352	cis	3.11264e-10	0.004311	-0.0388597
SKIV2L	-0.0412569	0.0310733
SKIV2L	rs10046127	6	32125499	cis	3.50409e-07	0.07039	-0.0412569
ZADH2	-0.0418656	0.0311139
ZADH2	rs11151109	18	71013332	cis	5.34803e-08	0.00453	-0.0418656
TRIM60P18	-0.0463406	0.0313017
TRIM60P18	rs10242581	7	63439331	cis	5.31242e-07	0.003529	-0.0463406
LINC00865	-0.0484197	0.0314032
LINC00865	rs1125326	10	91582178	cis	9.3228e-09	0.05042	-0.0484197
ZNF736	-0.0528979	0.0315859
ZNF736	rs10242581	7	63439331	cis	5.06642e-12	0.003529	-0.0528979
ADH5	-0.060087	0.0318549
ADH5	rs1133483	4	100242946	cis	8.45576e-07	0.001913	-0.060087
SDCCAG3	-0.0648045	0.0320376
SDCCAG3	rs11145974	9	138436565	cis	1.6653e-11	0.02215	-0.0648045
KCNK13	-0.0682256	0.0321847
KCNK13	rs10148415	14	89648727	cis	1.47964e-17	0.01057	-0.0682256
LPAR1	-0.0732431	0.0324182
LPAR1	rs10217127	9	112959290	cis	4.39749e-11	0.02589	-0.0732431
HAT1	-0.0802269	0.0326871
HAT1	rs10439296	2	172536576	cis	4.61509e-06	0.01144	-0.0802269
DEF6	-0.0889378	0.0330424
DEF6	rs10755687	6	35386774	cis	1.32496e-26	0.02013	-0.0889378
EMR1	-0.0912647	0.0331134
EMR1	rs10424498	19	6827996	cis	3.73706e-21	0.07098	-0.0912647
ENSG00000269385	-0.0915408	0.0331286
ENSG00000269385	rs10424498	19	6827996	cis	4.36819e-08	0.07098	-0.0915408
ENSG00000267475	-0.102559	0.0336463
ENSG00000267475	rs10404371	19	37985922	cis	1.73464e-06	0.008294	-0.102559
ANKIB1	-0.114588	0.0342553
ANKIB1	rs10953070	7	91834988	cis	1.59736e-07	0.05915	-0.114588
NT5E	-0.115265	0.0342959
NT5E	rs1000633	6	86189472	cis	2.41606e-19	0.05178	-0.115265
SUMF2	-0.125014	0.0346917
SUMF2	rs11238386	7	56000635	cis	4.77181e-06	0.01154	-0.125014
PIGV	-0.125073	0.0346917
PIGV	rs11538549	1	27120870	cis	2.89488e-17	0.0639	-0.125073
ZDHHC18	-0.126973	0.0348135
ZDHHC18	rs11538549	1	27120870	cis	5.31946e-09	0.0639	-0.126973
CFL2	-0.127652	0.0348389
CFL2	rs10140139	14	34237910	cis	1.26274e-11	0.06124	-0.127652
ENSG00000233483	-0.129777	0.0349302
ENSG00000233483	rs1133458	17	40671330	cis	4.17853e-06	0.07213	-0.129777
ALAD	-0.131037	0.0349556
ALAD	rs10739393	9	115393183	cis	7.68334e-06	0.02998	-0.131037
PTGR1	-0.131544	0.0349607
PTGR1	rs10817197	9	113422265	cis	2.72539e-06	0.006895	-0.131544
ATE1-AS1	-0.134028	0.0350723
ATE1-AS1	rs10887024	10	123678142	cis	1.83092e-08	0.01647	-0.134028
TFAM	-0.135748	0.0351586
TFAM	rs11006129	10	59817564	cis	5.36127e-06	0.03667	-0.135748
B3GALT6	-0.137719	0.0352702
B3GALT6	rs11260566	1	1168108	cis	4.69905e-07	0.09078	-0.137719
IPMK	-0.14372	0.0354783
IPMK	rs11006086	10	59658082	cis	4.90802e-07	0.0347	-0.14372
ABO	-0.156907	0.0360568
ABO	rs10793957	9	135077752	cis	9.85707e-07	0.02062	-0.156907
CORIN	-0.161538	0.0362954
CORIN	rs10002500	4	47653436	cis	3.14341e-10	0.01197	-0.161538
MLLT4	-0.161804	0.036341
MLLT4	rs1029330	6	167844119	cis	1.49464e-07	0.0851	-0.161804
ENSG00000261061	-0.167649	0.0365795
ENSG00000261061	rs10514515	16	79672823	cis	2.10008e-06	0.07071	-0.167649
ERICH1	-0.16972	0.0366861
ERICH1	rs10107345	8	593700	cis	3.564e-14	0.0115	-0.16972
INVS	-0.175374	0.0369855
INVS	rs10819715	9	101809380	cis	5.42045e-11	0.0369	-0.175374
PLA2G4C	-0.18273	0.0373915
PLA2G4C	rs10405655	19	53374591	cis	4.9137e-15	0.02888	-0.18273
CLCN7	-0.190639	0.0378178
CLCN7	rs10903007	16	1360557	cis	3.05436e-06	0.0463	-0.190639
USP30	-0.195646	0.0381578
USP30	rs11066777	12	107962735	cis	4.5846e-08	0.04586	-0.195646
NNT	-0.199858	0.0383557
NNT	rs10035353	5	43879758	cis	1.55832e-07	0.07636	-0.199858
ALDH8A1	-0.20493	0.0386146
ALDH8A1	rs11154791	6	135420841	cis	2.68405e-10	0.006642	-0.20493
ENSG00000255860	-0.210501	0.0388379
ENSG00000255860	rs11235462	11	71586273	cis	5.87396e-07	0.06986	-0.210501
SP1	-0.217678	0.0392337
SP1	rs10876447	12	52057208	cis	3.56958e-08	0.03134	-0.217678
ALMS1P	-0.218173	0.0392489
ALMS1P	rs10496193	2	73627011	cis	7.42353e-08	0.0137	-0.218173
FLVCR1-AS1	-0.223821	0.0396295
FLVCR1-AS1	rs10864003	1	211068064	cis	3.03747e-11	0.008566	-0.223821
MAN2C1	-0.228743	0.0398934
MAN2C1	rs10220738	15	73453599	cis	3.44438e-90	0.01291	-0.228743
PSMB5	-0.234573	0.0402487
PSMB5	rs11543947	14	22573861	cis	2.1048e-09	0.09228	-0.234573
JUP	-0.236429	0.0403146
JUP	rs10852949	17	37356046	cis	8.95974e-11	0.04951	-0.236429
H1F0	-0.238716	0.0404415
H1F0	rs1010287	22	36478214	cis	4.83174e-07	0.04465	-0.238716
DPY19L1	-0.238874	0.0404415
DPY19L1	rs10951433	7	35026059	cis	1.12175e-06	0.02424	-0.238874
TATDN3	-0.241275	0.0405582
TATDN3	rs1032964	1	210994794	cis	1.0252e-07	0.01979	-0.241275
MICE	-0.246468	0.0408526
MICE	rs1059174	6	29802406	cis	9.68309e-06	0.0473	-0.246468
POLM	-0.249484	0.04102
POLM	rs10245456	7	43721766	cis	1.86169e-06	0.02465	-0.249484
RAB20	-0.249676	0.0410251
RAB20	rs10047685	13	109969062	cis	1.48595e-08	0.05847	-0.249676
SLC35D1	-0.250922	0.0411114
SLC35D1	rs10157422	1	67291122	cis	2.41774e-15	0.03168	-0.250922
HBS1L	-0.255461	0.0413956
HBS1L	rs11154791	6	135420841	cis	8.00118e-06	0.006642	-0.255461
SEC16A	-0.257181	0.0414971
SEC16A	rs11145974	9	138436565	cis	3.62337e-17	0.02215	-0.257181
PPA1	-0.262852	0.0418168
PPA1	rs10823490	10	71589033	cis	3.24904e-12	0.002557	-0.262852
UFSP1	-0.267847	0.042101
UFSP1	rs1054391	7	100306220	cis	7.52413e-06	0.01313	-0.267847
ENSG00000259976	-0.272317	0.0423446
ENSG00000259976	rs10222496	3	116177447	cis	1.68012e-06	0.1082	-0.272317
FBXW8	-0.275733	0.0425425
FBXW8	rs10732611	12	115848238	cis	4.02061e-11	0.02279	-0.275733
C20orf194	-0.285612	0.0432682
C20orf194	rs1040726	20	3212267	cis	5.2302e-12	0.03857	-0.285612
SCAPER	-0.29226	0.0436793
SCAPER	rs11072599	15	74561563	cis	5.59091e-06	0.001444	-0.29226
PTDSS2	-0.293571	0.0438264
PTDSS2	rs1044707	11	481334	cis	2.38472e-08	0.0917	-0.293571
ZSCAN21	-0.294003	0.0438823
ZSCAN21	rs10231604	7	99584137	cis	7.85207e-06	0.01481	-0.294003
NT5C3B	-0.297475	0.0441715
NT5C3B	rs10852949	17	37356046	cis	7.38962e-12	0.04951	-0.297475
ZNF253	-0.297643	0.0441918
ZNF253	rs1019280	19	19908429	cis	2.667e-06	0.05846	-0.297643
ZNF430	-0.299276	0.044273
ZNF430	rs10084110	19	21613377	cis	3.17327e-06	0.01425	-0.299276
CARD9	-0.30062	0.0443441
CARD9	rs11145974	9	138436565	cis	2.22176e-10	0.02215	-0.30062
LAX1	-0.306882	0.0447653
LAX1	rs11590770	1	202102354	cis	8.51293e-07	0.03541	-0.306882
IFITM4P	-0.307426	0.0448211
IFITM4P	rs1059174	6	29802406	cis	3.70368e-06	0.0473	-0.307426
FAM177A1	-0.319363	0.0457244
FAM177A1	rs10142667	14	34514841	cis	7.6267e-10	0.01497	-0.319363
SIGLEC14	-0.321282	0.0458209
SIGLEC14	rs11084094	19	56811358	cis	9.63451e-08	0.01247	-0.321282
ENSG00000231412	-0.322183	0.0458615
ENSG00000231412	rs10420788	19	48145101	cis	3.7949e-07	0.01759	-0.322183
GSDMD	-0.322608	0.0458868
GSDMD	rs10103957	8	144670152	cis	3.03188e-10	0.04309	-0.322608
C1QA	-0.331563	0.0465567
C1QA	rs10917268	1	22810405	cis	1.08113e-06	0.1643	-0.331563
SERINC2	-0.331823	0.0465669
SERINC2	rs10798827	1	31454899	cis	4.54591e-08	0.005001	-0.331823
SLC9A3	-0.332425	0.0466075
SLC9A3	rs1035908	5	518510	cis	2.19432e-06	0.06662	-0.332425
SECTM1	-0.341713	0.047389
SECTM1	rs11575031	17	77872938	cis	1.85498e-06	0.2083	-0.341713
TMEM106B	-0.342629	0.0474397
TMEM106B	rs10950391	7	12228354	cis	1.11654e-16	0.01102	-0.342629
ENSG00000272632	-0.344817	0.0476072
ENSG00000272632	rs10003902	4	142486063	cis	6.66381e-07	0.01374	-0.344817
LTA4H	-0.346581	0.0476884
LTA4H	rs10860001	12	94966008	cis	9.04498e-09	0.1435	-0.346581
EPHA1	-0.351663	0.048069
EPHA1	rs10233736	7	142776142	cis	1.79355e-06	0.0134	-0.351663
DHRS4-AS1	-0.353135	0.0481401
DHRS4-AS1	rs10150939	14	23489111	cis	8.27591e-06	0.2089	-0.353135
IL15	-0.355365	0.0483481
IL15	rs10003902	4	142486063	cis	1.88455e-07	0.01374	-0.355365
PLEKHA7	-0.359058	0.0486729
PLEKHA7	rs10832704	11	16924288	cis	8.22361e-06	0.01559	-0.359058
ZNF330	-0.359592	0.0487389
ZNF330	rs10003902	4	142486063	cis	2.98962e-08	0.01374	-0.359592
KDELC2	-0.360824	0.0488049
KDELC2	rs11212515	11	107502675	cis	2.02911e-07	0.01057	-0.360824
KCNE3	-0.363291	0.0489825
KCNE3	rs11236115	11	73849613	cis	3.31581e-08	0.04151	-0.363291
LINC00664	-0.363792	0.0490079
LINC00664	rs10084110	19	21613377	cis	4.28895e-09	0.01425	-0.363792
ZNF493	-0.365268	0.0491144
ZNF493	rs10084110	19	21613377	cis	1.34803e-06	0.01425	-0.365268
HLA-F-AS1	-0.367693	0.0492667
HLA-F-AS1	rs1059174	6	29802406	cis	1.67157e-07	0.0473	-0.367693
SOAT1	-0.369595	0.0494088
SOAT1	rs10798670	1	177601557	cis	1.95257e-08	0.02089	-0.369595
RPS6KA2	-0.371433	0.0495712
RPS6KA2	rs1040446	6	167004998	cis	1.28219e-06	0.09994	-0.371433
IPO8	-0.3722	0.0496371
IPO8	rs10444423	12	30724046	cis	5.93964e-08	0.01967	-0.3722
CHURC1	-0.372732	0.0496676
CHURC1	rs114813	14	64363829	cis	4.3767e-07	0.00417	-0.372732
C19orf40	-0.374129	0.0497691
C19orf40	rs11084681	19	38077648	cis	2.40792e-09	0.005279	-0.374129
ALMS1	-0.376357	0.0499366
ALMS1	rs10496193	2	73627011	cis	1.17782e-10	0.0137	-0.376357
SLC6A16	-0.377141	0.0499975
SLC6A16	rs11083972	19	54588564	cis	1.43631e-06	0.06866	-0.377141
TRAV26-2	-0.378121	0.0500634
TRAV26-2	rs1023437	14	21782980	cis	1.2431e-10	0.01917	-0.378121
RAPGEF2	-0.383327	0.0505506
RAPGEF2	rs11100203	4	160076989	cis	9.68546e-06	0.02287	-0.383327
PMM1	-0.384245	0.0506318
PMM1	rs11090049	22	40245275	cis	8.62029e-09	0.0229	-0.384245
ANK3	-0.385131	0.0507079
ANK3	rs10821805	10	62056660	cis	5.88772e-09	0.009665	-0.385131
ENSG00000228389	-0.387831	0.0509211
ENSG00000228389	rs10185633	2	172286107	cis	2.5418e-06	0.02512	-0.387831
ATP6V0B	-0.389804	0.0510581
ATP6V0B	rs11210922	1	44032816	cis	1.8922e-07	0.06397	-0.389804
C5	-0.392039	0.0512459
C5	rs10739586	9	122881893	cis	3.34272e-08	0.01907	-0.392039
NIPA1	-0.392767	0.0513068
NIPA1	rs10400835	15	20623093	cis	9.90227e-06	0.02684	-0.392767
COX14	-0.395369	0.0515605
COX14	rs11169283	12	48825531	cis	5.28507e-06	0.01168	-0.395369
TMEM178A	-0.396508	0.0516823
TMEM178A	rs1003447	2	39881422	cis	2.36491e-06	0.01601	-0.396508
ENSG00000258116	-0.39875	0.0519158
ENSG00000258116	rs10748469	12	46036989	cis	5.87814e-06	0.0383	-0.39875
CAPN12	-0.401054	0.0521238
CAPN12	rs11083475	19	43879952	cis	2.09423e-07	0.01014	-0.401054
RPS13	-0.408679	0.052748
RPS13	rs10832756	11	17270921	cis	2.55231e-06	0.2427	-0.408679
TRAPPC8	-0.413162	0.0531134
TRAPPC8	rs10468903	18	27672020	cis	3.21672e-06	0.09906	-0.413162
UHRF1BP1	-0.414677	0.0532809
UHRF1BP1	rs10738078	6	34801895	cis	1.15304e-46	0.01216	-0.414677
CAPRIN2	-0.415218	0.0533164
CAPRIN2	rs10444423	12	30724046	cis	7.13417e-06	0.01967	-0.415218
ATM	-0.416364	0.0534534
ATM	rs11212515	11	107502675	cis	3.4219e-06	0.01057	-0.416364
ENSG00000234389	-0.420181	0.0538036
ENSG00000234389	rs11465673	2	102401807	cis	1.70738e-07	0.0143	-0.420181
FAM174A	-0.426574	0.0543872
FAM174A	rs10214031	5	100020485	cis	6.9149e-07	0.1412	-0.426574
INTS1	-0.426906	0.0544227
INTS1	rs10237660	7	1555943	cis	4.59281e-09	0.006196	-0.426906
ARHGEF7	-0.428643	0.0545953
ARHGEF7	rs10851260	13	110698741	cis	2.72466e-14	0.06702	-0.428643
CCNT2	-0.435799	0.0553108
CCNT2	rs10496732	2	135416089	cis	1.11773e-09	0.02909	-0.435799
GLI4	-0.438916	0.0556204
GLI4	rs10866910	8	144492305	cis	2.07985e-06	0.02996	-0.438916
DHRS11	-0.441868	0.0558944
DHRS11	rs11263770	17	31970990	cis	9.40084e-06	0.02293	-0.441868
PSMD5	-0.442488	0.0559604
PSMD5	rs10818496	9	122814284	cis	7.33819e-06	0.005691	-0.442488
ENSG00000214888	-0.44258	0.0559706
ENSG00000214888	rs10868670	9	89692278	cis	5.85873e-10	0.01063	-0.44258
USP15	-0.451203	0.0569297
USP15	rs11174365	12	60868244	cis	1.47575e-06	0.04211	-0.451203
ENSG00000225138	-0.453544	0.0571479
ENSG00000225138	rs1035908	5	518510	cis	1.46046e-09	0.06662	-0.453544
MPP7	-0.453707	0.0571682
MPP7	rs1148176	10	28637198	cis	1.26443e-09	0.04006	-0.453707
CATSPER2	-0.455445	0.0573611
CATSPER2	rs10163054	15	41834930	cis	6.51716e-12	0.1557	-0.455445
C19orf84	-0.458387	0.0576909
C19orf84	rs10404198	19	56587543	cis	1.2887e-28	0.03927	-0.458387
DHRS4L2	-0.458838	0.0577265
DHRS4L2	rs10141091	14	23492206	cis	9.83532e-10	0.2018	-0.458838
HSPA7	-0.462324	0.0580919
HSPA7	rs10494359	1	159730500	cis	4.68174e-06	0.08315	-0.462324
HLA-DOB	-0.462777	0.0581578
HLA-DOB	rs10484565	6	32903010	cis	2.16663e-06	0.09331	-0.462777
RCBTB1	-0.465901	0.0584471
RCBTB1	rs11148151	13	49042614	cis	1.38859e-12	0.07328	-0.465901
NELL2	-0.468897	0.0587211
NELL2	rs10785537	12	43513703	cis	8.80411e-06	0.1648	-0.468897
ENOSF1	-0.471336	0.0589647
ENOSF1	rs1061035	18	712118	cis	2.82405e-07	0.09723	-0.471336
DLG5	-0.472491	0.0591271
DLG5	rs11002344	10	79379731	cis	4.6389e-06	0.005291	-0.472491
CR1L	-0.473862	0.0592794
CR1L	rs11587253	1	205940729	cis	3.77473e-06	0.185	-0.473862
TM7SF3	-0.476571	0.0595077
TM7SF3	rs11048950	12	27297276	cis	4.11685e-08	0.05405	-0.476571
PCP2	-0.477128	0.0595788
PCP2	rs1035465	19	7597465	cis	2.53148e-09	0.09995	-0.477128
XAB2	-0.477217	0.0595839
XAB2	rs1035465	19	7597465	cis	7.01723e-10	0.09995	-0.477217
ENSG00000268204	-0.477242	0.0595839
ENSG00000268204	rs1035465	19	7597465	cis	2.38967e-10	0.09995	-0.477242
FAM161B	-0.478219	0.0596651
FAM161B	rs1005889	14	73720113	cis	8.85001e-06	0.0676	-0.478219
TTC39B	-0.479488	0.0598173
TTC39B	rs10115392	9	15286526	cis	7.40096e-16	0.01813	-0.479488
SLC18B1	-0.481217	0.0600051
SLC18B1	rs10484629	6	133159563	cis	4.56995e-08	0.0894	-0.481217
GSTCD	-0.483173	0.0602131
GSTCD	rs10007278	4	106768545	cis	5.9891e-08	0.05567	-0.483173
KCTD21-AS1	-0.488148	0.0608424
KCTD21-AS1	rs11237414	11	77533005	cis	3.74976e-12	0.004183	-0.488148
KIAA0391	-0.493767	0.0614616
KIAA0391	rs11156874	14	34664554	cis	1.33366e-14	0.04623	-0.493767
PRC1	-0.496253	0.0617407
PRC1	rs11073964	15	89344765	cis	9.17563e-06	0.03927	-0.496253
EFHB	-0.49808	0.0619741
EFHB	rs11128931	3	20002712	cis	2.2091e-18	0.03966	-0.49808
ENSG00000257681	-0.498735	0.0620198
ENSG00000257681	rs11111797	12	102733102	cis	1.30631e-09	0.06499	-0.498735
PTPRN	-0.504955	0.0627607
PTPRN	rs10190834	2	219778545	cis	2.60694e-06	0.08148	-0.504955
CD52	-0.505934	0.0628724
CD52	rs11583897	1	26560768	cis	2.59152e-06	0.009565	-0.505934
FAN1	-0.507378	0.0630449
FAN1	rs11070619	15	28896081	cis	1.15325e-10	0.04926	-0.507378
ZKSCAN7	-0.508816	0.0632784
ZKSCAN7	rs10514710	3	44858975	cis	1.63704e-10	0.03871	-0.508816
KLHDC4	-0.512387	0.0637858
KLHDC4	rs1129212	16	86289379	cis	4.09172e-09	0.1321	-0.512387
DUSP16	-0.512979	0.0638214
DUSP16	rs11054901	12	12469217	cis	9.63893e-06	0.4025	-0.512979
CTSC	-0.513351	0.0638467
CTSC	rs10830770	11	87754597	cis	1.55907e-09	0.04854	-0.513351
FGD5-AS1	-0.514311	0.0640294
FGD5-AS1	rs11128729	3	15012855	cis	2.58743e-06	0.07579	-0.514311
ABCG2	-0.515591	0.0642426
ABCG2	rs10516805	4	89368266	cis	5.61267e-06	0.1222	-0.515591
ENSG00000248810	-0.516079	0.0642933
ENSG00000248810	rs10003902	4	142486063	cis	5.24881e-26	0.01374	-0.516079
FOLR3	-0.51797	0.0646536
FOLR3	rs11235462	11	71586273	cis	7.46389e-11	0.06986	-0.51797
PHF11	-0.519242	0.0648617
PHF11	rs1046027	13	49005324	cis	6.9903e-17	0.01599	-0.519242
DAPK1	-0.523458	0.0654605
DAPK1	rs1041326	9	89346666	cis	3.81006e-08	0.0442	-0.523458
AGPS	-0.524914	0.0656991
AGPS	rs10171135	2	178133198	cis	5.49387e-06	0.1361	-0.524914
NUDT12	-0.525288	0.0657549
NUDT12	rs10057864	5	102912737	cis	3.22512e-10	0.08337	-0.525288
ENSG00000261656	-0.526899	0.0660289
ENSG00000261656	rs11075634	16	65044426	cis	7.95538e-06	0.03614	-0.526899
ARCN1	-0.527297	0.0660898
ARCN1	rs11216910	11	117955256	cis	8.36935e-06	0.1049	-0.527297
SLC36A1	-0.53132	0.0666075
SLC36A1	rs11167550	5	150888471	cis	5.81596e-06	0.01107	-0.53132
SERPINF2	-0.532245	0.0667749
SERPINF2	rs1045806	17	1588556	cis	5.3841e-06	0.04823	-0.532245
C12orf43	-0.539706	0.0679574
C12orf43	rs11065341	12	119854343	cis	9.11266e-06	0.4142	-0.539706
CHRNB2	-0.542216	0.068338
CHRNB2	rs1127309	1	152828549	cis	1.10901e-07	0.01873	-0.542216
RASA4B	-0.543318	0.0685461
RASA4B	rs1061844	7	102526424	cis	3.33659e-06	0.05938	-0.543318
LPL	-0.544298	0.0687541
LPL	rs10096633	8	19875201	cis	8.94891e-06	0.1877	-0.544298
C9orf3	-0.54431	0.0687541
C9orf3	rs10993329	9	96529265	cis	7.56482e-06	0.121	-0.54431
CCDC25	-0.545241	0.0689622
CCDC25	rs11136008	8	27714573	cis	1.05717e-13	0.009502	-0.545241
RSBN1L-AS1	-0.54564	0.0689926
RSBN1L-AS1	rs10237942	7	77077392	cis	6.25617e-06	0.09769	-0.54564
ENSG00000257221	-0.547263	0.0692362
ENSG00000257221	rs10778656	12	107657717	cis	2.67207e-07	0.02918	-0.547263
TEF	-0.548135	0.0693733
TEF	rs11090049	22	40245275	cis	5.4936e-23	0.0229	-0.548135
GNPDA2	-0.549584	0.0696219
GNPDA2	rs10938369	4	44554946	cis	7.15978e-07	0.006986	-0.549584
ENSG00000269949	-0.54993	0.0696676
ENSG00000269949	rs10866440	4	57480543	cis	5.71393e-10	0.01257	-0.54993
FRA10AC1	-0.5501	0.069693
FRA10AC1	rs10748607	10	95411239	cis	1.00757e-16	0.01034	-0.5501
SYNGR2	-0.551083	0.0698909
SYNGR2	rs1065768	17	73682425	cis	3.85641e-06	0.1249	-0.551083
MEI1	-0.552366	0.0701599
MEI1	rs11090049	22	40245275	cis	1.89666e-29	0.0229	-0.552366
DDX19B	-0.553395	0.0703426
DDX19B	rs1134074	16	68952888	cis	9.82626e-06	0.07342	-0.553395
CHD3	-0.556041	0.0707587
CHD3	rs11078711	17	7717939	cis	5.42439e-06	0.2755	-0.556041
FAM47E-STBD1	-0.556829	0.0708856
FAM47E-STBD1	rs10019831	4	77441957	cis	4.99054e-06	0.0673	-0.556829
UTP18	-0.557226	0.0709718
UTP18	rs1019195	17	46710520	cis	9.92866e-06	0.0937	-0.557226
CPEB2	-0.558224	0.0712205
CPEB2	rs10516283	4	14662045	cis	8.68997e-06	0.04767	-0.558224
RNH1	-0.561838	0.0719107
RNH1	rs1044707	11	481334	cis	1.92644e-08	0.0917	-0.561838
IGSF9B	-0.562277	0.0720274
IGSF9B	rs11223650	11	133345857	cis	2.37849e-06	0.08777	-0.562277
ENSG00000273045	-0.563747	0.072474
ENSG00000273045	rs10172068	2	99441178	cis	9.96247e-06	0.7367	-0.563747
ENSG00000248429	-0.563862	0.0725704
ENSG00000248429	rs10857308	4	159137447	cis	5.35683e-08	0.01318	-0.563862
ZNRF1	-0.56442	0.0727277
ZNRF1	rs11149788	16	73583049	cis	8.79687e-06	0.09166	-0.56442
NDUFC2	-0.564572	0.072748
NDUFC2	rs10793282	11	77482884	cis	9.91173e-06	0.2	-0.564572
ENSG00000229191	-0.564883	0.0728242
ENSG00000229191	rs1124048	1	199204128	cis	7.13447e-06	0.1655	-0.564883
DNAJB6	-0.565662	0.0732301
DNAJB6	rs10254807	7	156820915	cis	9.93072e-06	0.7387	-0.565662
AGFG1	-0.56843	0.0744532
AGFG1	rs10198887	2	227991005	cis	1.04615e-07	0.1999	-0.56843
CORO1C	-0.568509	0.0744633
CORO1C	rs10778656	12	107657717	cis	5.81275e-07	0.02918	-0.568509
PSMD5-AS1	-0.569923	0.0748592
PSMD5-AS1	rs10760135	9	122802827	cis	6.01446e-13	0.002969	-0.569923
ACACB	-0.570012	0.0748693
ACACB	rs11114100	12	107846180	cis	8.50996e-06	0.4382	-0.570012
ENSG00000229180	-0.570234	0.0749404
ENSG00000229180	rs10263935	7	65733463	cis	9.6839e-06	0.437	-0.570234
ZC3H18	-0.572912	0.0757067
ZC3H18	rs1111434	16	87215936	cis	9.08011e-06	0.08791	-0.572912
RRP15	-0.572957	0.075732
RRP15	rs10863387	1	216538006	cis	9.65212e-06	0.339	-0.572957
ENSG00000231393	-0.573603	0.0761989
ENSG00000231393	rs10972843	9	36300642	cis	5.1865e-06	0.1767	-0.573603
ENSG00000247903	-0.574901	0.0765542
ENSG00000247903	rs11048950	12	27297276	cis	4.69073e-08	0.05405	-0.574901
DLC1	-0.577674	0.0774676
DLC1	rs10503436	8	13029386	cis	1.68358e-06	0.3435	-0.577674
IGHV3-21	-0.577711	0.0774879
IGHV3-21	rs10141490	14	105718854	cis	2.44272e-07	0.2069	-0.577711
ENSG00000231329	-0.577925	0.0776097
ENSG00000231329	rs10782270	6	140059717	cis	9.36563e-06	0.5232	-0.577925
EIF4B	-0.579341	0.0780969
EIF4B	rs11170372	12	51692620	cis	3.59806e-10	0.2027	-0.579341
SERPINB9	-0.579463	0.0781375
SERPINB9	rs11242807	6	2851146	cis	9.61209e-06	0.5297	-0.579463
DOCK10	-0.579749	0.0782238
DOCK10	rs10193574	2	225449516	cis	1.29494e-10	0.07888	-0.579749
HRH4	-0.580179	0.0783862
HRH4	rs1053474	18	20287259	cis	9.54906e-06	0.4796	-0.580179
RAD23B	-0.582074	0.0790003
RAD23B	rs10816494	9	109152011	cis	8.57348e-06	0.1179	-0.582074
STK17B	-0.582158	0.0790155
STK17B	rs10931735	2	196822945	cis	1.1015e-07	0.0466	-0.582158
CALR	-0.582304	0.0791018
CALR	rs1049481	19	12915781	cis	9.24952e-06	0.2073	-0.582304
TMEM8A	-0.583097	0.0793656
TMEM8A	rs1048786	16	276917	cis	3.49293e-06	0.0874	-0.583097
RAD21	-0.583178	0.0794215
RAD21	rs1026026	8	117966505	cis	9.20779e-06	0.5494	-0.583178
CIPC	-0.583259	0.0795839
CIPC	rs1045823	14	76652332	cis	9.28109e-06	0.4935	-0.583259
ARL8B	-0.583573	0.0798579
ARL8B	rs11130291	3	5178776	cis	9.40539e-06	0.1805	-0.583573
HLA-F	-0.583706	0.0799188
HLA-F	rs1059174	6	29802406	cis	2.08695e-07	0.0473	-0.583706
DSE	-0.584229	0.0802182
DSE	rs11153611	6	116871256	cis	9.52039e-06	0.01286	-0.584229
AATK	-0.584813	0.0804821
AATK	rs10445407	17	76876404	cis	9.093e-06	0.7743	-0.584813
FNBP1	-0.584813	0.0804821
FNBP1	rs10760653	9	131816845	cis	9.63284e-06	0.2464	-0.584813
DENND5B	-0.586641	0.0811266
DENND5B	rs1150954	12	31570303	cis	9.6948e-06	0.4703	-0.586641
PSPH	-0.587059	0.0812789
PSPH	rs10243293	7	55809594	cis	3.13083e-11	0.07282	-0.587059
SUPT5H	-0.587617	0.0817102
SUPT5H	rs1110627	19	44686551	cis	8.98626e-06	0.9383	-0.587617
NR2F6	-0.587922	0.0818574
NR2F6	rs1043963	19	17222116	cis	5.44935e-09	0.1487	-0.587922
NUPR1L	-0.588422	0.0819843
NUPR1L	rs10243293	7	55809594	cis	1.64244e-19	0.07282	-0.588422
PSPHP1	-0.588422	0.0819843
PSPHP1	rs10243293	7	55809594	cis	1.13808e-29	0.07282	-0.588422
ENSG00000273245	-0.588736	0.0820604
ENSG00000273245	rs11126414	2	73785552	cis	4.80449e-06	0.02084	-0.588736
ADIPOR2	-0.588917	0.0821213
ADIPOR2	rs10734999	12	1650826	cis	9.4601e-06	0.3437	-0.588917
TK2	-0.589759	0.0824562
TK2	rs11075634	16	65044426	cis	2.28023e-10	0.03614	-0.589759
ENSG00000262488	-0.589935	0.0825374
ENSG00000262488	rs11074934	16	10886941	cis	9.49358e-06	0.4495	-0.589935
TRIM68	-0.590181	0.082644
TRIM68	rs10768113	11	4585786	cis	1.04471e-06	0.2242	-0.590181
ANKRD20A11P	-0.591903	0.0836082
ANKRD20A11P	rs1014539	21	14581602	cis	8.98992e-06	0.3801	-0.591903
APP	-0.592238	0.0838772
APP	rs10432774	21	26439780	cis	7.51154e-10	0.01764	-0.592238
SPTLC1	-0.592458	0.0839685
SPTLC1	rs10118582	9	93849016	cis	3.81252e-08	0.03665	-0.592458
NUP98	-0.592626	0.0840903
NUP98	rs10767587	11	3764714	cis	9.64483e-06	0.9488	-0.592626
ENSG00000268240	-0.593194	0.0844456
ENSG00000268240	rs10084110	19	21613377	cis	1.47956e-09	0.01425	-0.593194
ENSG00000258302	-0.594517	0.0850241
ENSG00000258302	rs10858854	12	88359859	cis	9.95096e-06	0.9927	-0.594517
ENSG00000223722	-0.594838	0.0851764
ENSG00000223722	rs11051565	12	31798661	cis	9.52216e-06	0.8155	-0.594838
KIAA1919	-0.596532	0.0859021
KIAA1919	rs11153277	6	111687254	cis	8.97672e-06	0.2061	-0.596532
LINC01023	-0.597238	0.0862421
LINC01023	rs10039132	5	108101803	cis	7.91197e-06	0.1787	-0.597238
NCKAP1	-0.597266	0.086303
NCKAP1	rs10164916	2	183475379	cis	8.86423e-06	0.8502	-0.597266
ENSG00000270681	-0.597381	0.0863791
ENSG00000270681	rs10020317	4	152303713	cis	8.21768e-07	0.2194	-0.597381
ENSG00000260382	-0.597709	0.0864755
ENSG00000260382	rs11070619	15	28896081	cis	2.89916e-06	0.04926	-0.597709
FSD1L	-0.597812	0.0865364
FSD1L	rs10820813	9	107316525	cis	8.94819e-06	0.6224	-0.597812
RAMP1	-0.598769	0.0869881
RAMP1	rs10199956	2	238481327	cis	2.46082e-06	0.02194	-0.598769
KPNA1	-0.599223	0.0872418
KPNA1	rs10934599	3	123678612	cis	9.69757e-06	0.7965	-0.599223
GNA12	-0.599574	0.0874956
GNA12	rs10950842	7	2720455	cis	8.16461e-06	0.08807	-0.599574
MAP3K7	-0.599689	0.0875971
MAP3K7	rs1145728	6	91310473	cis	9.88945e-06	0.5614	-0.599689
GOLGA3	-0.600396	0.0879675
GOLGA3	rs11147141	12	131969312	cis	9.12044e-06	0.1802	-0.600396
SNRPF	-0.60158	0.0883126
SNRPF	rs10507066	12	94796773	cis	9.1614e-06	0.3377	-0.60158
SNAPC4	-0.601963	0.0884801
SNAPC4	rs10448340	9	138439890	cis	4.07369e-06	0.01325	-0.601963
STK24	-0.603033	0.0889571
STK24	rs1113472	13	98025841	cis	8.35211e-06	0.3182	-0.603033
FAM118B	-0.603298	0.0890586
FAM118B	rs11220476	11	125780169	cis	9.14371e-08	0.06289	-0.603298
ISCA2	-0.604	0.0892312
ISCA2	rs10146812	14	74041761	cis	8.76325e-06	0.2247	-0.604
UCKL1	-0.604459	0.0894037
UCKL1	rs11554629	20	62034471	cis	6.17971e-06	0.5795	-0.604459
MUCL1	-0.604737	0.0895458
MUCL1	rs11171169	12	53609702	cis	8.44622e-06	0.5488	-0.604737
TPM3P9	-0.605466	0.0899213
TPM3P9	rs10424300	19	58626576	cis	8.27393e-06	0.4768	-0.605466
NDFIP1	-0.606175	0.0902309
NDFIP1	rs1062158	5	141503184	cis	8.32888e-06	0.1734	-0.606175
SHB	-0.606177	0.0902309
SHB	rs10814651	9	38071920	cis	6.26609e-06	0.2669	-0.606177
PLA2G4A	-0.607016	0.0907232
PLA2G4A	rs10737278	1	185214650	cis	8.60008e-06	0.3531	-0.607016
FUT11	-0.6075	0.0910632
FUT11	rs10824026	10	75091214	cis	9.37981e-06	0.834	-0.6075
CCDC180	-0.609017	0.0922101
CCDC180	rs10759619	9	99122429	cis	9.3582e-06	0.7675	-0.609017
CD109	-0.609211	0.0924638
CD109	rs10498895	6	74554185	cis	8.26351e-06	0.4488	-0.609211
EBNA1BP2	-0.609955	0.093088
EBNA1BP2	rs11210802	1	43413131	cis	8.23824e-06	0.1557	-0.609955
LIN7A	-0.610353	0.0932454
LIN7A	rs10862297	12	80272993	cis	8.12334e-06	0.3131	-0.610353
SHROOM1	-0.610833	0.0934433
SHROOM1	rs10037865	5	132257923	cis	5.79765e-06	0.1883	-0.610833
TBC1D4	-0.611935	0.0940827
TBC1D4	rs11148986	13	74779081	cis	7.43562e-06	0.0678	-0.611935
OGFRL1	-0.611967	0.0940929
OGFRL1	rs10080462	6	72023875	cis	6.32785e-08	0.1342	-0.611967
ETFB	-0.612486	0.0944177
ETFB	rs10416097	19	56554913	cis	8.52133e-06	0.7925	-0.612486
MTL5	-0.61259	0.094575
MTL5	rs10896363	11	68267713	cis	9.39011e-06	0.6794	-0.61259
CCNK	-0.612961	0.0948998
CCNK	rs10145484	14	98990498	cis	8.27438e-06	0.3662	-0.612961
ENSG00000215795	-0.613239	0.095184
ENSG00000215795	rs10924998	1	245584422	cis	8.11731e-06	0.651	-0.613239
MTX1P1	-0.613507	0.0955392
MTX1P1	rs1046188	1	153498698	cis	8.56679e-06	0.5635	-0.613507
CSNK1D	-0.613702	0.0957625
CSNK1D	rs11575031	17	77872938	cis	8.40558e-08	0.2083	-0.613702
ARL4D	-0.613757	0.0958488
ARL4D	rs1060915	17	38487996	cis	8.28732e-06	0.9708	-0.613757
CPQ	-0.614129	0.0959909
CPQ	rs10098932	8	98175621	cis	6.84594e-06	0.9615	-0.614129
NBPF1	-0.61455	0.096138
NBPF1	rs10907221	1	16310333	cis	7.74497e-06	0.1022	-0.61455
CHIT1	-0.614653	0.0961685
CHIT1	rs10920570	1	201365441	cis	4.92192e-06	0.04423	-0.614653
ENSG00000213222	-0.614778	0.0962446
ENSG00000213222	rs10928076	2	132133061	cis	8.06328e-06	0.4896	-0.614778
HPSE	-0.615139	0.0964781
HPSE	rs11099592	4	84449643	cis	8.26124e-06	0.2194	-0.615139
ENSG00000272373	-0.616013	0.0968993
ENSG00000272373	rs11239616	10	42306292	cis	8.57389e-06	0.4878	-0.616013
TACR2	-0.616054	0.0969196
TACR2	rs1124367	10	70874191	cis	8.07235e-06	0.6082	-0.616054
ENSG00000234484	-0.616291	0.0971175
ENSG00000234484	rs11154695	6	133121174	cis	9.70913e-06	0.09786	-0.616291
KRT1	-0.616532	0.0971936
KRT1	rs11170242	12	51403290	cis	8.59751e-07	0.07923	-0.616532
ENSG00000232559	-0.616983	0.0973966
ENSG00000232559	rs10255813	7	65694371	cis	4.87496e-07	0.1921	-0.616983
HPN	-0.617712	0.0977265
HPN	rs1060892	19	40197431	cis	8.58384e-06	0.4893	-0.617712
ITGA4	-0.618462	0.0981223
ITGA4	rs10497581	2	182201296	cis	8.13458e-06	0.1717	-0.618462
CEP128	-0.618584	0.098305
CEP128	rs1038523	14	80328552	cis	7.90799e-06	0.9793	-0.618584
ENSG00000256433	-0.618984	0.0986552
ENSG00000256433	rs10744706	12	6373479	cis	8.27917e-06	0.9957	-0.618984
OGFR	-0.61941	0.098848
OGFR	rs11554807	20	60901696	cis	4.60627e-06	0.03397	-0.61941
PGPEP1	-0.61991	0.0992692
PGPEP1	rs1059519	19	18358024	cis	7.22327e-06	0.07637	-0.61991
PASK	-0.620071	0.0994367
PASK	rs10188678	2	241674555	cis	2.3884e-09	0.08034	-0.620071
BAK1	-0.620079	0.0994519
BAK1	rs10807124	6	33512042	cis	5.44159e-14	0.01096	-0.620079
TCF7L1	-0.621341	0.100071
TCF7L1	rs1053561	2	85399563	cis	1.37868e-06	0.01428	-0.621341
ENSG00000181908	-0.62171	0.100457
ENSG00000181908	rs10792433	11	63949624	cis	7.83717e-06	0.8576	-0.62171
TCTN2	-0.621839	0.10067
TCTN2	rs11572952	12	122695762	cis	8.29566e-06	0.7225	-0.621839
FUT4	-0.621906	0.100787
FUT4	rs10831246	11	93962343	cis	7.73013e-06	0.4038	-0.621906
PTGR2	-0.622034	0.100934
PTGR2	rs10151810	14	73545549	cis	9.22673e-06	0.3561	-0.622034
SULT1B1	-0.622709	0.101528
SULT1B1	rs11569728	4	70627193	cis	7.4061e-06	0.2472	-0.622709
ENSG00000272275	-0.623167	0.101918
ENSG00000272275	rs10929699	2	10835660	cis	8.20439e-06	0.4689	-0.623167
PSEN1	-0.623641	0.102116
PSEN1	rs10146743	14	72751134	cis	1.68985e-09	0.195	-0.623641
TMBIM4	-0.623827	0.102202
TMBIM4	rs10506475	12	64784385	cis	9.19915e-06	0.13	-0.623827
PARP2	-0.624426	0.102436
PARP2	rs10873395	14	19845685	cis	8.23943e-06	0.6021	-0.624426
PARL	-0.624663	0.102583
PARL	rs10937154	3	185052183	cis	9.6822e-11	0.1146	-0.624663
TMEM99	-0.624723	0.102629
TMEM99	rs1034708	17	36237288	cis	7.52393e-06	0.131	-0.624723
ENSG00000257877	-0.625132	0.102781
ENSG00000257877	rs11066113	12	110907445	cis	8.48713e-06	0.2865	-0.625132
MAN1A1	-0.62566	0.103009
MAN1A1	rs10457355	6	119726552	cis	9.60522e-06	0.5198	-0.62566
ATP8B2	-0.625672	0.103025
ATP8B2	rs10908831	1	152595167	cis	4.96131e-06	0.03399	-0.625672
STAG3L1	-0.625732	0.103157
STAG3L1	rs1108493	7	75011749	cis	8.21746e-06	0.7372	-0.625732
NT5M	-0.625753	0.103167
NT5M	rs1124961	17	16979110	cis	1.63756e-07	0.09181	-0.625753
CNP	-0.626081	0.103289
CNP	rs11079024	17	37316609	cis	5.19635e-06	0.05491	-0.626081
LRRC8D	-0.626227	0.103339
LRRC8D	rs10922715	1	90010190	cis	9.71529e-06	0.3241	-0.626227
SLC44A2	-0.62647	0.103436
SLC44A2	rs11085743	19	10620442	cis	6.51555e-06	0.01567	-0.62647
ENSG00000248734	-0.626865	0.103639
ENSG00000248734	rs10050860	5	96147966	cis	7.04044e-06	0.1051	-0.626865
ZNF738	-0.627326	0.104014
ZNF738	rs1113577	19	21540875	cis	7.60135e-06	0.8659	-0.627326
B3GNTL1	-0.627921	0.104446
B3GNTL1	rs10852789	17	78599575	cis	9.09586e-06	0.6912	-0.627921
C10orf32	-0.628016	0.104501
C10orf32	rs10748831	10	104548733	cis	5.4461e-06	0.0146	-0.628016
LINC00565	-0.62867	0.104816
LINC00565	rs11147311	13	113770303	cis	7.95747e-12	0.01237	-0.62867
PAG1	-0.628801	0.104923
PAG1	rs10103218	8	82235346	cis	7.70991e-06	0.4855	-0.628801
USP30-AS1	-0.62907	0.105181
USP30-AS1	rs10774928	12	107999325	cis	9.29766e-06	0.1035	-0.62907
RPRD2	-0.629399	0.105329
RPRD2	rs11205357	1	148534422	cis	7.52523e-06	0.3254	-0.629399
DHDDS	-0.63057	0.106171
DHDDS	rs11247958	1	26639954	cis	7.28982e-06	0.1883	-0.63057
DPP9	-0.631867	0.106795
DPP9	rs10416977	19	4662094	cis	8.02631e-06	0.8262	-0.631867
PTPN1	-0.631889	0.106805
PTPN1	rs10485614	20	48566687	cis	8.27724e-06	0.9747	-0.631889
EPHB4	-0.63235	0.107095
EPHB4	rs1054391	7	100306220	cis	2.07978e-08	0.01313	-0.63235
TRAF2	-0.632437	0.107186
TRAF2	rs10747037	9	138894202	cis	9.22452e-06	0.7535	-0.632437
LXN	-0.632439	0.107196
LXN	rs1047355	3	159891956	cis	7.40624e-06	0.8071	-0.632439
ARHGAP17	-0.632985	0.107526
ARHGAP17	rs11074669	16	24950778	cis	7.58812e-06	0.401	-0.632985
ENSG00000248780	-0.633047	0.107567
ENSG00000248780	rs10938388	4	40473672	cis	7.49762e-06	0.4762	-0.633047
CNTRL	-0.633189	0.107765
CNTRL	rs10760146	9	122896906	cis	8.93384e-06	0.05558	-0.633189
EFTUD2	-0.633638	0.108181
EFTUD2	rs10853007	17	40248321	cis	7.48163e-06	0.6655	-0.633638
SHC1	-0.633735	0.108323
SHC1	rs11264286	1	153169671	cis	5.31571e-08	0.2876	-0.633735
WDR31	-0.634213	0.108642
WDR31	rs10739368	9	114426785	cis	7.37832e-06	0.775	-0.634213
ZNF699	-0.634484	0.10882
ZNF699	rs10416662	19	9349178	cis	8.42122e-06	0.1314	-0.634484
IGLV5-52	-0.634634	0.108886
IGLV5-52	rs10483110	22	21011312	cis	7.07226e-07	0.08003	-0.634634
HIPK1	-0.634788	0.108937
HIPK1	rs10732635	1	114320874	cis	7.1594e-06	0.1336	-0.634788
FAM73B	-0.635044	0.109069
FAM73B	rs10513506	9	130838960	cis	1.11997e-06	0.06802	-0.635044
ENSG00000271046	-0.635261	0.109165
ENSG00000271046	rs11257236	10	11755642	cis	7.25202e-06	0.0882	-0.635261
ENSG00000256826	-0.635286	0.109175
ENSG00000256826	rs10468563	17	60014061	cis	6.53259e-06	0.6691	-0.635286
HAUS4	-0.635564	0.109297
HAUS4	rs10132585	14	22399286	cis	7.42404e-06	0.3042	-0.635564
MATN2	-0.635835	0.109409
MATN2	rs10504983	8	98935233	cis	8.23633e-06	0.8754	-0.635835
PRDM4	-0.636153	0.109602
PRDM4	rs1045739	12	106651908	cis	7.05284e-06	0.1094	-0.636153
RIBC2	-0.636762	0.110033
RIBC2	rs1022477	22	44200551	cis	7.25796e-06	0.6892	-0.636762
UIMC1	-0.63721	0.110332
UIMC1	rs10463062	5	176352408	cis	5.80695e-06	0.2602	-0.63721
SAP30BP	-0.637653	0.110601
SAP30BP	rs10808	17	71128448	cis	7.68894e-06	0.2313	-0.637653
SF3B2	-0.637968	0.110845
SF3B2	rs1151530	11	65619528	cis	7.25495e-06	0.6569	-0.637968
LIMS2	-0.63801	0.110967
LIMS2	rs10205040	2	128099148	cis	7.21162e-09	0.09732	-0.63801
GIGYF1	-0.638248	0.111241
GIGYF1	rs1052897	7	100078707	cis	1.56136e-06	0.04754	-0.638248
HDLBP	-0.63895	0.111987
HDLBP	rs1106523	2	241900212	cis	7.91514e-06	0.6668	-0.63895
C1QBP	-0.639931	0.112778
C1QBP	rs1050390	17	5276782	cis	2.56243e-06	0.04226	-0.639931
BRAT1	-0.640341	0.112997
BRAT1	rs1043294	7	2544217	cis	7.82218e-06	0.4362	-0.640341
ZNF702P	-0.640689	0.113362
ZNF702P	rs10426414	19	58206416	cis	2.69339e-07	0.3203	-0.640689
COG4	-0.64092	0.113443
COG4	rs11075773	16	69199938	cis	2.39243e-08	0.009894	-0.64092
ENSG00000213083	-0.641546	0.113702
ENSG00000213083	rs10490747	2	207280641	cis	6.16833e-08	0.02591	-0.641546
SETD2	-0.641704	0.113895
SETD2	rs10461018	3	46970246	cis	9.0162e-06	0.9476	-0.641704
C9orf114	-0.642313	0.11426
C9orf114	rs11515530	9	130616188	cis	8.67122e-06	0.1572	-0.642313
ZDHHC5	-0.642348	0.114306
ZDHHC5	rs11570176	11	57286005	cis	7.09462e-06	0.7151	-0.642348
TRIM33	-0.642823	0.11458
TRIM33	rs10489524	1	114987446	cis	3.95752e-06	0.2413	-0.642823
AP4E1	-0.64299	0.114651
AP4E1	rs10519288	15	49067555	cis	3.80241e-06	0.2381	-0.64299
EXOSC6	-0.643157	0.114778
EXOSC6	rs11075773	16	69199938	cis	4.74398e-09	0.009894	-0.643157
DPYD	-0.643543	0.115209
DPYD	rs10875076	1	97610152	cis	7.38232e-06	0.2935	-0.643543
GUSBP3	-0.643553	0.115225
GUSBP3	rs10077458	5	68710694	cis	7.72253e-06	0.7555	-0.643553
ZNF107	-0.643734	0.115387
ZNF107	rs10949858	7	63112468	cis	5.47587e-06	0.06416	-0.643734
CALHM2	-0.644052	0.115539
CALHM2	rs10883857	10	105117577	cis	9.44575e-06	0.4523	-0.644052
ENSG00000272462	-0.644437	0.115661
ENSG00000272462	rs10484432	6	26116855	cis	7.65369e-06	0.506	-0.644437
PSMD9	-0.645513	0.116361
PSMD9	rs11043233	12	120815116	cis	8.30135e-06	0.03457	-0.645513
CAPRIN1	-0.645706	0.11661
CAPRIN1	rs10501133	11	34126536	cis	8.30681e-06	0.9515	-0.645706
RPS8	-0.645749	0.116646
RPS8	rs11211036	1	45042611	cis	9.8498e-06	0.6756	-0.645749
SNAPIN	-0.646324	0.117097
SNAPIN	rs10908848	1	151912504	cis	8.11234e-06	0.2469	-0.646324
TNNT3	-0.646473	0.117163
TNNT3	rs10466507	11	1908536	cis	7.59575e-06	0.5129	-0.646473
FBXO10	-0.646986	0.117376
FBXO10	rs10973389	9	37506311	cis	2.73453e-07	0.07855	-0.646986
RRP12	-0.647708	0.117904
RRP12	rs11189224	10	99196816	cis	9.37389e-08	0.009468	-0.647708
YWHAG	-0.648731	0.118711
YWHAG	rs11486951	7	75876089	cis	6.86237e-06	0.8954	-0.648731
NUPL2	-0.648951	0.119081
NUPL2	rs10235467	7	23115333	cis	6.99008e-06	0.9581	-0.648951
CCDC127	-0.649178	0.119284
CCDC127	rs10055993	5	317296	cis	8.50293e-06	0.6571	-0.649178
ASB8	-0.649249	0.11931
ASB8	rs11168451	12	46875249	cis	6.74999e-06	0.1485	-0.649249
MEGF9	-0.649322	0.119376
MEGF9	rs10818464	9	122353818	cis	6.94844e-06	0.6972	-0.649322
ENSG00000228452	-0.649365	0.119477
ENSG00000228452	rs10493107	1	42681929	cis	7.29807e-06	0.5958	-0.649365
ENSG00000256751	-0.649602	0.119807
ENSG00000256751	rs10772788	12	14575083	cis	8.56772e-06	0.8039	-0.649602
ENSG00000254682	-0.649735	0.12002
ENSG00000254682	rs1002171	11	70895219	cis	2.82265e-06	0.02488	-0.649735
ERO1L	-0.649763	0.120025
ERO1L	rs10483613	14	52220124	cis	6.85512e-10	0.1244	-0.649763
PSMB1	-0.650015	0.120233
PSMB1	rs10806879	6	170602082	cis	6.79779e-06	0.569	-0.650015
HEY1	-0.65006	0.120401
HEY1	rs10109063	8	80908106	cis	6.88592e-06	0.5017	-0.65006
MRPL39	-0.65018	0.120619
MRPL39	rs11087968	21	25919361	cis	7.65204e-06	0.6162	-0.65018
TTI2	-0.650694	0.120842
TTI2	rs10644	8	33477704	cis	6.90216e-06	0.3378	-0.650694
ST6GALNAC6	-0.650847	0.120908
ST6GALNAC6	rs10819317	9	129708778	cis	6.76645e-06	0.3789	-0.650847
CDA	-0.651804	0.121695
CDA	rs1152991	1	20777330	cis	9.22971e-06	0.2194	-0.651804
OLIG2	-0.652165	0.121959
OLIG2	rs11088238	21	33402906	cis	7.02765e-06	0.5952	-0.652165
GAD1	-0.652368	0.122172
GAD1	rs10803852	2	171373955	cis	5.36703e-06	0.5196	-0.652368
UPK3B	-0.653095	0.122624
UPK3B	rs10952955	7	76023564	cis	2.59949e-07	0.01659	-0.653095
LDHA	-0.653279	0.122761
LDHA	rs11024636	11	18362067	cis	6.75725e-06	0.5356	-0.653279
DOK7	-0.653327	0.122847
DOK7	rs1054662	4	3465948	cis	6.69974e-06	0.2933	-0.653327
ENSG00000259514	-0.653434	0.122979
ENSG00000259514	rs11072637	15	74989649	cis	6.75951e-06	0.3309	-0.653434
SPATC1L	-0.654236	0.123857
SPATC1L	rs1044998	21	46660823	cis	8.25876e-06	0.7915	-0.654236
ENSG00000267885	-0.65452	0.124085
ENSG00000267885	rs10914647	1	33263009	cis	8.81608e-06	0.5952	-0.65452
ENSG00000217702	-0.654812	0.124349
ENSG00000217702	rs11540640	2	74237138	cis	2.20291e-06	0.2053	-0.654812
PLD4	-0.655214	0.124593
PLD4	rs10438246	14	104481228	cis	8.3246e-06	0.5496	-0.655214
MAP4	-0.655274	0.124694
MAP4	rs1060407	3	47933041	cis	6.74909e-06	0.3628	-0.655274
SORCS2	-0.656081	0.125486
SORCS2	rs10022225	4	7639115	cis	7.06164e-06	0.3643	-0.656081
IGHV4-28	-0.656572	0.125973
IGHV4-28	rs10147798	14	106050186	cis	6.98767e-06	0.2755	-0.656572
ENSG00000262714	-0.656675	0.126039
ENSG00000262714	rs1074182	16	52028858	cis	9.29491e-06	0.4764	-0.656675
ATXN3	-0.656755	0.126105
ATXN3	rs10151135	14	91600304	cis	5.15654e-11	0.2396	-0.656755
TANC2	-0.656769	0.126135
TANC2	rs11079495	17	58390672	cis	6.56771e-06	0.193	-0.656769
SMG7-AS1	-0.657022	0.126425
SMG7-AS1	rs10911353	1	181755826	cis	6.75045e-06	0.58	-0.657022
ATP1B2	-0.657306	0.12677
ATP1B2	rs11078702	17	7484233	cis	7.51895e-06	0.8561	-0.657306
ZNF248	-0.65738	0.126826
ZNF248	rs11595048	10	37882478	cis	7.43666e-06	0.8901	-0.65738
WDR11	-0.657598	0.127019
WDR11	rs10788123	10	122558872	cis	9.09733e-06	0.08899	-0.657598
ENSG00000253549	-0.657783	0.127171
ENSG00000253549	rs11261474	8	86481902	cis	1.09349e-09	0.01819	-0.657783
C17orf97	-0.658311	0.127693
C17orf97	rs11150880	17	237667	cis	1.64172e-07	0.01706	-0.658311
ACAT1	-0.65856	0.128003
ACAT1	rs11212474	11	107368940	cis	7.38339e-06	0.9011	-0.65856
ENSG00000212978	-0.658675	0.128089
ENSG00000212978	rs10186325	2	61611225	cis	6.65755e-06	0.496	-0.658675
GALM	-0.658799	0.128292
GALM	rs10173240	2	38888919	cis	8.10849e-06	0.5165	-0.658799
TSPAN15	-0.658921	0.128495
TSPAN15	rs10823378	10	70888572	cis	4.228e-06	0.1373	-0.658921
IL27RA	-0.659667	0.128871
IL27RA	rs10424865	19	14022547	cis	7.2111e-06	0.8812	-0.659667
SCAMP1	-0.660473	0.129343
SCAMP1	rs10075726	5	77704809	cis	4.20973e-06	0.1148	-0.660473
MRPL15	-0.66054	0.129353
MRPL15	rs10958397	8	55227123	cis	7.82804e-06	0.7144	-0.66054
ECHDC3	-0.660932	0.129723
ECHDC3	rs10906009	10	11842636	cis	6.7794e-06	0.7961	-0.660932
IGHV4-31	-0.661295	0.129926
IGHV4-31	rs10147798	14	106050186	cis	6.83115e-06	0.2755	-0.661295
CASP7	-0.66182	0.130175
CASP7	rs11196457	10	115493067	cis	2.91161e-08	0.0523	-0.66182
SNX30	-0.662041	0.130272
SNX30	rs10123432	9	114696492	cis	8.85714e-06	0.334	-0.662041
ENSG00000251429	-0.663896	0.131276
ENSG00000251429	rs10008208	4	159283375	cis	6.60179e-06	0.3326	-0.663896
ZNF384	-0.663997	0.131327
ZNF384	rs1043262	12	6509349	cis	7.46458e-06	0.02817	-0.663997
MTERFD2	-0.664239	0.131464
MTERFD2	rs10188678	2	241674555	cis	3.35962e-08	0.08034	-0.664239
CEP57	-0.66438	0.13155
CEP57	rs11021348	11	95295129	cis	9.46607e-06	0.2603	-0.66438
JAZF1-AS1	-0.66438	0.13155
JAZF1-AS1	rs10807844	7	28252997	cis	6.40519e-06	0.6273	-0.66438
ENSG00000225940	-0.666115	0.132515
ENSG00000225940	rs1075420	5	56000812	cis	6.14066e-06	0.1583	-0.666115
ENSG00000267575	-0.666325	0.132707
ENSG00000267575	rs10414194	19	32985734	cis	7.70081e-06	0.4767	-0.666325
EIF4HP2	-0.667116	0.133037
EIF4HP2	rs1003480	22	29676752	cis	6.31698e-06	0.04551	-0.667116
LYRM5	-0.667423	0.13319
LYRM5	rs11047887	12	25239939	cis	8.36144e-06	0.04554	-0.667423
ENSG00000253269	-0.667544	0.133347
ENSG00000253269	rs1013192	5	169131681	cis	6.27951e-06	0.8381	-0.667544
OASL	-0.667942	0.133631
OASL	rs10849829	12	119954639	cis	3.95151e-12	0.01662	-0.667942
DOCK8	-0.668583	0.134118
DOCK8	rs10967209	9	261132	cis	6.50671e-06	0.7679	-0.668583
MAP3K12	-0.668726	0.134296
MAP3K12	rs10876470	12	52309758	cis	3.87536e-06	0.1286	-0.668726
ZCWPW1	-0.668756	0.134311
ZCWPW1	rs1073	7	99869548	cis	7.02859e-06	0.9379	-0.668756
FASN	-0.669851	0.134808
FASN	rs11491185	17	77744390	cis	8.97011e-06	0.08067	-0.669851
CCDC66	-0.670165	0.134945
CCDC66	rs10865997	3	56575571	cis	3.08473e-07	0.07624	-0.670165
KDM5A	-0.670674	0.135184
KDM5A	rs11062357	12	291655	cis	2.39081e-12	0.003762	-0.670674
LAMC3	-0.670709	0.135204
LAMC3	rs10901333	9	132917699	cis	6.27018e-06	0.257	-0.670709
ALPK1	-0.672297	0.136346
ALPK1	rs10003654	4	113423602	cis	5.78055e-06	0.08545	-0.672297
ABCB9	-0.672858	0.136737
ABCB9	rs11057251	12	122357180	cis	6.28395e-06	0.4608	-0.672858
C1orf194	-0.67328	0.137107
C1orf194	rs11102950	1	109524113	cis	8.00937e-06	0.4311	-0.67328
YBX3	-0.673544	0.137371
YBX3	rs11053915	12	10768072	cis	6.11586e-06	0.3067	-0.673544
ENSG00000233806	-0.674303	0.137899
ENSG00000233806	rs10199731	2	242591591	cis	9.68472e-06	0.3339	-0.674303
ALDH1A1	-0.67469	0.138198
ALDH1A1	rs10429583	9	75056788	cis	6.43261e-06	0.4553	-0.67469
CDC42EP3	-0.677417	0.139579
CDC42EP3	rs10183417	2	37909934	cis	8.44392e-06	0.3215	-0.677417
INSIG2	-0.67769	0.139716
INSIG2	rs10864967	2	118542478	cis	4.22475e-11	0.003942	-0.67769
TAF1C	-0.67829	0.139985
TAF1C	rs1056616	16	82769219	cis	3.54683e-06	0.3326	-0.67829
DCHS1	-0.678704	0.140203
DCHS1	rs11512422	11	6645384	cis	6.78864e-06	0.8756	-0.678704
NXNL2	-0.678755	0.140269
NXNL2	rs11142298	9	90238207	cis	5.63509e-06	0.5386	-0.678755
HOXB4	-0.678853	0.140406
HOXB4	rs10853100	17	43957431	cis	8.03253e-06	0.5027	-0.678853
HS1BP3	-0.682108	0.142268
HS1BP3	rs10432583	2	20684973	cis	9.51688e-06	0.3127	-0.682108
RGL3	-0.68262	0.142583
RGL3	rs10416704	19	11377007	cis	8.13071e-07	0.3289	-0.68262
PRAM1	-0.682643	0.142619
PRAM1	rs10421511	19	8439925	cis	4.59498e-06	0.8065	-0.682643
ENSG00000234771	-0.682777	0.142735
ENSG00000234771	rs10739706	9	129871150	cis	7.24903e-06	0.8302	-0.682777
RPAP1	-0.683188	0.143116
RPAP1	rs11070334	15	39607290	cis	5.82841e-06	0.6333	-0.683188
YY1	-0.683949	0.143771
YY1	rs11160582	14	99872626	cis	7.0896e-06	0.3824	-0.683949
FAM35DP	-0.684375	0.144019
FAM35DP	rs11204193	10	47939279	cis	6.07498e-06	0.7335	-0.684375
S100A11	-0.684401	0.144035
S100A11	rs11588885	1	150387066	cis	6.44773e-06	0.599	-0.684401
COQ6	-0.684439	0.144075
COQ6	rs10483856	14	73435048	cis	5.90624e-06	0.3217	-0.684439
SAPCD2	-0.684772	0.144466
SAPCD2	rs1018330	9	139100206	cis	4.9993e-08	0.01123	-0.684772
BCL2L15	-0.684833	0.144532
BCL2L15	rs11582409	1	114200956	cis	7.48778e-06	0.3721	-0.684833
ENSG00000245556	-0.684963	0.144623
ENSG00000245556	rs10067580	5	77687953	cis	5.37738e-06	0.3625	-0.684963
DENND6A	-0.685644	0.145161
DENND6A	rs10510793	3	57448790	cis	6.35342e-06	0.5493	-0.685644
TMEM9	-0.6858	0.145308
TMEM9	rs1010914	1	199477074	cis	6.67851e-06	0.03736	-0.6858
B3GALNT2	-0.686326	0.145608
B3GALNT2	rs10802797	1	233772296	cis	5.66539e-06	0.1469	-0.686326
EBPL	-0.686388	0.145674
EBPL	rs1009334	13	49281674	cis	1.60028e-07	0.114	-0.686388
SMPDL3A	-0.686627	0.145912
SMPDL3A	rs1132630	6	123088531	cis	5.89272e-06	0.8241	-0.686627
ENSG00000256039	-0.687259	0.146364
ENSG00000256039	rs10772316	12	10611439	cis	8.1555e-06	0.7261	-0.687259
USP48	-0.687569	0.146643
USP48	rs10917223	1	22597811	cis	6.16003e-06	0.6623	-0.687569
DEFA3	-0.687658	0.146744
DEFA3	rs10503362	8	6803825	cis	1.31559e-08	0.1491	-0.687658
KNSTRN	-0.687803	0.146973
KNSTRN	rs10518693	15	38487314	cis	5.83867e-06	0.9973	-0.687803
TRIM3	-0.688004	0.147201
TRIM3	rs11040911	11	6508465	cis	8.27057e-06	0.5805	-0.688004
SNX21	-0.688107	0.147404
SNX21	rs11086985	20	43965662	cis	5.78677e-06	0.7873	-0.688107
NUAK2	-0.688526	0.147688
NUAK2	rs1110305	1	203542870	cis	6.45952e-06	0.9726	-0.688526
ENSG00000261218	-0.688577	0.147729
ENSG00000261218	rs10871420	16	80333777	cis	4.19213e-06	0.05557	-0.688577
LIMA1	-0.689108	0.148074
LIMA1	rs10875993	12	48702837	cis	5.6543e-06	0.2789	-0.689108
CLN3	-0.689189	0.14811
CLN3	rs10521145	16	28504385	cis	9.99347e-06	0.9237	-0.689189
USE1	-0.689433	0.148445
USE1	rs10421794	19	17172791	cis	5.72217e-06	0.9209	-0.689433
PID1	-0.690996	0.149586
PID1	rs10205244	2	229916730	cis	1.71681e-06	0.3179	-0.690996
C1orf112	-0.691148	0.149668
C1orf112	rs10489182	1	167977293	cis	9.33924e-06	0.491	-0.691148
IGHV3-48	-0.691268	0.149784
IGHV3-48	rs10138845	14	106076907	cis	5.64734e-06	0.525	-0.691268
UBE2D1	-0.691579	0.150109
UBE2D1	rs10826177	10	59814045	cis	3.03281e-10	0.03273	-0.691579
ATP10D	-0.691606	0.150206
ATP10D	rs10155404	4	47116082	cis	8.36587e-06	0.976	-0.691606
SS18	-0.691737	0.150287
SS18	rs11083152	18	21707301	cis	6.04919e-06	0.6534	-0.691737
ARRB2	-0.6933	0.15119
ARRB2	rs11078527	17	4487396	cis	5.74266e-06	0.4563	-0.6933
TRAV38-1	-0.694154	0.151703
TRAV38-1	rs10151596	14	21793038	cis	2.6871e-06	0.1851	-0.694154
ABCC2	-0.694967	0.152286
ABCC2	rs11190363	10	101752375	cis	5.58639e-06	0.914	-0.694967
PSMB8	-0.694986	0.152312
PSMB8	rs1057141	6	32926752	cis	5.36909e-06	0.3563	-0.694986
ANKRD36B	-0.695008	0.152352
ANKRD36B	rs10199493	2	97385003	cis	8.12733e-06	0.4247	-0.695008
TRIM27	-0.695412	0.152743
TRIM27	rs1150719	6	28364601	cis	4.75064e-06	0.1456	-0.695412
ENSG00000261342	-0.69569	0.152921
ENSG00000261342	rs10415622	19	2690696	cis	5.84883e-06	0.7792	-0.69569
ENSG00000246575	-0.695696	0.152926
ENSG00000246575	rs1053561	2	85399563	cis	8.06685e-12	0.01428	-0.695696
C2	-0.695879	0.153103
C2	rs1150752	6	32172704	cis	4.41115e-06	0.5701	-0.695879
MT1E	-0.696086	0.153271
MT1E	rs1008766	16	55197301	cis	5.4463e-06	0.237	-0.696086
ENSG00000231160	-0.696312	0.153372
ENSG00000231160	rs11096953	4	38320187	cis	1.80322e-21	0.02881	-0.696312
NSL1	-0.696353	0.153398
NSL1	rs11120063	1	211141648	cis	6.22091e-06	0.9075	-0.696353
ENSG00000264745	-0.696599	0.15353
ENSG00000264745	rs10445487	18	19557690	cis	8.87278e-06	0.5079	-0.696599
ZNF468	-0.696603	0.15354
ZNF468	rs11084198	19	58054842	cis	6.51895e-06	0.8137	-0.696603
ENSG00000196355	-0.696622	0.153545
ENSG00000196355	rs11096953	4	38320187	cis	1.68539e-08	0.02881	-0.696622
TMCO3	-0.697024	0.153941
TMCO3	rs11164140	13	113253837	cis	7.65938e-06	0.9827	-0.697024
MICALCL	-0.697167	0.154118
MICALCL	rs10831805	11	12353542	cis	8.44126e-06	0.991	-0.697167
NEK9	-0.698314	0.154788
NEK9	rs10140851	14	74582365	cis	7.83495e-06	0.8959	-0.698314
ENSG00000258172	-0.698469	0.15489
ENSG00000258172	rs11107531	12	93325452	cis	3.22231e-06	0.04271	-0.698469
BLVRB	-0.69858	0.154945
BLVRB	rs10417488	19	45563641	cis	5.44284e-06	0.3907	-0.69858
SECISBP2	-0.698896	0.155204
SECISBP2	rs10908894	9	91359943	cis	5.65427e-06	0.4683	-0.698896
ENSG00000272361	-0.698993	0.155301
ENSG00000272361	rs10464287	7	16426184	cis	5.52328e-06	0.4717	-0.698993
GRB2	-0.700092	0.156052
GRB2	rs1076094	17	70856306	cis	5.77049e-06	0.354	-0.700092
ANGEL2	-0.700726	0.156326
ANGEL2	rs10864032	1	211227794	cis	7.34873e-06	0.5024	-0.700726
DAPK3	-0.701107	0.156706
DAPK3	rs1008076	19	3919605	cis	5.34341e-06	0.862	-0.701107
LINC00926	-0.7014	0.156986
LINC00926	rs1007049	15	55409892	cis	1.11201e-06	0.2905	-0.7014
IFNAR2	-0.701824	0.157199
IFNAR2	rs1131964	21	33532357	cis	5.34449e-06	0.4371	-0.701824
ENSG00000226891	-0.70227	0.157559
ENSG00000226891	rs10889509	1	65173160	cis	8.95583e-06	0.223	-0.70227
ZMAT2	-0.702414	0.15765
ZMAT2	rs1089304	5	140046684	cis	2.35345e-08	0.104	-0.702414
LINC00211	-0.702962	0.157924
LINC00211	rs10495876	2	37908824	cis	2.62579e-11	0.03899	-0.702962
SLC7A1	-0.702976	0.157924
SLC7A1	rs1033930	13	29347608	cis	9.71446e-06	0.5121	-0.702976
L3MBTL2	-0.703943	0.158741
L3MBTL2	rs1033611	22	39888178	cis	5.45119e-06	0.9294	-0.703943
LNPEP	-0.704024	0.158818
LNPEP	rs10044354	5	96346251	cis	9.27049e-06	0.4339	-0.704024
ZC3H3	-0.704286	0.159132
ZC3H3	rs10103957	8	144670152	cis	1.19971e-09	0.04309	-0.704286
LTBP2	-0.704569	0.159432
LTBP2	rs11159093	14	74161974	cis	5.9222e-06	0.9233	-0.704569
ENSG00000231663	-0.704777	0.159523
ENSG00000231663	rs1039993	1	232596502	cis	2.11848e-13	0.0544	-0.704777
SNAPC5	-0.705118	0.15967
SNAPC5	rs11071888	15	64465973	cis	1.42635e-08	0.1405	-0.705118
WDFY2	-0.705456	0.159858
WDFY2	rs1058142	13	51240207	cis	5.2066e-06	0.1687	-0.705456
ENSG00000272947	-0.705771	0.160056
ENSG00000272947	rs1139538	3	125931981	cis	7.6636e-06	0.2342	-0.705771
NME7	-0.705887	0.160178
NME7	rs10919086	1	167415007	cis	6.79603e-06	0.03895	-0.705887
TSSC1	-0.705933	0.160244
TSSC1	rs10865536	2	3227512	cis	8.47632e-06	0.5933	-0.705933
ENSG00000226445	-0.706337	0.160604
ENSG00000226445	rs1132782	6	169358348	cis	4.34523e-06	0.1053	-0.706337
LILRB1	-0.706568	0.160761
LILRB1	rs10411879	19	59815117	cis	3.53483e-08	0.02562	-0.706568
ENSG00000259321	-0.706845	0.160919
ENSG00000259321	rs11574502	14	23671011	cis	1.25981e-07	0.2811	-0.706845
COL23A1	-0.706869	0.160934
COL23A1	rs10053433	5	177819519	cis	7.70747e-06	0.01788	-0.706869
PLCB2	-0.706984	0.161127
PLCB2	rs1123487	15	38386233	cis	5.24056e-06	0.9123	-0.706984
LACTB2	-0.707028	0.161172
LACTB2	rs1156955	8	71917513	cis	8.55304e-07	0.01653	-0.707028
ENSG00000255443	-0.70733	0.161512
ENSG00000255443	rs10742334	11	35216417	cis	9.99096e-06	0.5828	-0.70733
GALNT4	-0.708315	0.162142
GALNT4	rs11105298	12	88400274	cis	8.76978e-06	0.9271	-0.708315
ZFP36L1	-0.708333	0.162152
ZFP36L1	rs10138752	14	68249724	cis	4.56963e-06	0.8941	-0.708333
ARL17A	-0.708642	0.162345
ARL17A	rs10432043	17	42224733	cis	5.26502e-06	0.4618	-0.708642
KIAA1033	-0.708685	0.16239
KIAA1033	rs11112410	12	104123860	cis	5.57784e-06	0.9744	-0.708685
SYNGR1	-0.708716	0.162441
SYNGR1	rs1003644	22	38006690	cis	5.75073e-12	0.03626	-0.708716
FBN1	-0.708998	0.16274
FBN1	rs1018148	15	46690418	cis	2.93316e-06	0.1908	-0.708998
LHPP	-0.709196	0.162877
LHPP	rs10901688	10	126161512	cis	3.02277e-10	0.02916	-0.709196
IMMP2L	-0.709544	0.163091
IMMP2L	rs10282292	7	110879714	cis	5.94048e-06	0.498	-0.709544
SCRN1	-0.709717	0.163223
SCRN1	rs10951253	7	29919421	cis	1.12836e-07	0.08457	-0.709717
DRAM1	-0.71043	0.164029
DRAM1	rs10492087	12	100769604	cis	6.88602e-07	0.006071	-0.71043
KRT18P34	-0.710514	0.164136
KRT18P34	rs10936083	3	158558388	cis	7.94413e-06	0.4753	-0.710514
ZYG11B	-0.710526	0.164166
ZYG11B	rs11206035	1	53096159	cis	5.1276e-06	0.7663	-0.710526
CNTLN	-0.710817	0.16444
CNTLN	rs1125511	9	17110454	cis	5.57421e-06	0.7026	-0.710817
TMEM68	-0.71174	0.165171
TMEM68	rs10958470	8	56893206	cis	7.7086e-06	0.7131	-0.71174
ENSG00000269845	-0.711872	0.165258
ENSG00000269845	rs11085441	19	21265577	cis	5.06996e-06	0.5563	-0.711872
RWDD3	-0.712426	0.165674
RWDD3	rs11165268	1	95141786	cis	1.9256e-06	0.1285	-0.712426
RETSAT	-0.712588	0.16577
RETSAT	rs1053561	2	85399563	cis	8.70867e-19	0.01428	-0.712588
C1QL3	-0.712885	0.165968
C1QL3	rs11254073	10	16631248	cis	9.17503e-06	0.1051	-0.712885
MRPL43	-0.712912	0.165978
MRPL43	rs11190786	10	102747432	cis	6.39953e-12	0.05166	-0.712912
FCHO2	-0.713041	0.166161
FCHO2	rs10473898	5	72073569	cis	9.00173e-06	0.9293	-0.713041
MSL3P1	-0.71311	0.166242
MSL3P1	rs11563227	2	234435066	cis	7.72144e-06	0.3887	-0.71311
BTBD9	-0.713639	0.166917
BTBD9	rs10807192	6	38267796	cis	5.02063e-06	0.7853	-0.713639
KCNAB2	-0.713868	0.167095
KCNAB2	rs11587341	1	5959951	cis	6.41211e-06	0.3318	-0.713868
MESDC2	-0.714933	0.167729
MESDC2	rs11072969	15	79064073	cis	8.76344e-06	0.77	-0.714933
WDR19	-0.715483	0.168074
WDR19	rs1036043	4	38743260	cis	7.4121e-06	0.5648	-0.715483
SLC7A9	-0.715597	0.16814
SLC7A9	rs10422734	19	38100275	cis	8.5096e-06	0.03076	-0.715597
FAM213A	-0.716137	0.168597
FAM213A	rs10887881	10	82194600	cis	4.62614e-09	0.01636	-0.716137
AK5	-0.716394	0.168815
AK5	rs11162355	1	77733662	cis	8.2108e-06	0.5265	-0.716394
ATP13A3	-0.716828	0.169211
ATP13A3	rs1055161	3	195792020	cis	5.03252e-06	0.48	-0.716828
ULK3	-0.716979	0.16948
ULK3	rs11072512	15	72991079	cis	5.0746e-06	0.02784	-0.716979
TMEM132D	-0.71712	0.169632
TMEM132D	rs10773588	12	128077563	cis	8.71391e-06	0.2511	-0.71712
TRBV5-1	-0.717802	0.17019
TRBV5-1	rs1008599	7	141685264	cis	4.92437e-06	0.8804	-0.717802
ENSG00000260808	-0.717935	0.170317
ENSG00000260808	rs11228296	11	68147773	cis	5.19971e-07	0.2571	-0.717935
ZNF90	-0.718616	0.170809
ZNF90	rs10404200	19	20263947	cis	5.33784e-06	0.729	-0.718616
ENSG00000261556	-0.719101	0.171286
ENSG00000261556	rs11075773	16	69199938	cis	9.71119e-08	0.009894	-0.719101
FKRP	-0.719303	0.171535
FKRP	rs10411262	19	51897600	cis	4.89413e-06	0.889	-0.719303
YIF1B	-0.719605	0.171764
YIF1B	rs10048529	19	43454845	cis	4.88732e-06	0.3862	-0.719605
HSD17B7	-0.719654	0.171789
HSD17B7	rs1006391	1	161061143	cis	5.47911e-06	0.7592	-0.719654
PPFIA4	-0.719687	0.171819
PPFIA4	rs10920567	1	201351838	cis	4.49174e-06	0.02885	-0.719687
ENSG00000217644	-0.719807	0.171951
ENSG00000217644	rs11581013	1	33226305	cis	8.7989e-06	0.5586	-0.719807
GVQW1	-0.720592	0.17253
GVQW1	rs10970997	9	32465686	cis	7.2088e-06	0.09705	-0.720592
CASP9	-0.721136	0.172855
CASP9	rs1052576	1	15705130	cis	7.24362e-06	0.3378	-0.721136
SLC1A7	-0.721302	0.173047
SLC1A7	rs11206099	1	53340750	cis	5.13813e-06	0.3417	-0.721302
SPATA33	-0.721376	0.173184
SPATA33	rs1045814	16	88290416	cis	4.90802e-06	0.7244	-0.721376
ENSG00000253967	-0.721765	0.17355
ENSG00000253967	rs10216576	8	71594979	cis	4.63631e-06	0.1128	-0.721765
UAP1L1	-0.721873	0.173636
UAP1L1	rs1018330	9	139100206	cis	2.32569e-12	0.01123	-0.721873
ENSG00000226659	-0.721967	0.173697
ENSG00000226659	rs10887881	10	82194600	cis	5.83756e-06	0.01636	-0.721967
TMEM254	-0.723332	0.174646
TMEM254	rs11201799	10	81871934	cis	8.86313e-06	0.5192	-0.723332
CLEC18A	-0.723459	0.174712
CLEC18A	rs11075773	16	69199938	cis	1.92472e-06	0.009894	-0.723459
ZNF292	-0.72412	0.175189
ZNF292	rs1075068	6	87882028	cis	7.082e-06	0.4448	-0.72412
SH3RF3	-0.724142	0.175209
SH3RF3	rs10203490	2	109206588	cis	7.13739e-06	0.8658	-0.724142
KLRAP1	-0.724419	0.175549
KLRAP1	rs10845165	12	10611831	cis	8.57952e-06	0.2055	-0.724419
ENSG00000262482	-0.725058	0.175889
ENSG00000262482	rs11561585	16	2933361	cis	4.81868e-06	0.2101	-0.725058
KCNK17	-0.72506	0.175894
KCNK17	rs1109773	6	39397142	cis	8.26704e-07	0.02928	-0.72506
NEK6	-0.725657	0.176316
NEK6	rs10760336	9	126022630	cis	4.7752e-06	0.103	-0.725657
LIN52	-0.726117	0.176519
LIN52	rs11159062	14	73681769	cis	9.66503e-06	0.7365	-0.726117
IFI27L2	-0.726665	0.176777
IFI27L2	rs1033702	14	93717052	cis	5.03113e-06	0.4588	-0.726665
ROBO3	-0.726674	0.176777
ROBO3	rs10790717	11	124318935	cis	9.70639e-07	0.04389	-0.726674
PGAM1	-0.727832	0.17763
PGAM1	rs10882947	10	99256268	cis	8.25998e-06	0.3687	-0.727832
COX6B1	-0.728073	0.177858
COX6B1	rs107068	19	40896530	cis	4.65674e-06	0.5089	-0.728073
ENSG00000254859	-0.728246	0.178112
ENSG00000254859	rs10103957	8	144670152	cis	7.62985e-19	0.04309	-0.728246
ENSG00000223969	-0.72845	0.178285
ENSG00000223969	rs10260412	7	90059920	cis	7.89864e-08	0.3103	-0.72845
TRGV9	-0.728527	0.178386
TRGV9	rs10951554	7	38308562	cis	5.01607e-06	0.4697	-0.728527
LMBR1	-0.728553	0.178417
LMBR1	rs1017137	7	156279436	cis	4.9085e-06	0.7516	-0.728553
MRVI1-AS1	-0.728982	0.178792
MRVI1-AS1	rs10770123	11	10491442	cis	6.13354e-06	0.04956	-0.728982
ENSG00000246263	-0.729134	0.179
ENSG00000246263	rs10098586	8	103454915	cis	4.59389e-06	0.1998	-0.729134
TNFSF9	-0.729782	0.179376
TNFSF9	rs11569428	19	6660089	cis	4.70962e-06	0.8086	-0.729782
NR6A1	-0.729987	0.179538
NR6A1	rs10122154	9	126598859	cis	4.81252e-06	0.2699	-0.729987
NAGK	-0.73009	0.179614
NAGK	rs10191035	2	71138928	cis	7.33189e-06	0.2896	-0.73009
PIK3R4	-0.730378	0.179843
PIK3R4	rs10934955	3	131933044	cis	5.14726e-06	0.6983	-0.730378
DIP2B	-0.730682	0.180081
DIP2B	rs11169427	12	49127324	cis	9.71917e-06	0.02815	-0.730682
PELI2	-0.730883	0.180325
PELI2	rs1046597	14	55654378	cis	4.65271e-06	0.3254	-0.730883
EP400NL	-0.731015	0.180426
EP400NL	rs11246940	12	131189426	cis	6.78845e-16	0.09685	-0.731015
CACYBP	-0.731139	0.180523
CACYBP	rs10465483	1	173255586	cis	8.63103e-06	0.1245	-0.731139
NMNAT3	-0.731588	0.181218
NMNAT3	rs10935348	3	140930190	cis	7.42877e-06	0.9713	-0.731588
ARL5B	-0.731823	0.181517
ARL5B	rs10741132	10	19012577	cis	8.22408e-08	0.01427	-0.731823
GLB1L	-0.732081	0.181736
GLB1L	rs1043160	2	219746000	cis	8.64095e-06	0.3313	-0.732081
ENSG00000259004	-0.732528	0.182197
ENSG00000259004	rs10129561	14	100657128	cis	6.32419e-06	0.2527	-0.732528
MARCO	-0.733344	0.182877
MARCO	rs10460474	2	119379053	cis	2.83943e-06	0.3739	-0.733344
ENSG00000271751	-0.73407	0.1834
ENSG00000271751	rs10790280	11	118407819	cis	6.49967e-06	0.4684	-0.73407
GOLGA2P5	-0.734214	0.183644
GOLGA2P5	rs11110268	12	99084547	cis	9.71915e-06	0.8931	-0.734214
HIBCH	-0.734474	0.183857
HIBCH	rs11544940	2	190939703	cis	5.36977e-06	0.4491	-0.734474
LINC00908	-0.734716	0.184182
LINC00908	rs11150958	18	72377225	cis	4.6053e-06	0.5945	-0.734716
UCP2	-0.734964	0.184425
UCP2	rs10793068	11	73346958	cis	9.42658e-06	0.1395	-0.734964
ROGDI	-0.735607	0.184912
ROGDI	rs1049205	16	4882100	cis	6.21103e-06	0.9991	-0.735607
IQSEC3	-0.736283	0.185466
IQSEC3	rs11064561	12	95916	cis	4.56587e-06	0.7231	-0.736283
ENSG00000257252	-0.736361	0.185557
ENSG00000257252	rs10777496	12	92199931	cis	8.28051e-06	0.9788	-0.736361
VAV3-AS1	-0.736817	0.185948
VAV3-AS1	rs11185238	1	108366025	cis	4.48986e-06	0.4174	-0.736817
LRFN2	-0.737072	0.186293
LRFN2	rs10807240	6	40525174	cis	9.55579e-06	0.3897	-0.737072
ADAM28	-0.73712	0.186333
ADAM28	rs10102116	8	24239715	cis	6.5608e-06	0.5129	-0.73712
WDR5B	-0.737138	0.186354
WDR5B	rs10934599	3	123678612	cis	6.74242e-06	0.7965	-0.737138
TRBV24-1	-0.737378	0.186648
TRBV24-1	rs10271930	7	142088887	cis	8.7347e-06	0.8198	-0.737378
CBR3	-0.737577	0.186856
CBR3	rs1028997	21	36454092	cis	4.60223e-06	0.2353	-0.737577
BTBD19	-0.737586	0.186861
BTBD19	rs11211052	1	45136719	cis	4.64639e-06	0.3397	-0.737586
PGGT1B	-0.737654	0.186927
PGGT1B	rs1017208	5	114630028	cis	7.7933e-06	0.3253	-0.737654
HM13	-0.738005	0.187222
HM13	rs10439607	20	29722202	cis	9.20721e-13	0.02243	-0.738005
ZNF143	-0.738075	0.187298
ZNF143	rs10082685	11	9500492	cis	5.55595e-06	0.4294	-0.738075
ANKRD27	-0.738204	0.187374
ANKRD27	rs10426856	19	37788246	cis	5.35114e-08	0.1775	-0.738204
ENSG00000261490	-0.738512	0.187638
ENSG00000261490	rs10939732	4	9757488	cis	7.05006e-06	0.9913	-0.738512
ZNF197	-0.738558	0.187688
ZNF197	rs10514710	3	44858975	cis	3.28491e-14	0.03871	-0.738558
LINC00937	-0.738576	0.187709
LINC00937	rs10743396	12	8502755	cis	2.60435e-09	0.05939	-0.738576
CCDC7	-0.738928	0.187932
CCDC7	rs11009161	10	33303273	cis	7.73996e-06	0.1295	-0.738928
SH2B1	-0.739075	0.188023
SH2B1	rs11074907	16	28521466	cis	4.51973e-06	0.5432	-0.739075
ENTPD2	-0.739373	0.188353
ENTPD2	rs11145996	9	139124162	cis	5.28299e-06	0.4005	-0.739373
OCIAD1	-0.739539	0.188536
OCIAD1	rs10008265	4	48440199	cis	7.41196e-06	0.4797	-0.739539
MORN4	-0.739754	0.188835
MORN4	rs10882970	10	99377830	cis	5.42104e-06	0.9346	-0.739754
ZKSCAN5	-0.739926	0.189064
ZKSCAN5	rs10215854	7	98874856	cis	9.32434e-06	0.3609	-0.739926
SAR1A	-0.739954	0.189099
SAR1A	rs1053105	10	71568004	cis	5.44842e-07	0.02161	-0.739954
DDX11	-0.740008	0.189206
DDX11	rs10843902	12	31216625	cis	8.25232e-10	0.05153	-0.740008
SMCR8	-0.740248	0.189531
SMCR8	rs1065541	17	18418134	cis	4.35309e-06	0.1867	-0.740248
OSBPL5	-0.740595	0.189891
OSBPL5	rs10833283	11	3101248	cis	6.6399e-06	0.1773	-0.740595
CAMKMT	-0.740694	0.190175
CAMKMT	rs10170837	2	44625039	cis	9.62657e-06	0.6563	-0.740694
NOXRED1	-0.740713	0.190211
NOXRED1	rs10133896	14	76923559	cis	4.3615e-06	0.6686	-0.740713
C11orf82	-0.740902	0.19048
C11orf82	rs10792660	11	82275352	cis	8.9301e-06	0.9071	-0.740902
TMEM176B	-0.740963	0.190535
TMEM176B	rs10260218	7	149982541	cis	6.73754e-06	0.01526	-0.740963
ZNF398	-0.741131	0.190698
ZNF398	rs1137432	7	148432591	cis	6.27153e-06	0.1711	-0.741131
KBTBD3	-0.741535	0.190977
KBTBD3	rs1047636	11	105452495	cis	4.8071e-06	0.7542	-0.741535
C7orf73	-0.741773	0.191246
C7orf73	rs10275098	7	134932304	cis	4.58465e-06	0.02122	-0.741773
C7orf26	-0.741822	0.191286
C7orf26	rs10250100	7	6686866	cis	4.82267e-06	0.6457	-0.741822
EIF2B1	-0.742022	0.191718
EIF2B1	rs10744160	12	122791495	cis	6.40073e-06	0.7617	-0.742022
RGS17	-0.742031	0.191779
RGS17	rs1124016	6	153525296	cis	4.34939e-06	0.7858	-0.742031
KIR2DS4	-0.742183	0.192098
KIR2DS4	rs11084374	19	60076609	cis	4.35124e-06	0.6253	-0.742183
TOMM34	-0.742313	0.192317
TOMM34	rs1072337	20	42916216	cis	4.45098e-06	0.08743	-0.742313
GPATCH1	-0.742545	0.192591
GPATCH1	rs10418246	19	38264237	cis	4.7545e-06	0.2179	-0.742545
DIEXF	-0.742613	0.192672
DIEXF	rs11590807	1	208020329	cis	1.02122e-08	0.1577	-0.742613
MZT2A	-0.742757	0.192961
MZT2A	rs10205714	2	131960023	cis	4.2421e-27	0.1104	-0.742757
FCER1A	-0.743003	0.193174
FCER1A	rs10908710	1	157587603	cis	5.29636e-06	0.1311	-0.743003
PDCD5	-0.743143	0.193266
PDCD5	rs10426856	19	37788246	cis	2.46904e-08	0.1775	-0.743143
FAM213B	-0.74341	0.193459
FAM213B	rs10797434	1	2501140	cis	6.61713e-09	0.0113	-0.74341
ENSG00000270107	-0.744029	0.194083
ENSG00000270107	rs10223101	5	66537576	cis	3.84388e-06	0.1083	-0.744029
IFT88	-0.744079	0.194159
IFT88	rs10507293	13	20159267	cis	5.911e-06	0.1514	-0.744079
SERINC1	-0.744125	0.194199
SERINC1	rs11154081	6	122818499	cis	4.83587e-06	0.8934	-0.744125
SLC25A21	-0.744239	0.194331
SLC25A21	rs1155456	14	37046414	cis	9.49477e-06	0.5682	-0.744239
CCDC50	-0.744361	0.194545
CCDC50	rs10937477	3	192531156	cis	4.44229e-06	0.3494	-0.744361
ENSG00000261372	-0.744716	0.194849
ENSG00000261372	rs1107115	14	91616297	cis	5.45708e-13	0.03431	-0.744716
AGPAT6	-0.744783	0.194935
AGPAT6	rs1043869	8	41486765	cis	5.74312e-06	0.101	-0.744783
ADAM1A	-0.744882	0.195072
ADAM1A	rs11066328	12	111438664	cis	7.90862e-06	0.4051	-0.744882
PTGER4	-0.745359	0.195839
PTGER4	rs10941475	5	39866442	cis	6.01351e-06	0.9156	-0.745359
ABT1	-0.745431	0.19592
ABT1	rs10484395	6	27272095	cis	2.09646e-06	0.4305	-0.745431
SUGP2	-0.745522	0.196092
SUGP2	rs10414676	19	19104843	cis	5.75848e-06	0.09704	-0.745522
FAM114A2	-0.745922	0.196549
FAM114A2	rs10055534	5	153396325	cis	6.39104e-06	0.641	-0.745922
DPEP3	-0.745985	0.196717
DPEP3	rs1124324	16	66454988	cis	6.99358e-06	0.3553	-0.745985
PLEKHA5	-0.746051	0.196747
PLEKHA5	rs10841162	12	19208349	cis	7.6962e-06	0.6987	-0.746051
TCTN3	-0.746447	0.197072
TCTN3	rs11188368	10	97320452	cis	6.7403e-06	0.2471	-0.746447
ENSG00000248538	-0.746525	0.197148
ENSG00000248538	rs1045527	8	8927451	cis	9.65914e-06	0.6222	-0.746525
ENSG00000246582	-0.747243	0.197853
ENSG00000246582	rs1000294	8	23136080	cis	4.33083e-06	0.07066	-0.747243
CHP1	-0.747276	0.197894
CHP1	rs10518717	15	39410660	cis	2.00151e-07	0.09006	-0.747276
VDR	-0.747481	0.198224
VDR	rs11168287	12	46571681	cis	5.19656e-06	0.5844	-0.747481
ENSG00000272908	-0.747486	0.198229
ENSG00000272908	rs10269341	7	38501341	cis	8.52925e-06	0.1767	-0.747486
ERCC5	-0.74764	0.198457
ERCC5	rs1047740	13	102247203	cis	4.60078e-06	0.8398	-0.74764
TCP11L2	-0.747708	0.198589
TCP11L2	rs10861572	12	105212706	cis	4.42578e-06	0.9513	-0.747708
TMEM237	-0.747758	0.198721
TMEM237	rs10931967	2	202235712	cis	4.20332e-06	0.8515	-0.747758
NAA60	-0.747811	0.198823
NAA60	rs10048148	16	3357451	cis	9.53937e-06	0.4943	-0.747811
A2MP1	-0.748188	0.199371
A2MP1	rs11048345	12	9014323	cis	9.97359e-06	0.4186	-0.748188
ENSG00000234630	-0.748345	0.199584
ENSG00000234630	rs10222251	22	20947223	cis	4.57494e-06	0.5809	-0.748345
CEP85L	-0.748818	0.199954
CEP85L	rs10457330	6	118838161	cis	8.35472e-06	0.4407	-0.748818
STRADB	-0.74887	0.199985
STRADB	rs10804115	2	201988478	cis	6.84995e-06	0.07654	-0.74887
ENSG00000182873	-0.749329	0.200609
ENSG00000182873	rs10752741	1	2025659	cis	9.18551e-06	0.4978	-0.749329
MTHFS	-0.749461	0.200812
MTHFS	rs1114169	15	77899382	cis	6.1058e-06	0.1963	-0.749461
ZNF818P	-0.74967	0.201122
ZNF818P	rs10426161	19	58389220	cis	4.49819e-06	0.4326	-0.74967
IGLV3-10	-0.749821	0.201269
IGLV3-10	rs1065464	22	21484582	cis	3.92189e-07	0.1804	-0.749821
INPP4A	-0.749827	0.201274
INPP4A	rs10514774	2	98395127	cis	7.02294e-06	0.7556	-0.749827
PCSK7	-0.750394	0.201908
PCSK7	rs11216322	11	116599701	cis	6.04559e-06	0.1772	-0.750394
FAM220A	-0.750588	0.202081
FAM220A	rs10951982	7	6389081	cis	9.1511e-06	0.253	-0.750588
IRAK4	-0.750699	0.202233
IRAK4	rs10880361	12	41462165	cis	4.1353e-06	0.9115	-0.750699
TBCD	-0.750723	0.202299
TBCD	rs11077949	17	78489404	cis	8.42583e-12	0.02495	-0.750723
MAST4	-0.75099	0.202492
MAST4	rs10060497	5	66368162	cis	9.18536e-06	0.679	-0.75099
ENSG00000273038	-0.751312	0.202786
ENSG00000273038	rs1078034	10	33353003	cis	8.5635e-06	0.01818	-0.751312
ULK4	-0.751617	0.203055
ULK4	rs10510729	3	41807002	cis	8.06515e-21	0.05007	-0.751617
TCAIM	-0.751709	0.203136
TCAIM	rs1039843	3	44214730	cis	8.92777e-06	0.2565	-0.751709
MYO7B	-0.751984	0.203431
MYO7B	rs10205040	2	128099148	cis	3.59746e-11	0.09732	-0.751984
ZNF83	-0.752284	0.203715
ZNF83	rs1012531	19	57810090	cis	1.06802e-07	0.04028	-0.752284
DNAJC18	-0.752436	0.203852
DNAJC18	rs11242465	5	138790204	cis	4.37264e-06	0.8232	-0.752436
PARP8	-0.752522	0.203984
PARP8	rs10755235	5	50027318	cis	8.89549e-06	0.574	-0.752522
ZDHHC19	-0.752523	0.203984
ZDHHC19	rs1105977	3	197413649	cis	4.25005e-06	0.276	-0.752523
ZNF75A	-0.752827	0.20443
ZNF75A	rs1149483	16	3296835	cis	4.08711e-06	0.7399	-0.752827
ENSG00000188002	-0.753571	0.205324
ENSG00000188002	rs10475076	5	1696778	cis	7.89232e-14	0.1471	-0.753571
R3HCC1L	-0.753775	0.205542
R3HCC1L	rs10786395	10	99893694	cis	9.68894e-06	0.7453	-0.753775
EHD4	-0.754069	0.205872
EHD4	rs1043627	15	39907192	cis	5.02423e-06	0.1692	-0.754069
B3GAT1	-0.754508	0.206288
B3GAT1	rs11223794	11	133792606	cis	5.04132e-06	0.3038	-0.754508
ZBTB47	-0.754754	0.20646
ZBTB47	rs1062051	3	42647490	cis	4.55422e-06	0.9342	-0.754754
QRICH2	-0.754824	0.206511
QRICH2	rs11077811	17	71796837	cis	1.28886e-06	0.09849	-0.754824
NDUFAF1	-0.754856	0.206557
NDUFAF1	rs10518717	15	39410660	cis	5.20143e-10	0.09006	-0.754856
RABGAP1	-0.755056	0.206729
RABGAP1	rs10985915	9	125058536	cis	3.68999e-06	0.1761	-0.755056
ENSG00000235423	-0.755154	0.206826
ENSG00000235423	rs11057223	12	122321008	cis	8.44119e-06	0.8089	-0.755154
ADORA1	-0.755342	0.207039
ADORA1	rs10920564	1	201330709	cis	9.7578e-12	0.02678	-0.755342
INPP5E	-0.755395	0.207069
INPP5E	rs10781518	9	138420368	cis	9.11792e-06	0.1329	-0.755395
C2orf27A	-0.755426	0.207084
C2orf27A	rs10187208	2	132278690	cis	8.96619e-12	0.02068	-0.755426
NARFL	-0.755966	0.207622
NARFL	rs1018804	16	677794	cis	5.59483e-06	0.477	-0.755966
RAP1GDS1	-0.756035	0.207678
RAP1GDS1	rs10009693	4	99642303	cis	5.56934e-06	0.1765	-0.756035
KRT77	-0.756173	0.207754
KRT77	rs10506312	12	51436632	cis	1.77409e-10	0.1739	-0.756173
ACTR3	-0.756379	0.207896
ACTR3	rs10199075	2	114325505	cis	1.38616e-06	0.5766	-0.756379
METTL7B	-0.757537	0.20882
METTL7B	rs11171660	12	54380084	cis	6.14999e-06	0.0832	-0.757537
WDFY4	-0.757865	0.209104
WDFY4	rs11101459	10	49637275	cis	5.04267e-11	0.345	-0.757865
TRBV7-3	-0.757928	0.209226
TRBV7-3	rs1008599	7	141685264	cis	3.98568e-06	0.8804	-0.757928
MC1R	-0.758045	0.209323
MC1R	rs10153196	16	88494898	cis	9.5659e-06	0.7954	-0.758045
GTPBP10	-0.75826	0.209465
GTPBP10	rs1016963	7	90212646	cis	1.51743e-07	0.008103	-0.75826
SUCLG2	-0.758376	0.209551
SUCLG2	rs1065401	3	67508501	cis	7.33933e-06	0.148	-0.758376
ARHGAP19	-0.758525	0.209652
ARHGAP19	rs11189121	10	99062026	cis	2.66959e-06	0.03552	-0.758525
ENSG00000255507	-0.758979	0.209957
ENSG00000255507	rs11236540	11	75212671	cis	6.41091e-06	0.6907	-0.758979
CRELD2	-0.759112	0.210023
CRELD2	rs11091000	22	48644802	cis	1.95868e-07	0.1605	-0.759112
ENSG00000215302	-0.759392	0.210337
ENSG00000215302	rs1075232	15	29528508	cis	1.09598e-08	0.3831	-0.759392
MED26	-0.759396	0.210343
MED26	rs10409339	19	16516808	cis	3.12756e-06	0.3179	-0.759396
RTP4	-0.7596	0.210566
RTP4	rs10937287	3	188548851	cis	5.29501e-06	0.2715	-0.7596
RAB38	-0.75971	0.210804
RAB38	rs1114545	11	87567348	cis	3.93741e-06	0.993	-0.75971
ENSG00000236525	-0.759786	0.210855
ENSG00000236525	rs1035127	2	102386351	cis	1.51916e-15	0.01912	-0.759786
ENSG00000258352	-0.759827	0.210896
ENSG00000258352	rs10881077	12	45881942	cis	6.61721e-06	0.3818	-0.759827
HINFP	-0.759976	0.211002
HINFP	rs11217164	11	118513748	cis	3.91238e-06	0.2628	-0.759976
MAPK8	-0.760143	0.211129
MAPK8	rs10857560	10	49264246	cis	5.473e-06	0.6614	-0.760143
ENSG00000256249	-0.760366	0.211444
ENSG00000256249	rs10847456	12	121730506	cis	8.21894e-06	0.2522	-0.760366
ASPHD2	-0.760427	0.21155
ASPHD2	rs1000815	22	25161077	cis	3.92266e-06	0.4666	-0.760427
PIGL	-0.760597	0.212109
PIGL	rs1065822	17	15884933	cis	4.92936e-06	0.8545	-0.760597
ENSG00000270055	-0.760658	0.21219
ENSG00000270055	rs1075232	15	29528508	cis	1.42039e-15	0.3831	-0.760658
IMPA1	-0.761313	0.213103
IMPA1	rs10096714	8	82735946	cis	7.13757e-06	0.5826	-0.761313
ENSG00000225892	-0.761808	0.213575
ENSG00000225892	rs10021843	4	119626637	cis	7.81955e-07	0.01099	-0.761808
PTPRM	-0.762236	0.214032
PTPRM	rs11081353	18	8004251	cis	7.00288e-06	0.9173	-0.762236
DPAGT1	-0.76252	0.214484
DPAGT1	rs10790282	11	118478343	cis	3.87379e-06	0.6816	-0.76252
PRKCQ-AS1	-0.762612	0.214687
PRKCQ-AS1	rs10906913	10	6668340	cis	4.11508e-06	0.9951	-0.762612
ENSG00000219665	-0.762657	0.214768
[truncated: 5,980 more rows]

## Sheet: Brain Cerebellum
No. eqtlSNPs = 132398	No. gwasSNPs = 295109	No. commonSNPs = 16163							1 BIN1 bridging integrator 1
cisExprPrior = 0.001
transExprPrior = 5e-05									p-value for this Gene: 2.80e-06
phenoPrior = 0.001									LBF for this Gene: 7.41
condPrior = 1									Number of eSNP blocks tested: 1
BIN1	7.40825	2.79955e-06							SNP	Proximity	Location	eQTL pval	GWAS pval	LBF	Nearby Genes	Nearby TF
BIN1	rs10929009	2	127595309	cis	1.80237e-12	2.34e-06	7.40825		rs10929009	cis	chr2:127595309	1.80e-12	2.34e-06	7.41	BIN1	No
GAL3ST4	7.36799	2.79955e-06							There are 5 studies implicating BIN1 in the GWAS Catalog:
GAL3ST4	rs1138417	7	99645082	cis	5.31781e-07	3.38e-06	7.36799
									Alzheimer's disease
PRSS36	7.13144	2.79955e-06							Alzheimer's disease
PRSS36	rs1060506	16	31040950	cis	8.23317e-16	1.18e-05	7.13144		Alzheimer's disease
									Alzheimer's disease (late onset)
GPC2	6.89682	1.11982e-05							Alzheimer's disease (late onset)
GPC2	rs1138417	7	99645082	cis	2.47254e-10	3.38e-06	6.89682
									2 GAL3ST4 galactose-3-O-sulfotransferase 4
PVRIG	6.76507	1.11982e-05
PVRIG	rs10953295	7	99629475	cis	1.79904e-09	8.5e-07	6.76507		p-value for this Gene: 2.80e-06
									LBF for this Gene: 7.37
ENSG00000239521	6.71196	1.67973e-05							Number of eSNP blocks tested: 1
ENSG00000239521	rs1061230	7	99645201	cis	2.67237e-07	3.5e-06	6.71196
									SNP	Proximity	Location	eQTL pval	GWAS pval	LBF	Nearby Genes	Nearby TF
STAG3	6.44451	1.67973e-05							rs1138417	cis	chr7:99645082	5.32e-07	3.38e-06	7.37	STAG3, GPC2, more...	No
STAG3	rs1138417	7	99645082	cis	5.82507e-20	3.38e-06	6.44451
									This gene is not listed in the GWAS Catalog.
ENSG00000234327	6.30563	3.35946e-05
ENSG00000234327	rs1047966	17	4939931	cis	6.27091e-08	3.21e-05	6.30563		3 PRSS36 protease, serine, 36
NDUFS2	6.05368	6.71892e-05							p-value for this Gene: 2.80e-06
NDUFS2	rs10908826	1	159439149	cis	5.44824e-07	4.43e-05	6.05368		LBF for this Gene: 7.13
									Number of eSNP blocks tested: 1
LAMTOR4	5.99775	7.27884e-05
LAMTOR4	rs10953295	7	99629475	cis	4.07492e-06	8.5e-07	5.99775		SNP	Proximity	Location	eQTL pval	GWAS pval	LBF	Nearby Genes	Nearby TF
									rs1060506	cis	chr16:31040950	8.23e-16	1.18e-05	7.13	KAT8, PRSS53, more...	Yes
ENSG00000260911	5.97837	7.27884e-05
ENSG00000260911	rs10871454	16	30955580	cis	2.88562e-06	1.46e-06	5.97837		This gene is not listed in the GWAS Catalog.
KAT8	5.9428	7.27884e-05							4 GPC2 glypican 2
KAT8	rs10871454	16	30955580	cis	2.20695e-13	1.46e-06	5.9428
									p-value for this Gene: 1.12e-05
STYX	5.78871	7.27884e-05							LBF for this Gene: 6.90
STYX	rs10873061	14	52306971	cis	5.63449e-09	2.47e-05	5.78871		Number of eSNP blocks tested: 1
ENSG00000270761	5.56306	8.95857e-05							SNP	Proximity	Location	eQTL pval	GWAS pval	LBF	Nearby Genes	Nearby TF
ENSG00000270761	rs1004173	6	47552976	cis	6.23295e-15	0.0001085	5.56306		rs1138417	cis	chr7:99645082	2.47e-10	3.38e-06	6.90	STAG3, GPC2, more...	No
ENSG00000261037	4.65343	0.000218365							This gene is not listed in the GWAS Catalog.
ENSG00000261037	rs11134158	5	6436318	cis	1.78783e-10	0.0001642	4.65343
									5 PVRIG poliovirus receptor related immunoglobulin domain containing
ENSG00000235077	4.32373	0.000324748
ENSG00000235077	rs10281368	7	99493833	cis	7.66808e-07	0.0003939	4.32373		p-value for this Gene: 1.12e-05
									LBF for this Gene: 6.77
ENSG00000250490	4.25003	0.000347144							Number of eSNP blocks tested: 1
ENSG00000250490	rs11134158	5	6436318	cis	3.9865e-10	0.0001642	4.25003
									SNP	Proximity	Location	eQTL pval	GWAS pval	LBF	Nearby Genes	Nearby TF
PPME1	3.33798	0.000867861							rs10953295	cis	chr7:99629475	1.80e-09	8.50e-07	6.77	MIR4658, STAG3, more...	No
PPME1	rs10898976	11	73693247	cis	6.99352e-06	0.0004018	3.33798
									This gene is not listed in the GWAS Catalog.
FAM115A	3.19296	0.00103583
FAM115A	rs11543722	7	143350630	cis	2.02585e-06	0.001686	3.19296		6 ENSG00000239521 Name not Found in HUGO
SNX32	3.06538	0.00119261							p-value for this Gene: 1.68e-05
SNX32	rs10896050	11	65334092	cis	1.86779e-18	0.000667	3.06538		LBF for this Gene: 6.71
									Number of eSNP blocks tested: 1
CYP2D8P	3.04274	0.0012318
CYP2D8P	rs1033460	22	40949252	cis	7.01239e-13	0.0007344	3.04274		SNP	Proximity	Location	eQTL pval	GWAS pval	LBF	Nearby Genes	Nearby TF
									rs1061230	cis	chr7:99645201	2.67e-07	3.50e-06	6.71	STAG3, GPC2, more...	No
HLA-DQB1	2.95583	0.00136618
HLA-DQB1	rs1063355	6	32735692	cis	1.88493e-25	0.0009084	2.95583		This gene is not listed in the GWAS Catalog.
HLA-DQB2	2.95583	0.00136618							7 STAG3 stromal antigen 3
HLA-DQB2	rs1063355	6	32735692	cis	2.80844e-12	0.0009084	2.95583
									p-value for this Gene: 1.68e-05
HLA-DQB1-AS1	2.95576	0.00137178							LBF for this Gene: 6.44
HLA-DQB1-AS1	rs1063355	6	32735692	cis	7.6515e-10	0.0009084	2.95576		Number of eSNP blocks tested: 1
LRRC39	2.95535	0.00137178							SNP	Proximity	Location	eQTL pval	GWAS pval	LBF	Nearby Genes	Nearby TF
LRRC39	rs11166409	1	100413999	cis	8.58975e-08	0.001436	2.95535		rs1138417	cis	chr7:99645082	5.83e-20	3.38e-06	6.44	STAG3, GPC2, more...	No
HLA-DQA2	2.95503	0.00137178							This gene is not listed in the GWAS Catalog.
HLA-DQA2	rs1063355	6	32735692	cis	1.13133e-08	0.0009084	2.95503
									8 ENSG00000234327 Name not Found in HUGO
HLA-DRB1	2.95421	0.00137738
HLA-DRB1	rs1063355	6	32735692	cis	2.44392e-08	0.0009084	2.95421		p-value for this Gene: 3.36e-05
									LBF for this Gene: 6.31
HLA-DRB6	2.95238	0.00138298							Number of eSNP blocks tested: 1
HLA-DRB6	rs1063355	6	32735692	cis	5.5352e-08	0.0009084	2.95238
									SNP	Proximity	Location	eQTL pval	GWAS pval	LBF	Nearby Genes	Nearby TF
TOM1L2	2.84308	0.00155095							rs1047966	cis	chr17:4939931	6.27e-08	3.21e-05	6.31	ZNF232-AS1, ZNF232,	Yes
TOM1L2	rs11078408	17	17816736	cis	1.45345e-07	0.0009781	2.84308
									This gene is not listed in the GWAS Catalog.
CYP2D6	2.82453	0.00159015
CYP2D6	rs1033460	22	40949252	cis	4.54102e-18	0.0007344	2.82453		9 NDUFS2 NADH dehydrogenase (ubiquinone) Fe-S protein 2, 49kDa (NADH-coenzyme Q reductase)
MOGS	2.77316	0.00171892							p-value for this Gene: 6.72e-05
MOGS	rs1063588	2	74543886	cis	8.20996e-12	0.001095	2.77316		LBF for this Gene: 6.05
									Number of eSNP blocks tested: 1
SMCR5	2.74408	0.00175252
SMCR5	rs11078408	17	17816736	cis	1.95831e-06	0.0009781	2.74408		SNP	Proximity	Location	eQTL pval	GWAS pval	LBF	Nearby Genes	Nearby TF
									rs10908826	cis	chr1:159439149	5.45e-07	4.43e-05	6.05	ADAMTS4, FCER1G, more...	Yes
ENSG00000232710	2.72636	0.00179731
ENSG00000232710	rs1033460	22	40949252	cis	7.18364e-11	0.0007344	2.72636		This gene is not listed in the GWAS Catalog.
SMDT1	2.72635	0.00179731							10 LAMTOR4 Name not Found in HUGO
SMDT1	rs1033460	22	40949252	cis	7.49847e-11	0.0007344	2.72635
									p-value for this Gene: 7.28e-05
CYP2D7P	2.655	0.00192609							LBF for this Gene: 6.00
CYP2D7P	rs1033460	22	40949252	cis	1.22304e-20	0.0007344	2.655		Number of eSNP blocks tested: 1
CINP	2.64398	0.00192609							SNP	Proximity	Location	eQTL pval	GWAS pval	LBF	Nearby Genes	Nearby TF
CINP	rs10149146	14	101970954	cis	6.61649e-06	0.001093	2.64398		rs10953295	cis	chr7:99629475	4.07e-06	8.50e-07	6.00	MIR4658, STAG3, more...	No
ENSG00000227370	2.57273	0.00207727							This gene is not listed in the GWAS Catalog.
ENSG00000227370	rs1033460	22	40949252	cis	2.29579e-19	0.0007344	2.57273
									11 ENSG00000260911 Name not Found in HUGO
PPOX	2.53458	0.00216125
PPOX	rs11265555	1	159364752	cis	6.51021e-07	0.00118	2.53458		p-value for this Gene: 7.28e-05
									LBF for this Gene: 5.98
CCNT2-AS1	2.51727	0.00218925							Number of eSNP blocks tested: 1
CCNT2-AS1	rs10166142	2	135426792	cis	7.81981e-06	0.0005336	2.51727
									SNP	Proximity	Location	eQTL pval	GWAS pval	LBF	Nearby Genes	Nearby TF
NDUFA6-AS1	2.50121	0.00221725							rs10871454	cis	chr16:30955580	2.89e-06	1.46e-06	5.98	STX1B, PRSS53, more...	Yes
NDUFA6-AS1	rs1033460	22	40949252	cis	1.00088e-18	0.0007344	2.50121
									This gene is not listed in the GWAS Catalog.
TIFA	2.38795	0.00245801
TIFA	rs10006737	4	113208188	cis	8.90885e-07	0.0005058	2.38795		12 KAT8 K(lysine) acetyltransferase 8
ACOT1	2.34638	0.00257559							p-value for this Gene: 7.28e-05
ACOT1	rs11545737	14	73105424	cis	4.46216e-09	0.003778	2.34638		LBF for this Gene: 5.94
									Number of eSNP blocks tested: 1
INO80B	2.19135	0.00307951
INO80B	rs10185658	2	74396199	cis	4.08457e-06	0.00526	2.19135		SNP	Proximity	Location	eQTL pval	GWAS pval	LBF	Nearby Genes	Nearby TF
									rs10871454	cis	chr16:30955580	2.21e-13	1.46e-06	5.94	STX1B, PRSS53, more...	Yes
USP6NL	2.15267	0.00315789
USP6NL	rs11257157	10	11612325	cis	3.19936e-06	0.002957	2.15267		This gene is not listed in the GWAS Catalog.
CCDC85A	2.14188	0.00315789							13 STYX serine/threonine/tyrosine interacting protein
CCDC85A	rs1119821	2	56295808	cis	7.55216e-09	0.001889	2.14188
									p-value for this Gene: 7.28e-05
SPATC1L	2.05244	0.00342665							LBF for this Gene: 5.79
SPATC1L	rs11089069	21	46725530	cis	3.41139e-06	0.000781	2.05244		Number of eSNP blocks tested: 1
ZNF252P	2.04212	0.00345465							SNP	Proximity	Location	eQTL pval	GWAS pval	LBF	Nearby Genes	Nearby TF
ZNF252P	rs10097168	8	146165261	cis	2.91113e-16	0.007473	2.04212		rs10873061	cis	chr14:52306971	5.63e-09	2.47e-05	5.79	GNPNAT1, STYX, PSMC6	No
ELMO3	2.02783	0.00349384							This gene is not listed in the GWAS Catalog.
ELMO3	rs11075640	16	65306113	cis	8.82644e-06	0.002094	2.02783
									14 ENSG00000270761 Name not Found in HUGO
SLFNL1	1.96591	0.00366741
SLFNL1	rs11209787	1	41516057	cis	3.14961e-08	0.00587	1.96591		p-value for this Gene: 8.96e-05
									LBF for this Gene: 5.56
FTCD	1.95185	0.0037234							Number of eSNP blocks tested: 1
FTCD	rs11089069	21	46725530	cis	7.0875e-06	0.000781	1.95185
									SNP	Proximity	Location	eQTL pval	GWAS pval	LBF	Nearby Genes	Nearby TF
B3GALT6	1.93048	0.00379059							rs1004173	cis	chr6:47552976	6.23e-15	1.08e-04	5.56	CD2AP	No
B3GALT6	rs10907175	1	1120590	cis	3.16826e-09	0.004633	1.93048
									This gene is not listed in the GWAS Catalog.
PTCHD3P1	1.92911	0.00379059
PTCHD3P1	rs1053636	10	29797825	cis	7.77579e-07	0.0008353	1.92911		15 ENSG00000261037 Name not Found in HUGO
STX4	1.92323	0.00381299							p-value for this Gene: 2.18e-04
STX4	rs10782001	16	30850126	cis	4.95989e-06	0.002138	1.92323		LBF for this Gene: 4.65
									Number of eSNP blocks tested: 1
GAS8	1.88458	0.00395857
GAS8	rs11076650	16	88595442	cis	4.4201e-07	0.001169	1.88458		SNP	Proximity	Location	eQTL pval	GWAS pval	LBF	Nearby Genes	Nearby TF
									rs11134158	cis	chr5:6436318	1.79e-10	1.64e-04	4.65	MED10, LINC02145	No
C5orf55	1.81247	0.00424972
C5orf55	rs10078	5	491102	cis	1.91978e-07	0.003909	1.81247		This gene is not listed in the GWAS Catalog.
EPHX2	1.72257	0.00465286							16 ENSG00000235077 Name not Found in HUGO
EPHX2	rs10503812	8	27444116	cis	2.92091e-11	0.003199	1.72257
									p-value for this Gene: 3.25e-04
LINC00173	1.70262	0.00475364							LBF for this Gene: 4.32
LINC00173	rs10774872	12	115470278	cis	2.12204e-12	0.01243	1.70262		Number of eSNP blocks tested: 1
C17orf50	1.62608	0.00506719							SNP	Proximity	Location	eQTL pval	GWAS pval	LBF	Nearby Genes	Nearby TF
C17orf50	rs1065341	17	31222706	cis	4.19109e-08	0.003214	1.62608		rs10281368	cis	chr7:99493833	7.67e-07	3.94e-04	4.32	MCM7, ZNF3, TAF6, more...	Yes
DNA2	1.51492	0.00558231							This gene is not listed in the GWAS Catalog.
DNA2	rs10823182	10	69790113	cis	1.28409e-10	0.002827	1.51492
									17 ENSG00000250490 Name not Found in HUGO
DBT	1.44182	0.00604703
DBT	rs10783127	1	100485888	cis	4.31021e-06	0.0105	1.44182		p-value for this Gene: 3.47e-04
									LBF for this Gene: 4.25
SLC25A16	1.4391	0.00606943							Number of eSNP blocks tested: 1
SLC25A16	rs10823182	10	69790113	cis	3.33211e-06	0.002827	1.4391
									SNP	Proximity	Location	eQTL pval	GWAS pval	LBF	Nearby Genes	Nearby TF
KIAA1551	1.41496	0.00618701							rs11134158	cis	chr5:6436318	3.99e-10	1.64e-04	4.25	MED10, LINC02145	No
KIAA1551	rs10506077	12	32021750	cis	2.91532e-06	0.003933	1.41496
									This gene is not listed in the GWAS Catalog.
LYPD5	1.41021	0.00619261
LYPD5	rs10426528	19	48991138	cis	4.32415e-09	0.001168	1.41021		18 PPME1 protein phosphatase methylesterase 1
C2CD3	1.40452	0.00621501							p-value for this Gene: 8.68e-04
C2CD3	rs11236027	11	73551384	cis	6.70901e-07	0.003509	1.40452		LBF for this Gene: 3.34
									Number of eSNP blocks tested: 1
CSGALNACT2	1.34827	0.00653415
CSGALNACT2	rs11528481	10	43057773	cis	5.80679e-12	0.008837	1.34827		SNP	Proximity	Location	eQTL pval	GWAS pval	LBF	Nearby Genes	Nearby TF
									rs10898976	cis	chr11:73693247	6.99e-06	4.02e-04	3.34	P4HA3, PPME1, more...	No
C15orf40	1.28086	0.00703247
C15orf40	rs11259960	15	81379707	cis	7.56055e-09	0.008919	1.28086		This gene is not listed in the GWAS Catalog.
MRPS27	1.26517	0.00716685
MRPS27	rs10454918	5	71578770	cis	1.95829e-10	0.002729	1.26517
EFEMP2	1.25574	0.00727884
EFEMP2	rs11227306	11	65335248	cis	8.80689e-07	0.0008936	1.25574
L1TD1	1.24246	0.00735722
L1TD1	rs10399848	1	62414751	cis	3.25371e-06	0.006439	1.24246
PCGF3	1.23255	0.00743561
PCGF3	rs10034650	4	716322	cis	4.06143e-12	0.005248	1.23255
LINC01057	1.23009	0.00744121
LINC01057	rs11587108	1	95100248	cis	1.07895e-07	0.004346	1.23009
ENSG00000235565	1.21211	0.00759798
ENSG00000235565	rs11587108	1	95100248	cis	4.01541e-07	0.004346	1.21211
CPNE1	1.18354	0.00787234
CPNE1	rs10485510	20	33908578	cis	1.05608e-10	0.01287	1.18354
SLC44A3	1.17699	0.00793393
SLC44A3	rs11587108	1	95100248	cis	1.10067e-06	0.004346	1.17699
ENSG00000235878	1.15334	0.00807951
ENSG00000235878	rs11089068	21	46718445	cis	5.31124e-07	0.003721	1.15334
MCFD2	1.09331	0.00850504
MCFD2	rs10164756	2	47020769	cis	8.27917e-10	0.0158	1.09331
PIWIL2	1.0258	0.00908175
PIWIL2	rs11136002	8	22273027	cis	1.84168e-06	0.003307	1.0258
MNX1	0.994469	0.00933931
MNX1	rs10488060	7	156241406	cis	5.73e-07	0.01724	0.994469
BLVRA	0.926478	0.0100112
BLVRA	rs10245456	7	43721766	cis	1.43408e-07	0.02465	0.926478
SAR1A	0.842557	0.0109966
SAR1A	rs10823490	10	71589033	cis	2.53274e-08	0.002557	0.842557
ZNF736	0.821467	0.0111982
ZNF736	rs10242581	7	63439331	cis	5.50334e-06	0.003529	0.821467
NIPAL2	0.820276	0.0112038
NIPAL2	rs10955157	8	99296333	cis	3.08952e-08	0.01222	0.820276
RPL36P4	0.81862	0.0112262
RPL36P4	rs10485510	20	33908578	cis	1.67439e-06	0.01287	0.81862
KIAA0141	0.801162	0.011467
KIAA0141	rs10078802	5	141289449	cis	7.49322e-06	0.02263	0.801162
ATE1-AS1	0.799257	0.0114782
ATE1-AS1	rs10788226	10	123714379	cis	1.29701e-11	0.001861	0.799257
ENSG00000268340	0.765132	0.0119317
ENSG00000268340	rs10485510	20	33908578	cis	8.33518e-07	0.01287	0.765132
YPEL3	0.755102	0.0120437
YPEL3	rs11150581	16	29938200	cis	3.59877e-12	0.002038	0.755102
CTU1	0.7543	0.0120717
CTU1	rs11084054	19	56293302	cis	4.18661e-07	0.008867	0.7543
TTC9C	0.750997	0.0120941
TTC9C	rs11231193	11	62223568	cis	3.77602e-10	0.008878	0.750997
ENSG00000254851	0.730233	0.012346
ENSG00000254851	rs10892082	11	116544535	cis	2.32178e-10	0.005249	0.730233
PAPPA2	0.695935	0.0127212
PAPPA2	rs10082009	1	174971657	cis	3.33966e-06	0.03637	0.695935
RRM2B	0.662299	0.0131971
RRM2B	rs10955287	8	103489181	cis	1.56144e-06	0.02657	0.662299
PAFAH1B2	0.658408	0.0132419
PAFAH1B2	rs1060211	11	116545007	cis	8.93211e-09	0.01135	0.658408
NT5CP2	0.626958	0.0136618
NT5CP2	rs1074501	14	73059612	cis	5.83127e-08	0.009949	0.626958
ENSG00000258695	0.626619	0.0136674
ENSG00000258695	rs1074501	14	73059612	cis	6.97742e-08	0.009949	0.626619
LINC00634	0.622379	0.0137066
LINC00634	rs10154700	22	40695019	cis	5.5219e-07	0.01402	0.622379
LRRC37A6P	0.610416	0.0138858
LRRC37A6P	rs1144509	10	27575000	cis	4.75327e-08	0.001221	0.610416
INO80E	0.60219	0.0139754
INO80E	rs11150581	16	29938200	cis	1.91284e-07	0.002038	0.60219
CER1	0.538049	0.014888
CER1	rs10756606	9	14723809	cis	1.77637e-10	0.004131	0.538049
TIAF1	0.504723	0.0153639
TIAF1	rs11080078	17	24480381	cis	8.89073e-08	0.005616	0.504723
ATIC	0.49234	0.0155935
ATIC	rs10932606	2	215906619	cis	3.55459e-16	0.02398	0.49234
SEC13P1	0.481578	0.0158343
SEC13P1	rs11129542	3	33077468	cis	5.99513e-10	0.0476	0.481578
FAM163A	0.466434	0.0160582
FAM163A	rs10798682	1	177720121	cis	9.91665e-06	0.02711	0.466434
AKAP9	0.442871	0.0164446
AKAP9	rs10231496	7	91579068	cis	9.19296e-06	0.003346	0.442871
ZMYND12	0.42388	0.0167133
ZMYND12	rs10890196	1	42675453	cis	3.15255e-09	0.01349	0.42388
PHACTR4	0.385644	0.017402
PHACTR4	rs11247811	1	28611417	cis	2.11775e-08	0.005128	0.385644
PRPSAP1	0.374057	0.0175644
PRPSAP1	rs10459	17	71819332	cis	5.76601e-08	0.0276	0.374057
CDK10	0.373256	0.0175924
CDK10	rs11538871	16	88505246	cis	4.26596e-18	0.02361	0.373256
ENSG00000261070	0.356432	0.0178891
ENSG00000261070	rs10896438	11	68663146	cis	9.80848e-06	0.008094	0.356432
ENSG00000261628	0.342637	0.0181187
ENSG00000261628	rs11070619	15	28896081	cis	9.5387e-06	0.04926	0.342637
DBF4B	0.31784	0.0186282
DBF4B	rs11079382	17	40334682	cis	4.17935e-09	0.009619	0.31784
FAM228B	0.294113	0.0191097
FAM228B	rs10197527	2	24205902	cis	1.25394e-07	0.002673	0.294113
ADAMTS7	0.29363	0.0191153
ADAMTS7	rs10083696	15	76911071	cis	4.14565e-06	0.007235	0.29363
ERC2	0.292184	0.0191433
ERC2	rs1078309	3	56193929	cis	8.89037e-08	0.06612	0.292184
RASGEF1B	0.290178	0.0191881
RASGEF1B	rs10022655	4	82962012	cis	2.32804e-06	0.003473	0.290178
NUMB	0.285337	0.0193113
NUMB	rs10146723	14	72964125	cis	1.08422e-06	0.01005	0.285337
ALKBH1	0.283254	0.0193449
ALKBH1	rs1030151	14	77275608	cis	4.54762e-06	0.05446	0.283254
ENSG00000234537	0.277135	0.0195241
ENSG00000234537	rs10125466	9	93744295	cis	1.81703e-07	0.006064	0.277135
MRPL42	0.267984	0.0196976
MRPL42	rs11107058	12	92435160	cis	2.68356e-06	0.03038	0.267984
CECR1	0.222451	0.0206831
CECR1	rs1076106	22	16062294	cis	1.24559e-11	0.01148	0.222451
ADD3	0.219	0.0207615
ADD3	rs11195006	10	111893296	cis	5.3234e-22	0.025	0.219
FAM198B	0.187461	0.0215566
FAM198B	rs10857308	4	159137447	cis	5.76913e-06	0.01318	0.187461
PIGG	0.184361	0.0216405
PIGG	rs10014828	4	531182	cis	1.6273e-08	0.03333	0.184361
AIDA	0.182921	0.0216797
AIDA	rs1053316	1	220906461	cis	1.19687e-07	0.04671	0.182921
ZSCAN23	0.166067	0.0221221
ZSCAN23	rs10456051	6	27571415	cis	1.12874e-06	0.02219	1.05709
ZSCAN23	rs1150707	6	28305584	cis	1.89574e-15	0.02099	-0.891019
ASB14	0.156447	0.0223964
ASB14	rs11544593	3	57278724	cis	2.14015e-07	0.02144	0.156447
TTC23	0.154945	0.0224188
TTC23	rs10794475	15	97627410	cis	9.73411e-07	0.01101	0.154945
XKR9	0.151268	0.0225196
XKR9	rs10957534	8	72170857	cis	7.96137e-06	0.001273	0.151268
NT5C3A	0.149711	0.0225476
NT5C3A	rs10251079	7	33061507	cis	3.47509e-08	0.01143	0.149711
NIN	0.148807	0.0225924
NIN	rs10132785	14	50291422	cis	7.63381e-07	0.04154	0.148807
RDH16	0.147778	0.0226204
RDH16	rs10506350	12	55667942	cis	7.42583e-06	0.04587	0.147778
PMS2	0.147058	0.0226316
PMS2	rs1062372	7	6015499	cis	1.05417e-14	0.02199	0.147058
LINC00202-1	0.136321	0.0229955
LINC00202-1	rs1144509	10	27575000	cis	3.36332e-06	0.001221	0.136321
EIF2AK1	0.136071	0.0230011
EIF2AK1	rs1062372	7	6015499	cis	1.61365e-06	0.02199	0.136071
ENSG00000188242	0.133973	0.0230459
ENSG00000188242	rs1035908	5	518510	cis	6.80964e-06	0.06662	0.133973
MASTL	0.125827	0.0232699
MASTL	rs1144509	10	27575000	cis	1.56079e-09	0.001221	0.125827
EFCAB5	0.124629	0.0233035
EFCAB5	rs10853135	17	25212801	cis	1.19413e-13	0.003898	0.124629
MAN2C1	0.119226	0.0234434
MAN2C1	rs10220738	15	73453599	cis	3.06002e-16	0.01291	0.119226
ENSG00000272750	0.116387	0.023533
ENSG00000272750	rs11487815	1	220921819	cis	9.2372e-06	0.03503	0.116387
PCNXL2	0.11523	0.0235386
PCNXL2	rs11583596	1	231476670	cis	7.59905e-07	0.01347	0.11523
KDSR	0.10436	0.0238298
KDSR	rs10460159	18	59147340	cis	5.74951e-06	0.007725	0.10436
LINC00339	0.0927874	0.0241377
LINC00339	rs11577378	1	22293036	cis	2.99271e-14	0.02918	0.0927874
ZNF518A	0.0846377	0.0243505
ZNF518A	rs10509698	10	97782342	cis	1.3022e-06	0.08629	0.0846377
BCO2	0.0806435	0.0244457
BCO2	rs11214120	11	111564925	cis	7.71819e-09	0.01201	0.0806435
DEPTOR	0.0777061	0.0245353
DEPTOR	rs10955943	8	121013324	cis	3.46603e-06	0.01076	0.0777061
CDK14	0.0745407	0.0246081
CDK14	rs10240049	7	90194111	cis	3.8642e-07	0.02728	0.0745407
TAGLN	0.0654326	0.0248488
TAGLN	rs10790177	11	116553627	cis	1.35392e-06	0.03187	0.0654326
BLMH	0.0635278	0.0249328
BLMH	rs1042173	17	25549137	cis	9.37997e-06	0.008389	0.0635278
GANAB	0.0621098	0.0249664
GANAB	rs11231159	11	62127103	cis	7.68836e-06	0.0435	0.0621098
ENSG00000224635	0.0551378	0.025224
ENSG00000224635	rs1119803	20	36459212	cis	3.55888e-31	0.01607	0.0551378
CCDC154	0.0323289	0.0259462
CCDC154	rs10903007	16	1360557	cis	8.93949e-10	0.0463	0.0323289
ENSG00000268240	0.030443	0.0260078
ENSG00000268240	rs10084110	19	21613377	cis	3.54468e-10	0.01425	0.030443
ENSG00000231663	0.0284351	0.0260694
ENSG00000231663	rs1039993	1	232596502	cis	1.20438e-23	0.0544	0.0284351
MC4R	0.0271002	0.0261198
MC4R	rs11152232	18	56334667	cis	5.52036e-19	0.04029	0.0271002
DMTN	0.0253984	0.0261534
DMTN	rs10110485	8	21182901	cis	9.32055e-06	0.06645	0.0253984
MFSD12	0.00974868	0.0266461
MFSD12	rs10426380	19	3496763	cis	2.88321e-06	0.02324	0.00974868
SNHG17	0.00696395	0.0266965
SNHG17	rs1119803	20	36459212	cis	2.37844e-17	0.01607	0.00696395
ENSG00000263272	0.001834	0.0268701
ENSG00000263272	rs1000940	17	5223976	cis	7.39272e-07	0.01711	0.001834
ZNF239	-0.000350595	0.0269541
ZNF239	rs11238588	10	43377398	cis	2.8333e-11	0.03729	-0.000350595
EBPL	-0.00385587	0.0271445
EBPL	rs10492590	13	49310797	cis	2.35069e-08	0.05601	-0.00385587
C19orf71	-0.0298425	0.0280627
C19orf71	rs10426380	19	3496763	cis	4.94922e-09	0.02324	-0.0298425
SKIV2L	-0.0363962	0.0282867
SKIV2L	rs10046127	6	32125499	cis	1.92816e-09	0.07039	-0.0363962
FZR1	-0.0483209	0.0287178
FZR1	rs10426380	19	3496763	cis	1.06675e-06	0.02324	-0.0483209
LINC00865	-0.0484536	0.028729
LINC00865	rs1125326	10	91582178	cis	6.5501e-14	0.05042	-0.0484536
SNRPE	-0.0602964	0.0291377
SNRPE	rs11240609	1	202097884	cis	8.67092e-13	0.03394	-0.0602964
RPL21P10	-0.0656505	0.0293337
RPL21P10	rs1030151	14	77275608	cis	7.16396e-12	0.05446	-0.0656505
GPR98	-0.0738069	0.0296753
GPR98	rs10069050	5	89856740	cis	1.25808e-10	0.003491	-0.0738069
EARS2	-0.079677	0.0298936
EARS2	rs11074562	16	23407201	cis	5.00292e-06	0.049	-0.079677
SCAPER	-0.0802418	0.0299328
SCAPER	rs11072599	15	74561563	cis	6.98763e-09	0.001444	-0.0802418
SDHAP3	-0.087339	0.030252
SDHAP3	rs10475076	5	1696778	cis	5.69106e-06	0.1471	-0.087339
OR2L13	-0.0899419	0.0303135
OR2L13	rs10888274	1	246146586	cis	7.18686e-08	0.02191	-0.0899419
AIFM2	-0.106543	0.0309239
AIFM2	rs10823490	10	71589033	cis	1.54214e-16	0.002557	-0.106543
CEP250	-0.114797	0.031271
CEP250	rs10211771	20	33683408	cis	2.46128e-14	0.01993	-0.114797
C19orf69	-0.121511	0.0315006
C19orf69	rs1056854	19	46501835	cis	7.86986e-06	0.04822	-0.121511
SNRPC	-0.131665	0.0318701
SNRPC	rs10738078	6	34801895	cis	3.07083e-08	0.01216	-0.131665
UHRF1BP1	-0.131996	0.0318813
UHRF1BP1	rs10738078	6	34801895	cis	2.76536e-14	0.01216	-0.131996
ENSG00000260382	-0.13989	0.0322564
ENSG00000260382	rs11070619	15	28896081	cis	6.31495e-10	0.04926	-0.13989
WBP2NL	-0.141725	0.0323572
WBP2NL	rs10154700	22	40695019	cis	1.2097e-07	0.01402	-0.141725
CCDC3	-0.145804	0.0325084
CCDC3	rs1103882	10	13091071	cis	7.78995e-07	0.06066	-0.145804
FAN1	-0.1501	0.0327044
FAN1	rs11070619	15	28896081	cis	6.24011e-07	0.04926	-0.1501
ENSG00000259799	-0.160976	0.0331243
ENSG00000259799	rs11228521	11	68671621	cis	3.65243e-09	0.003311	-0.160976
TMEM167B	-0.163683	0.0332587
TMEM167B	rs10494103	1	109475804	cis	4.95319e-09	0.1221	-0.163683
CABP7	-0.164802	0.0332979
CABP7	rs1008515	22	28421145	cis	7.74202e-07	0.01294	-0.164802
GCSH	-0.169282	0.0335106
GCSH	rs10514512	16	79671456	cis	8.16385e-07	0.06591	-0.169282
PBLD	-0.169846	0.0335386
PBLD	rs10762214	10	69732318	cis	1.47859e-07	0.05608	-0.169846
ACOT2	-0.170751	0.0335834
ACOT2	rs1074501	14	73059612	cis	5.5226e-06	0.009949	-0.170751
ENSG00000256092	-0.17616	0.0339082
ENSG00000256092	rs11060708	12	121963089	cis	6.66039e-06	0.158	-0.17616
BRD2	-0.178749	0.0340538
BRD2	rs10679	6	33024533	cis	7.14838e-07	0.1034	-0.178749
ZFP69	-0.18262	0.0342833
ZFP69	rs11208391	1	40794663	cis	3.01801e-06	0.00992	-0.18262
ENSG00000255197	-0.188657	0.0345521
ENSG00000255197	rs11039225	11	47387175	cis	2.69419e-06	0.01013	-0.188657
IQCG	-0.199795	0.0350952
IQCG	rs10461052	3	199321177	cis	1.13747e-06	0.08065	-0.199795
ALDH8A1	-0.20493	0.0354087
ALDH8A1	rs11154791	6	135420841	cis	6.01833e-19	0.006642	-0.20493
ENSG00000197604	-0.217708	0.036103
ENSG00000197604	rs10999318	10	71828847	cis	3.40948e-07	0.007693	-0.217708
NAT8	-0.219652	0.036187
NAT8	rs10496193	2	73627011	cis	5.93492e-09	0.0137	-0.219652
HERC2P10	-0.220368	0.0362318
HERC2P10	rs11070619	15	28896081	cis	3.28372e-09	0.04926	-0.220368
DRD4	-0.220385	0.0362318
DRD4	rs10902179	11	606031	cis	3.1033e-06	0.1227	-0.220385
PSPH	-0.232423	0.0369373
PSPH	rs11238377	7	55744026	cis	1.29587e-06	0.1065	-0.232423
RPS20	-0.236383	0.0371165
RPS20	rs10504198	8	57168808	cis	8.99981e-10	0.03405	-0.236383
ENSG00000236814	-0.236411	0.0371221
ENSG00000236814	rs10504198	8	57168808	cis	1.48477e-12	0.03405	-0.236411
ZNF713	-0.238991	0.0372172
ZNF713	rs11238386	7	56000635	cis	8.29864e-09	0.01154	-0.238991
CNOT7	-0.24112	0.0373068
CNOT7	rs1043093	8	17131127	cis	9.64384e-07	0.0557	-0.24112
TRAF1	-0.249561	0.0377604
TRAF1	rs10760135	9	122802827	cis	1.5261e-08	0.002969	-0.249561
TRGC2	-0.252548	0.0379283
TRGC2	rs10441089	7	38300554	cis	1.43795e-06	0.006543	-0.252548
ADAM21P1	-0.259533	0.0383707
ADAM21P1	rs10467821	14	70007478	cis	5.02261e-06	0.01063	-0.259533
TMEM18	-0.26342	0.0385778
TMEM18	rs10168696	2	662496	cis	8.02448e-06	0.1968	-0.26342
FLCN	-0.268027	0.038841
FLCN	rs11078373	17	16975187	cis	7.79905e-06	0.05956	-0.268027
CEBPZ-AS1	-0.273416	0.0391713
CEBPZ-AS1	rs10779921	2	37293859	cis	3.23078e-06	0.01586	-0.273416
ABCA7	-0.278728	0.0395353
ABCA7	rs10419707	19	989445	cis	1.97558e-10	0.08924	-0.278728
ITPA	-0.282061	0.0397704
ITPA	rs1040726	20	3212267	cis	1.53575e-07	0.03857	-0.282061
RNH1	-0.285852	0.040028
RNH1	rs1044707	11	481334	cis	2.50477e-07	0.0917	-0.285852
HLA-H	-0.286164	0.0400448
HLA-H	rs1059174	6	29802406	cis	5.11782e-06	0.0473	-0.286164
TTC39C	-0.294246	0.0406607
TTC39C	rs10164032	18	19920388	cis	4.49843e-06	0.1276	-0.294246
ENSG00000270171	-0.306851	0.041495
ENSG00000270171	rs11585947	1	7640942	cis	8.8044e-06	0.2023	-0.306851
ENSG00000232876	-0.309279	0.0416741
ENSG00000232876	rs11154791	6	135420841	cis	3.28441e-06	0.006642	-0.309279
CAPRIN2	-0.309413	0.0416853
CAPRIN2	rs11051065	12	30810416	cis	4.67624e-12	0.1273	-0.309413
ENSG00000267800	-0.310083	0.0417525
ENSG00000267800	rs11082563	18	42912999	cis	9.51654e-06	0.2416	-0.310083
CCDC104	-0.312629	0.0418925
CCDC104	rs10496048	2	55682478	cis	8.35213e-07	0.1847	-0.312629
RNU4-2	-0.313984	0.0419765
RNU4-2	rs10400498	12	118978447	cis	7.72771e-06	0.1059	-0.313984
LINGO2	-0.315353	0.0421109
LINGO2	rs10812926	9	28992476	cis	3.47153e-13	0.001943	-0.315353
ENSG00000256422	-0.324999	0.042794
ENSG00000256422	rs11226546	11	104277291	cis	2.16522e-06	0.006494	-0.324999
CCNT2	-0.325097	0.0428163
CCNT2	rs10496732	2	135416089	cis	4.97652e-07	0.02909	-0.325097
CATSPER2P1	-0.338902	0.0436786
CATSPER2P1	rs10163054	15	41834930	cis	1.80438e-06	0.1557	-0.338902
ENSG00000267565	-0.339097	0.0436898
ENSG00000267565	rs1019280	19	19908429	cis	1.06913e-07	0.05846	-0.339097
SLAMF8	-0.340039	0.0437626
SLAMF8	rs10158111	1	158067553	cis	7.3048e-28	0.08464	-0.340039
STRN3	-0.343235	0.0440594
STRN3	rs10483360	14	30435635	cis	2.61413e-06	0.1543	-0.343235
SP1	-0.345369	0.0441993
SP1	rs10876447	12	52057208	cis	1.31583e-07	0.03134	-0.345369
KIF6	-0.346749	0.0443057
KIF6	rs10498742	6	39700316	cis	1.14743e-09	0.09556	-0.346749
CYP4A11	-0.347488	0.0443841
CYP4A11	rs11211414	1	47221652	cis	8.52533e-06	0.03425	-0.347488
PRORSD1P	-0.355336	0.0450952
PRORSD1P	rs10496048	2	55682478	cis	3.47809e-08	0.1847	-0.355336
ENSG00000273073	-0.356118	0.0451568
ENSG00000273073	rs10205714	2	131960023	cis	1.58048e-12	0.1104	-0.356118
FABP3	-0.356548	0.0451792
FABP3	rs10798827	1	31454899	cis	5.25377e-06	0.005001	-0.356548
LYSMD1	-0.358247	0.0452632
LYSMD1	rs1112193	1	149335988	cis	1.70475e-07	0.1205	-0.358247
CCDC88A	-0.359821	0.0453807
CCDC88A	rs10496048	2	55682478	cis	1.16318e-15	0.1847	-0.359821
SLC16A9	-0.361456	0.0455431
SLC16A9	rs10821600	10	61227771	cis	3.94183e-07	0.003714	-0.361456
DHRS4-AS1	-0.361572	0.0455487
DHRS4-AS1	rs10141091	14	23492206	cis	2.11901e-06	0.2018	-0.361572
ALMS1P	-0.363841	0.0457279
ALMS1P	rs10496193	2	73627011	cis	1.55878e-12	0.0137	-0.363841
KRIT1	-0.365735	0.0459406
KRIT1	rs11542682	7	91680490	cis	3.31174e-06	0.07708	-0.365735
POLR3H	-0.372937	0.0465006
POLR3H	rs11090049	22	40245275	cis	6.87935e-10	0.0229	-0.372937
TEAD2	-0.379696	0.0470157
TEAD2	rs11083972	19	54588564	cis	4.27873e-06	0.06866	-0.379696
ARHGEF7	-0.380094	0.0470437
ARHGEF7	rs10851260	13	110698741	cis	3.74914e-07	0.06702	-0.380094
BPTF	-0.380594	0.0470605
BPTF	rs11079707	17	63266079	cis	9.94811e-06	0.04434	-0.380594
GPAM	-0.381334	0.0471333
GPAM	rs10787429	10	113939654	cis	4.54713e-06	0.02185	-0.381334
LIN7B	-0.382512	0.0472732
LIN7B	rs10422092	19	54315177	cis	9.8855e-06	0.4945	-0.382512
ENSG00000260412	-0.384134	0.0474692
ENSG00000260412	rs1029105	9	28932783	cis	3.1086e-15	0.01099	-0.384134
HMCN2	-0.387283	0.047738
HMCN2	rs10819628	9	132070572	cis	6.37266e-07	0.09663	-0.387283
B3GAT3	-0.392315	0.0482867
B3GAT3	rs11231193	11	62223568	cis	4.09727e-06	0.008878	-0.392315
ZEB1-AS1	-0.393504	0.0484099
ZEB1-AS1	rs11008525	10	31879803	cis	7.40714e-06	0.4997	-0.393504
SCLY	-0.39567	0.048617
SCLY	rs1026041	2	238581015	cis	3.9159e-12	0.04081	-0.39567
ENSG00000269949	-0.400523	0.0490482
ENSG00000269949	rs11133472	4	57599144	cis	5.62535e-06	0.01913	-0.400523
STRCP1	-0.407025	0.0498488
STRCP1	rs10163054	15	41834930	cis	6.50905e-06	0.1557	-0.407025
NAT10	-0.417023	0.0510638
NAT10	rs10836150	11	34014398	cis	8.57746e-06	0.5526	-0.417023
EFHB	-0.419385	0.0513326
EFHB	rs11128931	3	20002712	cis	1.25211e-09	0.03966	-0.419385
FAM13A-AS1	-0.41972	0.0513718
FAM13A-AS1	rs10028621	4	89759232	cis	5.00625e-06	0.3338	-0.41972
SUMO3	-0.430811	0.0526484
SUMO3	rs1051331	21	45051214	cis	6.90234e-06	0.1041	-0.430811
ZNF100	-0.431698	0.052766
ZNF100	rs10084110	19	21613377	cis	3.28468e-07	0.01425	-0.431698
DSCC1	-0.431809	0.0527716
DSCC1	rs10086797	8	121063004	cis	7.24552e-06	0.02599	-0.431809
ENSG00000273179	-0.43194	0.052794
ENSG00000273179	rs10033163	4	1085422	cis	4.00607e-06	0.08127	-0.43194
CNKSR1	-0.434184	0.0530795
CNKSR1	rs11583897	1	26560768	cis	4.34122e-06	0.009565	-0.434184
ENSG00000272541	-0.434765	0.0531467
ENSG00000272541	rs11211679	6	58507079	cis	7.57775e-06	0.2443	-0.434765
UIMC1	-0.43853	0.0536114
UIMC1	rs10052284	5	176421862	cis	6.49424e-06	0.5186	-0.43853
FRA10AC1	-0.443079	0.0542553
FRA10AC1	rs10748607	10	95411239	cis	2.94083e-06	0.01034	-0.443079
SPON2	-0.449653	0.0552408
SPON2	rs10033163	4	1085422	cis	7.92116e-06	0.08127	-0.449653
ADRA2B	-0.450806	0.0553527
ADRA2B	rs10183454	2	95528408	cis	7.71985e-06	0.25	-0.450806
SCNN1D	-0.454201	0.0559574
SCNN1D	rs11260577	1	1200334	cis	8.48638e-06	0.5204	-0.454201
CAPN8	-0.455561	0.0561758
CAPN8	rs1037952	1	222137182	cis	1.36055e-07	0.1255	-0.455561
TOR1AIP1	-0.458554	0.0565845
TOR1AIP1	rs10913734	1	177586491	cis	3.54303e-06	0.134	-0.458554
DHRS4L2	-0.460015	0.0568701
DHRS4L2	rs10141091	14	23492206	cis	1.50778e-06	0.2018	-0.460015
HRAS	-0.46141	0.0570941
HRAS	rs1044707	11	481334	cis	7.92602e-06	0.0917	-0.46141
EIF4B	-0.463527	0.0574076
EIF4B	rs10876394	12	51686445	cis	3.29596e-06	0.2098	-0.463527
TTLL11	-0.464576	0.0575196
TTLL11	rs10121688	9	123825418	cis	7.30592e-08	0.1279	-0.464576
PDCD2	-0.465183	0.057626
PDCD2	rs10455995	6	170744503	cis	2.25492e-27	0.1117	-0.465183
ZNF501	-0.465873	0.0577604
ZNF501	rs10514710	3	44858975	cis	1.74229e-10	0.03871	-0.465873
RUVBL2	-0.467804	0.0579395
RUVBL2	rs11558795	19	54199390	cis	9.62752e-06	0.5461	-0.467804
LINC00484	-0.467901	0.0579395
LINC00484	rs10991781	9	92949410	cis	6.46176e-06	0.3978	-0.467901
ENSG00000261534	-0.469907	0.0581859
ENSG00000261534	rs10121688	9	123825418	cis	8.76368e-12	0.1279	-0.469907
IGBP1P1	-0.471841	0.0584155
IGBP1P1	rs10147080	14	34665843	cis	9.06651e-06	0.02277	-0.471841
ENSG00000233175	-0.474143	0.0587234
ENSG00000233175	rs1133458	17	40671330	cis	4.13271e-06	0.07213	-0.474143
RBP1	-0.478949	0.0594401
RBP1	rs10935320	3	140539274	cis	1.04775e-06	0.09408	-0.478949
WDR31	-0.482534	0.0599328
WDR31	rs10981736	9	115138522	cis	2.79057e-07	0.0639	-0.482534
SNAP29	-0.4854	0.0604087
SNAP29	rs10483104	22	19550733	cis	5.41435e-08	0.2056	-0.4854
PREX1	-0.486295	0.0605207
PREX1	rs11086263	20	46798692	cis	3.0566e-08	0.1139	-0.486295
AKR7L	-0.487739	0.0608343
AKR7L	rs10917240	1	19432550	cis	5.24187e-06	0.1253	-0.487739
CNTN4-AS1	-0.488084	0.0609127
CNTN4-AS1	rs10510251	3	3055611	cis	4.69109e-06	0.2298	-0.488084
UBE2G2	-0.488226	0.0609351
UBE2G2	rs1141	21	45045595	cis	5.99426e-07	0.109	-0.488226
KCTD21-AS1	-0.488253	0.0609351
KCTD21-AS1	rs11237414	11	77533005	cis	7.28809e-09	0.004183	-0.488253
CCDC64	-0.491206	0.0614334
CCDC64	rs10400498	12	118978447	cis	1.43972e-11	0.1059	-0.491206
POLR2H	-0.491211	0.0614334
POLR2H	rs1039829	3	186375580	cis	6.45246e-06	0.7372	-0.491211
PDCL3P4	-0.494695	0.0620325
PDCL3P4	rs1091664	3	103101380	cis	4.52101e-09	0.006096	-0.494695
INTS1	-0.495495	0.0621948
INTS1	rs10237660	7	1555943	cis	5.18005e-07	0.006196	-0.495495
RASA3	-0.500267	0.0630123
RASA3	rs11147311	13	113770303	cis	1.99152e-06	0.01237	-0.500267
COA6	-0.500464	0.0630235
COA6	rs10495346	1	232525097	cis	9.06469e-06	0.5011	-0.500464
RPS10	-0.501339	0.0632083
RPS10	rs10484267	6	34401569	cis	2.04626e-07	0.1502	-0.501339
PYCR2	-0.504178	0.0636618
PYCR2	rs1009668	1	224107027	cis	6.23897e-06	0.3354	-0.504178
ENSG00000272630	-0.504392	0.063701
ENSG00000272630	rs11000671	10	74909983	cis	7.66489e-06	0.7495	-0.504392
ENSG00000268081	-0.504545	0.0637234
ENSG00000268081	rs10084110	19	21613377	cis	5.70335e-06	0.01425	-0.504545
ENSG00000188897	-0.504761	0.0637626
ENSG00000188897	rs10163438	16	11396757	cis	1.04913e-07	0.05746	-0.504761
C10orf111	-0.505324	0.0638914
C10orf111	rs11259496	10	15196615	cis	5.00405e-06	0.9844	-0.505324
GPR12	-0.505839	0.0639866
GPR12	rs10507371	13	26188986	cis	7.438e-07	0.08418	-0.505839
KCTD21	-0.506561	0.0641545
KCTD21	rs11237414	11	77533005	cis	1.02574e-06	0.004183	-0.506561
COL13A1	-0.507249	0.0643225
COL13A1	rs10823440	10	71265920	cis	5.78005e-06	0.1356	-0.507249
PNMA2	-0.508246	0.0645073
PNMA2	rs10112831	8	26378261	cis	1.32996e-08	0.1585	-0.508246
ADCY10	-0.509159	0.064692
ADCY10	rs1050036	1	166154060	cis	9.69085e-06	0.5542	-0.509159
TSC2	-0.511416	0.0650672
TSC2	rs1051771	16	2078585	cis	9.89551e-06	0.2445	-0.511416
ENSG00000269044	-0.511519	0.0651064
ENSG00000269044	rs1020723	19	16588129	cis	9.68507e-06	0.355	-0.511519
C9orf156	-0.511531	0.065112
C9orf156	rs10119760	9	99664423	cis	8.95248e-06	0.08546	-0.511531
SLCO1A2	-0.51171	0.065168
SLCO1A2	rs10505872	12	21363521	cis	2.57215e-07	0.01737	-0.51171
TRNT1	-0.513841	0.0656439
TRNT1	rs1045433	3	3166426	cis	9.38543e-06	0.839	-0.513841
BTN3A2	-0.514705	0.0659183
BTN3A2	rs10484439	6	26417887	cis	7.73656e-06	0.7934	-0.514705
LINC00320	-0.515149	0.066047
LINC00320	rs10451746	21	21096975	cis	9.92443e-06	0.9384	-0.515149
ENSG00000258285	-0.515725	0.066159
ENSG00000258285	rs10850791	12	116101055	cis	6.2018e-06	0.07338	-0.515725
TSPAN2	-0.516018	0.066215
TSPAN2	rs10494167	1	115158916	cis	1.55162e-07	0.06495	-0.516018
TRPC4AP	-0.518514	0.0667133
TRPC4AP	rs1033799	20	33183694	cis	9.66578e-06	0.4507	-0.518514
ENSG00000268278	-0.51888	0.0668029
ENSG00000268278	rs10084110	19	21613377	cis	6.06882e-26	0.01425	-0.51888
RAB7L1	-0.519516	0.0669485
RAB7L1	rs10900524	1	204014932	cis	4.17162e-07	0.02342	-0.519516
ITGA3	-0.519674	0.0669989
ITGA3	rs1107439	17	45512607	cis	4.42148e-06	0.4473	-0.519674
PCNXL3	-0.5219	0.0674636
PCNXL3	rs11227299	11	65306146	cis	8.66733e-06	0.02111	-0.5219
MCM6	-0.522136	0.067514
MCM6	rs10174944	2	135514217	cis	1.87576e-06	0.5839	-0.854672
MCM6	rs1011361	2	136270109	cis	8.25498e-08	0.01932	0.332536
ADAMTSL1	-0.522851	0.0676148
ADAMTSL1	rs10963443	9	18081440	cis	8.61667e-08	0.01791	-0.522851
PAQR8	-0.522972	0.067626
PAQR8	rs10484878	6	52344773	cis	5.28356e-09	0.08211	-0.522972
PSPHP1	-0.523328	0.0676876
PSPHP1	rs10243293	7	55809594	cis	1.85311e-10	0.07282	-0.523328
ASCC2	-0.524619	0.0679675
ASCC2	rs11090591	22	28707313	cis	3.67723e-06	0.2831	-0.524619
ZNF720	-0.524891	0.0680179
ZNF720	rs1034614	16	31710886	cis	6.12176e-06	0.4241	-0.524891
TRIP11	-0.526022	0.0682923
TRIP11	rs11160036	14	91550800	cis	8.32814e-06	0.03756	-0.526022
ENSG00000181097	-0.528383	0.0688186
ENSG00000181097	rs11136316	8	144849509	cis	6.95658e-06	0.2141	-0.528383
NUP88	-0.528588	0.0688802
NUP88	rs1050390	17	5276782	cis	3.67216e-06	0.04226	-0.528588
ENSG00000247903	-0.528865	0.0689082
ENSG00000247903	rs11048950	12	27297276	cis	1.6537e-08	0.05405	-0.528865
ADAM20P1	-0.529212	0.0689754
ADAM20P1	rs10150160	14	70154488	cis	5.28844e-06	0.1186	-0.529212
ZNF331	-0.530118	0.0691825
ZNF331	rs10412820	19	58724752	cis	6.7234e-06	0.143	-0.530118
RAB15	-0.530898	0.0693505
RAB15	rs1064108	14	64470018	cis	4.49338e-06	0.01128	-0.530898
PGAM1	-0.531634	0.0694961
PGAM1	rs11189213	10	99169581	cis	9.94994e-06	0.663	-0.531634
ENSG00000255449	-0.532282	0.0696473
ENSG00000255449	rs1124590	11	77381631	cis	4.94966e-06	0.2019	-0.532282
SPTSSB	-0.534217	0.0700448
SPTSSB	rs10513564	3	162542456	cis	9.92655e-06	0.0587	-0.534217
PPCDC	-0.53475	0.0701792
PPCDC	rs11072519	15	73065393	cis	4.40944e-06	0.3518	-0.53475
SUSD2	-0.534945	0.0702128
SUSD2	rs1004058	22	22812500	cis	5.05693e-06	0.7378	-0.534945
ZNF429	-0.535807	0.0704031
ZNF429	rs10084110	19	21613377	cis	4.34129e-12	0.01425	-0.535807
ENSG00000273389	-0.537772	0.0708623
ENSG00000273389	rs11097084	4	87099725	cis	2.72923e-06	0.04146	-0.537772
ANKRD26	-0.538606	0.071075
ANKRD26	rs10764678	10	27489068	cis	9.29985e-06	0.0628	-0.538606
ENSG00000207207	-0.539755	0.0714054
ENSG00000207207	rs1053561	2	85399563	cis	3.59306e-06	0.01428	-0.539755
MFSD7	-0.541251	0.0718365
MFSD7	rs10029096	4	504602	cis	4.46753e-06	0.03059	-0.541251
ENSG00000268433	-0.542214	0.0720661
ENSG00000268433	rs10084110	19	21613377	cis	3.59902e-20	0.01425	-0.542214
ZNF25	-0.543095	0.072262
ZNF25	rs1148272	10	38123145	cis	7.71082e-06	0.8916	-0.543095
UBE4B	-0.54551	0.0728108
UBE4B	rs11121524	1	10155121	cis	6.02922e-06	0.4354	-0.54551
CEP85	-0.545861	0.0729059
CEP85	rs11583897	1	26560768	cis	5.31578e-06	0.009565	-0.545861
TMEM14C	-0.546115	0.0729843
TMEM14C	rs1045911	6	10831435	cis	7.50345e-06	0.2499	-0.546115
ZNF175	-0.546875	0.0731859
ZNF175	rs1125620	19	56761712	cis	1.59363e-06	0.1876	-0.546875
SYNM	-0.549451	0.0738522
SYNM	rs10152912	15	97630793	cis	7.21456e-06	0.08154	-0.549451
MFAP3L	-0.550618	0.0740985
MFAP3L	rs10033615	4	171137594	cis	8.95515e-06	0.04977	-0.550618
ZNF502	-0.550867	0.0741377
ZNF502	rs10514710	3	44858975	cis	4.40381e-14	0.03871	-0.550867
CLTCL1	-0.551003	0.0741769
CLTCL1	rs1091016	22	17629401	cis	9.71534e-06	0.5534	-0.551003
ENSG00000269373	-0.551152	0.0742105
ENSG00000269373	rs10407397	19	20762207	cis	9.18502e-06	0.3693	-0.551152
DEF6	-0.551398	0.0743001
DEF6	rs1053049	6	35503596	cis	1.74475e-06	0.03151	-0.551398
ADAMTS18	-0.551667	0.0743617
ADAMTS18	rs11149981	16	75927639	cis	3.53158e-12	0.05022	-0.551667
LIG4	-0.553938	0.075
LIG4	rs10131	13	107657847	cis	2.36579e-06	0.187	-0.553938
RHOD	-0.555407	0.0753303
RHOD	rs11227678	11	66599045	cis	6.4646e-06	0.6612	-0.555407
ZNF549	-0.556007	0.0754423
ZNF549	rs10409744	19	62780238	cis	9.41324e-06	0.1064	-0.556007
CYP1A1	-0.556828	0.0756551
CYP1A1	rs10459648	15	72652493	cis	9.40607e-06	0.9398	-0.556828
C5orf66	-0.558229	0.0759462
C5orf66	rs10071244	5	134741563	cis	5.2375e-06	0.7063	-0.558229
PTDSS2	-0.558238	0.0759518
PTDSS2	rs1044707	11	481334	cis	6.97892e-12	0.0917	-0.558238
ENSG00000273033	-0.558525	0.0760358
ENSG00000273033	rs10934611	3	123892898	cis	9.66481e-06	0.5659	-0.558525
ATXN3	-0.558581	0.0760582
ATXN3	rs1107115	14	91616297	cis	6.86842e-07	0.03431	-0.558581
ENSG00000242686	-0.559684	0.0762766
ENSG00000242686	rs10029096	4	504602	cis	5.86318e-07	0.03059	-0.559684
PCBP1-AS1	-0.563505	0.0773852
PCBP1-AS1	rs10196902	2	70132881	cis	8.50922e-06	0.4928	-0.563505
ANKDD1B	-0.566695	0.0782867
ANKDD1B	rs10075465	5	75006731	cis	3.8912e-08	0.05839	-0.566695
ARL3	-0.566975	0.0783595
ARL3	rs11191365	10	104420241	cis	1.73336e-06	0.0387	-0.566975
GPA33	-0.567353	0.0785162
GPA33	rs10918612	1	165302548	cis	9.35535e-06	0.7798	-0.567353
SNUPN	-0.567713	0.0786506
SNUPN	rs1128933	15	73437889	cis	7.80514e-06	0.01144	-0.567713
EP300	-0.567785	0.0786618
EP300	rs11090039	22	39826746	cis	9.91441e-06	0.06814	-0.567785
ZNF493	-0.568027	0.0787122
ZNF493	rs10084110	19	21613377	cis	2.39183e-09	0.01425	-0.568027
ENSG00000269040	-0.570398	0.0794177
ENSG00000269040	rs10407397	19	20762207	cis	8.33293e-06	0.3693	-0.570398
C15orf65	-0.572441	0.079916
C15orf65	rs10518810	15	53452798	cis	4.28341e-06	0.3241	-0.572441
RABEP1	-0.572691	0.0800168
RABEP1	rs1000940	17	5223976	cis	2.97043e-07	0.01711	-0.572691
MSRB2	-0.573115	0.0801792
MSRB2	rs11592133	10	23436164	cis	9.10833e-06	0.8629	-0.573115
PDIA3P2	-0.574189	0.0805655
PDIA3P2	rs1095386	15	41396801	cis	7.1753e-06	0.6946	-0.574189
SLC3A1	-0.574272	0.0805935
SLC3A1	rs11124988	2	44401786	cis	8.02488e-06	0.243	-0.574272
FGD3	-0.574655	0.0807111
FGD3	rs10117910	9	94834207	cis	3.58334e-06	0.8092	-0.574655
CSMD3	-0.574921	0.0807951
CSMD3	rs10111510	8	114454630	cis	3.82955e-06	0.08369	-0.574921
SLC2A11	-0.575275	0.0808847
SLC2A11	rs1128127	22	22509132	cis	6.22518e-06	0.306	-0.575275
ZNF528	-0.575563	0.080963
ZNF528	rs10406795	19	57605229	cis	3.30501e-06	0.5595	-0.575563
LRRC37A5P	-0.576673	0.0813494
LRRC37A5P	rs10817197	9	113422265	cis	9.04907e-11	0.006895	-0.576673
PARP14	-0.57744	0.0815118
PARP14	rs11557048	3	123930601	cis	9.85241e-06	0.6417	-0.57744
ENSG00000228037	-0.577457	0.0815174
ENSG00000228037	rs10797434	1	2501140	cis	1.02376e-10	0.0113	-0.577457
COX6B2	-0.57932	0.0822004
COX6B2	rs11084396	19	60557339	cis	7.57163e-06	0.03405	-0.57932
CCDC162P	-0.579336	0.0822172
CCDC162P	rs11153165	6	109728852	cis	8.55557e-06	0.06183	-0.579336
NAP1L5	-0.579888	0.0823404
NAP1L5	rs1063143	4	89848023	cis	8.39222e-06	0.1644	-0.579888
CKS2	-0.581037	0.0825812
CKS2	rs10867155	9	90953025	cis	9.74835e-06	0.2647	-0.581037
ENSG00000253301	-0.581269	0.0826988
ENSG00000253301	rs10504217	8	58200076	cis	6.35136e-06	0.06718	-0.581269
ENSG00000228389	-0.581326	0.08271
ENSG00000228389	rs10439296	2	172536576	cis	6.5197e-06	0.01144	-0.581326
KIAA0930	-0.581994	0.0829395
KIAA0930	rs1125398	22	43968154	cis	9.65884e-06	0.1663	-0.581994
MAPT-AS1	-0.584005	0.0836394
MAPT-AS1	rs11012	17	40869224	cis	9.68783e-06	0.6835	-0.584005
SF3B3	-0.585067	0.0840929
SF3B3	rs11075773	16	69199938	cis	2.96287e-07	0.009894	-0.585067
HIST1H3E	-0.586511	0.0845297
HIST1H3E	rs10484436	6	26345134	cis	8.26478e-06	0.7539	-0.586511
ZNF415	-0.586529	0.0845297
ZNF415	rs10408257	19	58330112	cis	8.37324e-06	0.6874	-0.586529
ALLC	-0.586718	0.0846081
ALLC	rs10203413	2	3607053	cis	5.31616e-06	0.05203	-0.586718
KCNT1	-0.586988	0.0847032
KCNT1	rs11103187	9	137819007	cis	2.18272e-06	0.1309	-0.586988
NDUFC2	-0.587683	0.084972
NDUFC2	rs11237414	11	77533005	cis	8.86957e-06	0.004183	-0.587683
SLC12A9	-0.591244	0.0861646
SLC12A9	rs1054391	7	100306220	cis	3.2942e-07	0.01313	-0.591244
TCTEX1D1	-0.593169	0.0868085
TCTEX1D1	rs11208954	1	67010062	cis	9.3933e-13	0.0353	-0.593169
ENSG00000236255	-0.593639	0.0869989
ENSG00000236255	rs10490633	2	118267088	cis	7.82659e-06	0.6887	-0.593639
TMEM132E	-0.594183	0.0871725
TMEM132E	rs11080290	17	30014102	cis	9.77418e-06	0.5458	-0.594183
SPARCL1	-0.595244	0.0876036
SPARCL1	rs10004849	4	88674285	cis	7.34989e-06	0.03512	-0.595244
ENSG00000269514	-0.595347	0.0876932
ENSG00000269514	rs11168371	12	46723953	cis	9.79439e-06	0.1078	-0.595347
UNC45A	-0.596356	0.0880067
UNC45A	rs11073967	15	89366808	cis	6.38477e-06	0.02745	-0.596356
ERBB4	-0.597437	0.0884267
ERBB4	rs10932432	2	212872438	cis	9.85871e-06	0.3248	-0.597437
ENSG00000244151	-0.597589	0.088505
ENSG00000244151	rs10245199	7	150389415	cis	9.85334e-06	0.727	-0.597589
WBSCR17	-0.597933	0.088673
WBSCR17	rs10244130	7	70101358	cis	5.96522e-06	0.5983	-0.597933
OR6E1P	-0.598066	0.0887234
OR6E1P	rs11157722	14	22193755	cis	9.46072e-06	0.3597	-0.598066
ENSG00000232426	-0.598351	0.088869
ENSG00000232426	rs11592887	10	48191164	cis	9.13829e-06	0.1311	-0.598351
RNF144A	-0.598526	0.0889642
RNF144A	rs1023852	2	7079627	cis	9.25453e-07	0.191	-0.598526
EPHA3	-0.598911	0.0891657
EPHA3	rs1039990	3	89640776	cis	9.84614e-06	0.2147	-0.598911
MZT2A	-0.600734	0.0903639
MZT2A	rs10205714	2	131960023	cis	6.27778e-26	0.1104	-0.600734
AP3S2	-0.601443	0.090963
AP3S2	rs10852122	15	88192925	cis	9.68417e-06	0.828	-0.601443
CHTF18	-0.601542	0.091047
CHTF18	rs1135210	16	758560	cis	9.24698e-06	0.3052	-0.601542
IRX5	-0.601767	0.0912766
IRX5	rs10468282	16	53547149	cis	8.66912e-06	0.6978	-0.601767
IL11RA	-0.601823	0.0913214
IL11RA	rs10046843	9	34621159	cis	8.03643e-06	0.1903	-0.601823
TMED4	-0.601858	0.0913662
TMED4	rs10240746	7	44598737	cis	9.87309e-06	0.4384	-0.601858
FEZF1-AS1	-0.602046	0.0917301
FEZF1-AS1	rs10447766	7	121675662	cis	9.86487e-06	0.5508	-0.602046
TMEFF1	-0.603157	0.0924916
TMEFF1	rs10989156	9	102365571	cis	5.62403e-06	0.1104	-0.603157
C19orf53	-0.603354	0.0925644
C19orf53	rs1044733	19	13745800	cis	9.53997e-06	0.3438	-0.603354
TDP1	-0.603557	0.0926372
TDP1	rs11159941	14	89469474	cis	5.32969e-06	0.4922	-0.603557
TBC1D4	-0.60368	0.0927044
TBC1D4	rs11148986	13	74779081	cis	9.01773e-06	0.0678	-0.60368
GAPDHP32	-0.603689	0.09271
GAPDHP32	rs1045827	1	119963965	cis	7.92775e-07	0.02331	-0.603689
ATP6V1B2	-0.604101	0.0929227
ATP6V1B2	rs10788702	8	20346984	cis	9.76419e-06	0.3572	-0.604101
WDR41	-0.604374	0.0931411
WDR41	rs10052921	5	76893626	cis	1.46736e-06	0.05106	-0.604374
TSPAN14	-0.604764	0.0934714
TSPAN14	rs10788579	10	82098590	cis	6.76736e-06	0.01492	-0.604764
TYW1B	-0.604842	0.0935498
TYW1B	rs10277546	7	71659407	cis	9.74284e-06	0.5195	-0.604842
RNMT	-0.605125	0.0938634
RNMT	rs11080683	18	13708630	cis	4.34751e-06	0.8607	-0.605125
C11orf48	-0.605386	0.094037
C11orf48	rs11231193	11	62223568	cis	3.06143e-07	0.008878	-0.605386
ENSG00000272198	-0.605592	0.0940929
ENSG00000272198	rs10158625	1	179296738	cis	5.16229e-07	0.01793	-0.605592
LHFP	-0.605634	0.0941265
LHFP	rs10870730	13	38602780	cis	9.46794e-06	0.8933	-0.605634
AK8	-0.606104	0.0943225
AK8	rs10901215	9	134686863	cis	1.32392e-07	0.04488	-0.606104
TMEM81	-0.607499	0.094916
TMEM81	rs10900443	1	203310977	cis	7.81131e-06	0.5901	-0.607499
HKDC1	-0.607613	0.094972
HKDC1	rs10998691	10	70711272	cis	5.26546e-06	0.2292	-0.607613
PDPR	-0.607971	0.095112
PDPR	rs1134074	16	68952888	cis	8.91377e-06	0.07342	-0.607971
ENSG00000203306	-0.608291	0.0952744
ENSG00000203306	rs10750294	11	124457852	cis	9.16314e-06	0.1421	-0.608291
OR7D2	-0.608893	0.0954759
OR7D2	rs10415904	19	9175135	cis	3.62143e-06	0.1396	-0.608893
PDIA3P1	-0.609227	0.0956719
PDIA3P1	rs10793657	1	145228195	cis	9.46779e-06	0.6816	-0.609227
SLC5A2	-0.610914	0.0965062
SLC5A2	rs11150628	16	31481496	cis	9.65534e-06	0.03396	-0.610914
NUDT13	-0.611006	0.0965622
NUDT13	rs10824001	10	74729337	cis	8.64529e-06	0.9567	-0.611006
PPP1R14B	-0.611394	0.0968701
PPP1R14B	rs10897488	11	63897382	cis	9.45644e-06	0.4975	-0.611394
FEZ1	-0.611419	0.0968981
FEZ1	rs11512640	11	124931533	cis	7.9815e-06	0.6261	-0.611419
CDKL2	-0.61159	0.0971333
CDKL2	rs10002528	4	76783325	cis	9.40913e-06	0.2245	-0.61159
PTPRJ	-0.612175	0.097514
PTPRJ	rs11039515	11	48076050	cis	9.33671e-06	0.5297	-0.612175
PCCB	-0.612891	0.0983931
PCCB	rs10935213	3	138176149	cis	9.39193e-06	0.5478	-0.612891
OXCT2P1	-0.612962	0.0986338
OXCT2P1	rs11206436	1	39851034	cis	3.56291e-08	0.1849	-0.612962
ENSG00000273456	-0.613608	0.0991825
ENSG00000273456	rs1061157	2	203129444	cis	5.65056e-06	0.2611	-0.613608
ENSG00000226676	-0.613637	0.0991993
ENSG00000226676	rs10443917	10	80888325	cis	8.89361e-06	0.5108	-0.613637
WIPF1	-0.614829	0.0998488
WIPF1	rs1010028	2	175127206	cis	9.3059e-06	0.4376	-0.614829
RFWD3	-0.614966	0.10009
RFWD3	rs1019573	16	73057877	cis	9.59343e-06	0.2512	-0.614966
AKAP13	-0.61558	0.10042
AKAP13	rs10438405	15	84046157	cis	8.99832e-06	0.2679	-0.61558
RBPMS	-0.615687	0.100482
RBPMS	rs10101643	8	30428316	cis	9.09956e-06	0.4782	-0.615687
ZNF843	-0.616038	0.100761
ZNF843	rs11574647	16	31302223	cis	9.14527e-06	0.1779	-0.616038
C17orf105	-0.616505	0.101366
C17orf105	rs11079838	17	39254497	cis	8.65922e-06	0.2098	-0.616505
ENSG00000268678	-0.616592	0.101422
ENSG00000268678	rs10407882	19	62605684	cis	4.66294e-06	0.04692	-0.616592
ENSG00000267121	-0.616895	0.10168
ENSG00000267121	rs11012	17	40869224	cis	8.28971e-06	0.6835	-0.616895
CD209	-0.617408	0.102004
CD209	rs11465384	19	7716006	cis	8.32493e-06	0.2291	-0.617408
WWP2	-0.618285	0.102553
WWP2	rs1134074	16	68952888	cis	8.48276e-06	0.07342	-0.618285
CLCNKB	-0.61848	0.102783
CLCNKB	rs10803413	1	16253147	cis	9.36324e-06	0.7011	-0.61848
MTHFD1L	-0.619162	0.103438
MTHFD1L	rs1047662	6	151464528	cis	6.17474e-06	0.7823	-0.619162
UBXN2B	-0.619193	0.103455
UBXN2B	rs10107182	8	59555291	cis	8.90908e-06	0.1785	-0.619193
IQCH-AS1	-0.619642	0.10374
IQCH-AS1	rs10518723	15	65510668	cis	5.81638e-06	0.2431	-0.619642
ENSG00000252114	-0.620006	0.103914
ENSG00000252114	rs10138759	14	22562116	cis	9.18273e-06	0.3346	-0.620006
NFRKB	-0.620052	0.103931
NFRKB	rs11221869	11	129206020	cis	3.20411e-10	0.08074	-0.620052
ENSG00000257742	-0.621288	0.104871
ENSG00000257742	rs11182226	12	42396923	cis	9.03624e-06	0.4825	-0.621288
PSMC3IP	-0.621526	0.105112
PSMC3IP	rs1046097	17	38072225	cis	8.1381e-06	0.07473	-0.621526
ENSG00000272247	-0.621887	0.105605
ENSG00000272247	rs10936160	3	160018645	cis	9.00721e-06	0.39	-0.621887
CORO1B	-0.622	0.105851
CORO1B	rs10274	11	66959402	cis	9.00896e-06	0.7956	-0.622
SMEK2	-0.622111	0.106069
SMEK2	rs10169185	2	55512340	cis	5.28733e-06	0.7464	-0.622111
ENSG00000249738	-0.622567	0.106417
ENSG00000249738	rs10072923	5	158668354	cis	7.12773e-06	0.1126	-0.622567
DPY19L1P1	-0.622599	0.106428
DPY19L1P1	rs10226019	7	32426758	cis	8.77288e-06	0.5521	-0.622599
RNF166	-0.623189	0.107083
RNF166	rs11076704	16	87305496	cis	8.95084e-06	0.3587	-0.623189
CENPM	-0.623438	0.107514
CENPM	rs1023500	22	40670790	cis	4.16029e-07	0.05069	-0.623438
FXYD4	-0.623471	0.107531
FXYD4	rs10899795	10	43189103	cis	8.63745e-06	0.8305	-0.623471
ENSG00000236358	-0.623568	0.107654
ENSG00000236358	rs10910416	1	232525976	cis	2.60627e-06	0.3013	-0.623568
SHISA3	-0.623646	0.10776
SHISA3	rs1141790	4	42106214	cis	9.98781e-06	0.6189	-0.623646
TACR2	-0.624132	0.108522
TACR2	rs10823258	10	70201223	cis	8.84218e-06	0.7473	-0.624132
PTRF	-0.624155	0.1086
PTRF	rs1060915	17	38487996	cis	8.90571e-06	0.9708	-0.624155
SCARNA6	-0.624159	0.108628
SCARNA6	rs1024688	2	234595335	cis	5.70374e-06	0.5988	-0.624159
NUPR1L	-0.624218	0.108746
NUPR1L	rs10499759	7	55897033	cis	3.86513e-07	0.0458	-0.624218
GLDN	-0.624261	0.108807
GLDN	rs1004982	15	49401103	cis	8.91565e-06	0.6041	-0.624261
ENSG00000271862	-0.624675	0.109362
ENSG00000271862	rs10473863	5	82389075	cis	8.88911e-06	0.3544	-0.624675
ENSG00000235618	-0.625581	0.110168
ENSG00000235618	rs1072794	10	51488100	cis	7.25332e-06	0.8068	-0.625581
WDR59	-0.625631	0.110207
WDR59	rs10871298	16	73538976	cis	5.94604e-06	0.05072	-0.625631
FLG	-0.625995	0.110465
FLG	rs10443208	1	150493007	cis	8.38603e-06	0.4709	-0.625995
C11orf82	-0.626246	0.110778
C11orf82	rs11233361	11	82274893	cis	8.83465e-06	0.8909	-0.626246
MLLT10P1	-0.626319	0.110812
MLLT10P1	rs10439607	20	29722202	cis	8.53368e-06	0.02243	-0.626319
PABPN1L	-0.626422	0.110862
PABPN1L	rs1111433	16	87216048	cis	9.37841e-06	0.09011	-0.626422
ACKR2	-0.626699	0.111131
ACKR2	rs1007638	3	42856069	cis	8.81472e-06	0.8024	-0.626699
ENSG00000254459	-0.627063	0.111349
ENSG00000254459	rs1124590	11	77381631	cis	1.89525e-06	0.2019	-0.627063
SNTB2	-0.627652	0.111859
SNTB2	rs11075721	16	68055311	cis	8.77852e-06	0.969	-0.627652
ENSG00000266369	-0.628221	0.112217
ENSG00000266369	rs10445414	17	20772524	cis	8.7528e-06	0.5979	-0.628221
ZNF667-AS1	-0.628722	0.112688
ZNF667-AS1	rs11084449	19	61633541	cis	8.73304e-06	0.6355	-0.628722
ENSG00000262663	-0.628752	0.112805
ENSG00000262663	rs11077949	17	78489404	cis	2.07744e-07	0.02495	-0.628752
LINC00858	-0.628845	0.112895
LINC00858	rs10887443	10	86882300	cis	8.72806e-06	0.6408	-0.628845
ZNF492	-0.629409	0.113287
ZNF492	rs1125907	19	22610548	cis	5.51345e-06	0.8897	-0.629409
SPATA5	-0.630358	0.113858
SPATA5	rs10518410	4	124237854	cis	4.55951e-07	0.03578	-0.630358
ENSG00000272079	-0.631771	0.114597
ENSG00000272079	rs11561585	16	2933361	cis	8.44623e-06	0.2101	-0.631771
FAM153B	-0.63188	0.114653
FAM153B	rs10052522	5	175703755	cis	8.21798e-06	0.454	-0.63188
LGALS3	-0.632057	0.114882
LGALS3	rs10144418	14	54887461	cis	9.50399e-06	0.6013	-0.632057
LARS2	-0.633878	0.116249
LARS2	rs11549809	3	45532711	cis	8.41359e-06	0.2684	-0.633878
MRPL48	-0.633964	0.116344
MRPL48	rs11235951	11	73316506	cis	8.14939e-06	0.257	-0.633964
TOP1MT	-0.634069	0.1164
TOP1MT	rs1122242	8	144458860	cis	8.44351e-06	0.1785	-0.634069
CACTIN	-0.634082	0.116411
CACTIN	rs10853966	19	3560005	cis	8.50817e-06	0.3384	-0.634082
CASC1	-0.634387	0.116702
CASC1	rs11522785	12	25128180	cis	3.70876e-06	0.4287	-0.634387
MAP3K3	-0.635026	0.117279
MAP3K3	rs11079508	17	59103798	cis	8.41051e-06	0.7233	-0.635026
UBP1	-0.635729	0.117962
UBP1	rs11129557	3	33490207	cis	1.34939e-18	0.01221	-0.635729
TMEM120B	-0.635784	0.118057
TMEM120B	rs1064169	12	120699903	cis	3.76671e-06	0.4854	-0.635784
CDC25B	-0.636874	0.118718
CDC25B	rs1056720	20	3732110	cis	7.66067e-06	0.6816	-0.636874
SLC35F2	-0.638152	0.119614
SLC35F2	rs11212408	11	107222310	cis	8.35875e-06	0.9013	-0.638152
NDUFC1	-0.638444	0.119798
NDUFC1	rs1031336	4	140505112	cis	4.46609e-06	0.6925	-0.638444
LMBRD1	-0.638871	0.120022
LMBRD1	rs10945185	6	70426756	cis	8.31415e-06	0.5259	-0.638871
ENSG00000229195	-0.639232	0.120375
ENSG00000229195	rs1023707	2	166428242	cis	9.00996e-06	0.9405	-0.639232
CCKBR	-0.639317	0.120454
CCKBR	rs10769688	11	6303648	cis	4.66924e-06	0.3814	-0.639317
NAB1	-0.640091	0.121075
NAB1	rs1155060	2	191274684	cis	8.28333e-06	0.8158	-0.640091
ENSG00000272583	-0.640465	0.1214
ENSG00000272583	rs10903159	1	120883520	cis	9.98183e-06	0.7232	-0.640465
ADAL	-0.640603	0.121601
ADAL	rs10163054	15	41834930	cis	2.90633e-09	0.1557	-0.640603
DNAH12	-0.640819	0.121814
DNAH12	rs1134702	3	57537520	cis	8.25542e-06	0.7617	-0.640819
C1orf131	-0.641808	0.12243
C1orf131	rs11579396	1	229434842	cis	7.68605e-06	0.7266	-0.641808
ENSG00000232855	-0.641945	0.122469
ENSG00000232855	rs11088095	21	29145059	cis	8.10351e-06	0.5768	-0.641945
ENSG00000268926	-0.642468	0.122884
ENSG00000268926	rs10512245	9	97731632	cis	9.91048e-06	0.2744	-0.642468
ARHGEF37	-0.642475	0.122884
ARHGEF37	rs1037714	5	148933587	cis	4.8115e-06	0.0247	-0.642475
TRIM69	-0.64262	0.122973
TRIM69	rs1060392	15	42813227	cis	4.84032e-06	0.2125	-0.64262
ENSG00000230910	-0.642644	0.122979
ENSG00000230910	rs10945134	6	69412170	cis	9.17396e-06	0.16	-0.642644
SH2D6	-0.643342	0.123494
SH2D6	rs1053561	2	85399563	cis	7.43245e-08	0.01428	-0.643342
C14orf132	-0.643494	0.123611
C14orf132	rs10082	14	95629544	cis	6.18485e-06	0.05611	-0.643494
MST1	-0.64353	0.123673
MST1	rs1131095	3	49689229	cis	9.18074e-06	0.552	-0.64353
ENSG00000226070	-0.643584	0.123757
ENSG00000226070	rs10498748	6	40406275	cis	7.96362e-06	0.9156	-0.643584
COL5A3	-0.644474	0.12444
COL5A3	rs10412065	19	9954028	cis	8.07295e-06	0.235	-0.644474
HARS	-0.645246	0.12505
HARS	rs10060640	5	140191410	cis	9.87667e-06	0.1886	-0.645246
TRDN	-0.645683	0.125431
TRDN	rs11154174	6	123874423	cis	8.03174e-06	0.6096	-0.645683
PHRF1	-0.645709	0.125448
PHRF1	rs10902179	11	606031	cis	8.89877e-08	0.1227	-0.645709
GLUD1P6	-0.646228	0.125756
GLUD1P6	rs11204193	10	47939279	cis	4.92282e-06	0.7335	-0.646228
ZNF524	-0.646522	0.125879
ZNF524	rs10411640	19	60796973	cis	7.58819e-06	0.6936	-0.646522
IFT46	-0.647119	0.126344
IFT46	rs11216925	11	117976633	cis	9.96969e-06	0.1075	-0.647119
MFSD10	-0.647437	0.12654
MFSD10	rs1024323	4	2975841	cis	7.97402e-06	0.2738	-0.647437
LRRC16B	-0.647617	0.126764
LRRC16B	rs11158525	14	23593434	cis	7.9956e-06	0.7396	-0.647617
S100A7	-0.648031	0.127245
S100A7	rs10888562	1	151685409	cis	7.88773e-06	0.4758	-0.648031
ENSG00000273302	-0.648269	0.127721
ENSG00000273302	rs10169662	2	61361440	cis	7.9901e-06	0.8894	-0.648269
ZNF702P	-0.648454	0.127973
ZNF702P	rs10426414	19	58206416	cis	3.70301e-08	0.3203	-0.648454
ENSG00000196355	-0.648935	0.128326
ENSG00000196355	rs11096953	4	38320187	cis	1.0454e-08	0.02881	-0.648935
KIAA0825	-0.649031	0.128343
KIAA0825	rs11135406	5	93975806	cis	3.93779e-06	0.4227	-0.649031
ENSG00000236404	-0.649146	0.128382
ENSG00000236404	rs1009137	9	2485838	cis	7.84282e-06	0.1597	-0.649146
LIME1	-0.649667	0.128578
LIME1	rs1151625	20	61840441	cis	3.01645e-06	0.275	-0.649667
FAM215B	-0.650309	0.128998
FAM215B	rs110402	17	41235818	cis	7.8937e-06	0.6153	-0.650309
ENSG00000259772	-0.650864	0.129395
ENSG00000259772	rs11070871	15	29299944	cis	4.02732e-06	0.4692	-0.650864
ENSG00000259100	-0.650901	0.129423
ENSG00000259100	rs10131617	14	38791534	cis	9.91679e-06	0.4978	-0.650901
CCDC84	-0.651011	0.129468
CCDC84	rs10111	11	118391327	cis	6.4814e-06	0.1437	-0.651011
TCF7L1	-0.651014	0.129468
TCF7L1	rs1053561	2	85399563	cis	1.53086e-11	0.01428	-0.651014
ENSG00000231160	-0.651738	0.130067
ENSG00000231160	rs11096953	4	38320187	cis	3.09594e-12	0.02881	-0.651738
PANX1	-0.652185	0.13051
PANX1	rs10765653	11	93473094	cis	7.79061e-06	0.251	-0.652185
ZNF417	-0.652205	0.130532
ZNF417	rs10424113	19	63162333	cis	7.39261e-06	0.4777	-0.652205
GALC	-0.652272	0.130582
GALC	rs10151213	14	87585021	cis	2.39358e-06	0.01366	-0.652272
SEC14L6	-0.652309	0.130644
SEC14L6	rs1107844	22	29262673	cis	7.66996e-06	0.4914	-0.652309
NMNAT2	-0.652335	0.130672
NMNAT2	rs10911301	1	181549198	cis	8.12402e-06	0.887	-0.652335
ZNF503	-0.652343	0.130711
ZNF503	rs10824371	10	77565228	cis	2.27528e-08	0.05335	-0.652343
PRSS30P	-0.652442	0.130952
PRSS30P	rs11076933	16	2894917	cis	7.81505e-06	0.6936	-0.652442
ENSG00000236861	-0.653574	0.132144
ENSG00000236861	rs1133906	7	92602918	cis	4.46919e-06	0.7553	-0.653574
IQCK	-0.653601	0.132156
IQCK	rs1016971	16	19626226	cis	7.63902e-06	0.733	-0.653601
KLKB1	-0.653704	0.132251
KLKB1	rs10025990	4	187383252	cis	6.07707e-06	0.9737	-0.653704
MAST2	-0.653716	0.132256
MAST2	rs11589562	1	46239308	cis	8.32395e-06	0.1187	-0.653716
ANK1	-0.653958	0.13257
ANK1	rs10093932	8	41696889	cis	9.10554e-06	0.8242	-0.653958
ENSG00000270972	-0.654256	0.132906
ENSG00000270972	rs11246067	11	316564	cis	7.74731e-06	0.5947	-0.654256
REEP1	-0.654414	0.133096
REEP1	rs11127016	2	86190615	cis	2.43515e-06	0.01101	-0.654414
ENSG00000261584	-0.654788	0.133309
ENSG00000261584	rs10946834	6	26641643	cis	7.6658e-06	0.2071	-0.654788
GNG2	-0.654987	0.133527
GNG2	rs10140352	14	51323499	cis	7.72167e-06	0.8965	-0.654987
KBTBD3	-0.655419	0.133908
KBTBD3	rs11226928	11	105493613	cis	8.82409e-06	0.9466	-0.655419
PPM1L	-0.65566	0.13411
PPM1L	rs10513553	3	161980982	cis	7.58754e-06	0.7728	-0.65566
CDC42BPA	-0.65629	0.134474
CDC42BPA	rs10495252	1	225538514	cis	6.52168e-06	0.7491	-0.65629
EBAG9	-0.65718	0.135106
EBAG9	rs10101522	8	110482225	cis	6.22071e-06	0.0787	-0.65718
CTSB	-0.657306	0.135196
CTSB	rs1065712	8	11739531	cis	1.01575e-06	0.5185	-0.657306
ENSG00000263906	-0.658017	0.135627
ENSG00000263906	rs10893450	11	125323964	cis	7.56633e-06	0.5377	-0.658017
SWAP70	-0.658332	0.135918
SWAP70	rs10743113	11	9604900	cis	2.83824e-06	0.7107	-0.658332
ENSG00000235241	-0.658653	0.136137
ENSG00000235241	rs10907231	1	16724027	cis	7.57694e-06	0.6194	-0.658653
ITGA7	-0.65909	0.136501
ITGA7	rs11171657	12	54365625	cis	9.64962e-06	0.06998	-0.65909
ENSG00000272578	-0.659143	0.136652
ENSG00000272578	rs1109403	22	22346138	cis	6.3197e-06	0.2156	-0.659143
SYNGR1	-0.659622	0.137004
SYNGR1	rs1010169	22	38108113	cis	7.5262e-06	0.9815	-0.659622
USP24	-0.65966	0.137027
USP24	rs11585666	1	55375232	cis	6.61058e-06	0.5526	-0.65966
ENSG00000260274	-0.660006	0.1372
ENSG00000260274	rs1128933	15	73437889	cis	5.77403e-07	0.01144	-0.660006
AP4B1-AS1	-0.660376	0.137452
AP4B1-AS1	rs1146182	1	113998406	cis	9.52782e-06	0.6242	-0.660376
CCDC25	-0.660958	0.137822
CCDC25	rs11136008	8	27714573	cis	6.51901e-09	0.009502	-0.660958
PTPN12	-0.661055	0.137867
PTPN12	rs10270482	7	77060822	cis	7.42401e-06	0.2827	-0.661055
CREG1	-0.661506	0.138275
CREG1	rs1043310	1	165777659	cis	7.10821e-06	0.9577	-0.661506
CCDC78	-0.662756	0.139003
CCDC78	rs1044662	16	655061	cis	7.1626e-06	0.1331	-0.662756
TCP11L1	-0.664014	0.139614
TCP11L1	rs1033716	11	33024480	cis	6.83261e-06	0.1272	-0.664014
ZNF593	-0.664424	0.13981
ZNF593	rs10902741	1	26539396	cis	8.68802e-06	0.3716	-0.664424
GALNT9	-0.664618	0.139966
GALNT9	rs10736916	12	131250588	cis	7.19019e-06	0.9408	-0.664618
C4orf47	-0.664934	0.14009
C4orf47	rs11132304	4	186604736	cis	4.30645e-06	0.4819	-0.664934
ANKRD13A	-0.664979	0.140106
ANKRD13A	rs11064829	12	108965439	cis	2.15621e-06	0.4289	-0.664979
ENSG00000271755	-0.665074	0.140174
ENSG00000271755	rs10946916	6	27485822	cis	6.8924e-06	0.1989	-0.665074
ENSG00000248133	-0.665721	0.140521
ENSG00000248133	rs10028654	4	25321589	cis	9.97364e-06	0.8972	-0.665721
ENSG00000217702	-0.666589	0.140929
ENSG00000217702	rs1020485	2	74302180	cis	9.59185e-06	0.5915	-0.666589
ENSG00000268119	-0.667219	0.141277
ENSG00000268119	rs10084110	19	21613377	cis	1.9287e-20	0.01425	-0.667219
MT1XP1	-0.668398	0.14196
MT1XP1	rs11260732	1	16541520	cis	7.07689e-06	0.3265	-0.668398
EPG5	-0.668437	0.141988
EPG5	rs10163872	18	41720483	cis	9.96024e-06	0.06227	-0.668437
ENSG00000230295	-0.668484	0.14201
ENSG00000230295	rs10282197	7	66864642	cis	6.76417e-06	0.7671	-0.668484
ZNF577	-0.668497	0.14201
ZNF577	rs1055408	19	57067236	cis	7.23001e-06	0.4244	-0.668497
ENSG00000257067	-0.669908	0.143057
ENSG00000257067	rs10488715	11	115047558	cis	9.60582e-06	0.8559	-0.669908
MIR7-3HG	-0.670064	0.143303
MIR7-3HG	rs1044386	19	4746289	cis	7.17689e-06	0.605	-0.670064
TAPBPL	-0.670213	0.143544
TAPBPL	rs1043262	12	6509349	cis	1.79523e-06	0.02817	-0.670213
ENSG00000269994	-0.670411	0.143712
ENSG00000269994	rs10868525	9	88807848	cis	7.16285e-06	0.3922	-0.670411
ENSG00000232559	-0.670993	0.1443
ENSG00000232559	rs10950010	7	64838770	cis	7.43148e-06	0.9017	-0.670993
FBXO21	-0.671349	0.144614
FBXO21	rs10850791	12	116101055	cis	5.4423e-06	0.07338	-0.671349
TPTE2P1	-0.671947	0.14514
TPTE2P1	rs1029112	13	24388343	cis	8.9559e-06	0.4373	-0.671947
GPR179	-0.671959	0.145174
GPR179	rs11263750	17	32890939	cis	7.39767e-06	0.1809	-0.671959
ENSG00000251136	-0.67196	0.145174
ENSG00000251136	rs10956209	8	90752273	cis	9.46674e-06	0.6806	-0.67196
EFNA2	-0.672979	0.145913
EFNA2	rs10417091	19	1238387	cis	5.71739e-06	0.5488	-0.672979
ENSG00000244733	-0.67305	0.145957
ENSG00000244733	rs10885307	10	81567594	cis	7.04631e-06	0.3491	-0.67305
CENPK	-0.673188	0.146125
CENPK	rs10940040	5	64860286	cis	7.07095e-06	0.8656	-0.673188
DEPDC1B	-0.673306	0.146221
DEPDC1B	rs10805370	5	60020001	cis	9.16913e-06	0.1278	-0.673306
AARS	-0.673844	0.146629
AARS	rs11075753	16	68646298	cis	4.03298e-06	0.04158	-0.673844
KRTAP5-5	-0.674226	0.146865
KRTAP5-5	rs10837857	11	1602461	cis	3.27075e-08	0.03042	-0.674226
UBXN6	-0.675458	0.147492
UBXN6	rs105038	19	4365710	cis	9.65044e-06	0.3462	-0.675458
MRPL43	-0.676603	0.148119
MRPL43	rs11190786	10	102747432	cis	1.65708e-09	0.05166	-0.676603
RBM20	-0.676797	0.148326
RBM20	rs10885039	10	112499251	cis	8.81329e-06	0.6472	-0.676797
DCC	-0.676978	0.148611
DCC	rs10502966	18	49002497	cis	6.94267e-06	0.8901	-0.676978
CAMLG	-0.677482	0.148897
CAMLG	rs10515464	5	133967440	cis	1.57258e-11	0.2038	-0.677482
TXNDC15	-0.677489	0.148903
TXNDC15	rs10515464	5	133967440	cis	1.1783e-13	0.2038	-0.677489
ENSG00000257086	-0.677523	0.148925
ENSG00000257086	rs1059440	11	63748377	cis	3.26098e-06	0.1643	-0.677523
EP400NL	-0.677791	0.149087
EP400NL	rs10128884	12	131187577	cis	9.13426e-06	0.1399	-0.677791
MICB	-0.678412	0.149636
MICB	rs1150754	6	32158736	cis	8.12472e-06	0.8499	-0.678412
ATN1	-0.678443	0.149709
ATN1	rs1057077	12	6892346	cis	8.67659e-06	0.1697	-0.678443
SLC39A13	-0.678543	0.149944
SLC39A13	rs11039377	11	47746352	cis	9.91167e-06	0.7992	-0.678543
SLC28A2	-0.678972	0.150246
SLC28A2	rs10519018	15	43336557	cis	6.83148e-06	0.3453	-0.678972
CCDC7	-0.679267	0.150493
CCDC7	rs11008925	10	32739553	cis	6.85313e-06	0.8472	-0.679267
RBBP8	-0.679817	0.150963
RBBP8	rs1031287	18	18600005	cis	9.52546e-06	0.5507	-0.679817
TSTD1	-0.680611	0.151568
TSTD1	rs11590097	1	159323613	cis	4.53122e-06	0.3626	-0.680611
ENSG00000226578	-0.680697	0.151657
ENSG00000226578	rs1148283	10	38167094	cis	7.88537e-06	0.8691	-0.680697
DDX51	-0.681886	0.152564
DDX51	rs1133690	12	131192621	cis	6.74375e-06	0.3693	-0.681886
LYRM4	-0.681951	0.152609
LYRM4	rs10498665	6	5156376	cis	6.77138e-06	0.5117	-0.681951
FCF1P2	-0.682548	0.153292
FCF1P2	rs11130164	3	48344038	cis	4.95442e-06	0.04224	-0.682548
LINC00092	-0.683268	0.153908
LINC00092	rs10989106	9	97868745	cis	3.0206e-06	0.4807	-0.683268
LMCD1-AS1	-0.683752	0.154429
LMCD1-AS1	rs1008003	3	8521992	cis	6.71774e-06	0.8934	-0.683752
ENSG00000225518	-0.684161	0.154849
ENSG00000225518	rs10915933	1	224345673	cis	6.68839e-06	0.8956	-0.684161
PRR24	-0.684343	0.155
PRR24	rs10412404	19	52467295	cis	8.19784e-06	0.4408	-0.684343
ENSG00000257511	-0.684353	0.155006
ENSG00000257511	rs11052199	12	32755794	cis	9.27527e-06	0.1165	-0.684353
GNB1L	-0.684367	0.155022
GNB1L	rs1005131	22	18238980	cis	6.67707e-06	0.2751	-0.684367
DIO2	-0.684844	0.155336
DIO2	rs1003814	14	79331495	cis	6.10901e-06	0.09565	-0.684844
NIF3L1	-0.684913	0.155403
NIF3L1	rs10185136	2	201612546	cis	6.45957e-06	0.882	-0.684913
ENSG00000223969	-0.685038	0.155638
ENSG00000223969	rs10240380	7	89958468	cis	5.18923e-06	0.5704	-0.685038
DOCK1	-0.685365	0.155918
DOCK1	rs1051039	10	129140593	cis	6.6638e-06	0.6338	-0.685365
CCND2	-0.685743	0.156187
CCND2	rs11063077	12	4293296	cis	6.2101e-06	0.173	-0.685743
ENSG00000180458	-0.686274	0.156613
ENSG00000180458	rs10407657	19	42761931	cis	6.39772e-06	0.6209	-0.686274
ENSG00000268555	-0.686386	0.156719
ENSG00000268555	rs10084110	19	21613377	cis	1.3737e-26	0.01425	-0.686386
ENSG00000205485	-0.686677	0.156971
ENSG00000205485	rs10952936	7	75977389	cis	8.04115e-06	0.9777	-0.686677
SLC7A9	-0.686797	0.1571
SLC7A9	rs10425973	19	38096936	cis	3.00384e-19	0.02998	-0.686797
CCDC37	-0.687158	0.157447
CCDC37	rs1091370	3	127670264	cis	5.37265e-06	0.09771	-0.687158
ENSG00000261685	-0.687297	0.157665
ENSG00000261685	rs11076531	16	48972485	cis	3.72294e-06	0.296	-0.687297
SLC35E1	-0.687328	0.157676
SLC35E1	rs10409339	19	16516808	cis	8.08463e-06	0.3179	-0.687328
CTSA	-0.687625	0.157867
CTSA	rs1045493	20	43939825	cis	1.36534e-11	0.02074	-0.687625
C17orf104	-0.688406	0.158382
C17orf104	rs11079261	17	40060417	cis	6.56258e-06	0.6175	-0.688406
ENSG00000224525	-0.689668	0.159233
ENSG00000224525	rs10926624	1	240376669	cis	6.51702e-06	0.9846	-0.689668
TAS2R19	-0.689989	0.159468
TAS2R19	rs11054149	12	11046217	cis	9.15828e-06	0.7671	-0.689989
ZNF585B	-0.690568	0.159765
ZNF585B	rs10418729	19	42428905	cis	6.88682e-06	0.2427	-0.690568
GLB1L3	-0.690905	0.16
GLB1L3	rs10894785	11	133582150	cis	7.91519e-06	0.04745	-0.690905
PSMG3-AS1	-0.69116	0.160174
PSMG3-AS1	rs10429121	7	1623493	cis	6.47443e-06	0.595	-0.69116
DDX27	-0.691386	0.160414
DDX27	rs10485609	20	47099019	cis	4.44277e-06	0.07501	-0.691386
ENSG00000249096	-0.691754	0.160649
ENSG00000249096	rs1124191	4	185539240	cis	9.02238e-06	0.3671	-0.691754
ENSG00000266258	-0.692417	0.161103
ENSG00000266258	rs10782043	18	66129896	cis	6.13369e-06	0.1828	-0.692417
FAM90A25P	-0.692525	0.161265
FAM90A25P	rs10108511	8	11472925	cis	6.90611e-06	0.6956	-0.692525
ZNF12	-0.692883	0.16159
ZNF12	rs10951994	7	6741613	cis	5.66426e-06	0.2967	-0.692883
CACNA1C	-0.693421	0.161976
CACNA1C	rs10744560	12	2257360	cis	9.61466e-06	0.5993	-0.693421
TMEM72	-0.69349	0.162049
TMEM72	rs10793564	10	44706358	cis	9.86249e-06	0.9544	-0.69349
RPGRIP1L	-0.693587	0.162223
RPGRIP1L	rs1077352	16	52222838	cis	6.10739e-06	0.1568	-0.693587
ENSG00000230438	-0.693701	0.162318
ENSG00000230438	rs1052886	6	2835189	cis	6.10615e-06	0.712	-0.693701
WDR37	-0.69382	0.162452
WDR37	rs11250253	10	1115769	cis	7.48399e-06	0.6427	-0.69382
ANKLE2	-0.6939	0.162525
ANKLE2	rs11147046	12	131837881	cis	6.37467e-06	0.3871	-0.6939
ZSCAN31	-0.694365	0.163152
ZSCAN31	rs1150707	6	28305584	cis	6.26574e-06	0.02099	-0.694365
EFNB3	-0.695837	0.164194
EFNB3	rs1123547	17	7560586	cis	3.44139e-07	0.02788	-0.695837
ZNF763	-0.696309	0.16458
ZNF763	rs10424345	19	12049317	cis	5.72158e-06	0.9938	-0.696309
PTGR1	-0.696346	0.164597
PTGR1	rs10980861	9	113102901	cis	7.59945e-06	0.9539	-0.696346
SDAD1P1	-0.696448	0.164681
SDAD1P1	rs1042992	8	26325108	cis	8.32857e-06	0.3048	-0.696448
FAM106B	-0.696761	0.164894
FAM106B	rs10438824	17	19999102	cis	8.22263e-06	0.4377	-0.696761
RNF19A	-0.696916	0.164978
RNF19A	rs10955226	8	101436509	cis	7.80951e-06	0.1718	-0.696916
ENSG00000231437	-0.697038	0.165062
ENSG00000231437	rs10745323	1	112345127	cis	9.39444e-08	0.04348	-0.697038
AP2A1	-0.697086	0.165084
AP2A1	rs10421561	19	54996204	cis	5.22499e-06	0.05694	-0.697086
BAK1P1	-0.698803	0.166445
BAK1P1	rs10485499	20	30677558	cis	6.11735e-06	0.3098	-0.698803
ENSG00000271324	-0.698832	0.166456
ENSG00000271324	rs10212473	3	33847988	cis	8.98481e-06	0.4102	-0.698832
ENSG00000235772	-0.699769	0.167469
ENSG00000235772	rs10483087	21	42800012	cis	5.83741e-06	0.6221	-0.699769
LINC01165	-0.699962	0.167738
LINC01165	rs10781577	10	134175073	cis	8.82022e-06	0.9522	-0.699962
ENSG00000231901	-0.700474	0.168427
ENSG00000231901	rs10818095	9	119665772	cis	8.71006e-06	0.4145	-0.700474
CECR7	-0.70076	0.168835
CECR7	rs1005209	22	15917530	cis	3.98182e-07	0.03343	-0.70076
ZNHIT6	-0.70077	0.168847
ZNHIT6	rs1047895	1	85967585	cis	8.77075e-06	0.278	-0.70077
ENSG00000259502	-0.700917	0.169082
ENSG00000259502	rs10151023	14	67134409	cis	5.89165e-06	0.4356	-0.700917
ENSG00000235448	-0.700931	0.169143
ENSG00000235448	rs10119113	9	12755117	cis	7.53582e-06	0.9962	-0.700931
EXTL1	-0.701321	0.169474
EXTL1	rs11247845	1	26220027	cis	6.01609e-06	0.9236	-0.701321
NSUN6	-0.7016	0.170006
NSUN6	rs10764540	10	18829504	cis	2.58671e-06	0.008546	-0.7016
ATP6V1C1	-0.701721	0.170118
ATP6V1C1	rs1158921	8	104151172	cis	5.55066e-06	0.204	-0.701721
TOR1B	-0.702014	0.170308
TOR1B	rs10115114	9	131589314	cis	5.91165e-06	0.1911	-0.702014
ENSG00000248514	-0.702239	0.170722
ENSG00000248514	rs11249771	5	180533952	cis	6.05222e-06	0.5769	-0.702239
BCCIP	-0.702289	0.170913
BCCIP	rs10901441	10	127481896	cis	9.72987e-06	0.9164	-0.702289
ARC	-0.702537	0.171159
ARC	rs11543967	8	143736437	cis	6.22474e-06	0.08207	-0.702537
ENSG00000143674	-0.70255	0.17117
ENSG00000143674	rs10489692	1	231583153	cis	6.84877e-06	0.9293	-0.70255
FAM229B	-0.703354	0.171725
FAM229B	rs11153337	6	112520113	cis	7.40792e-06	0.1123	-0.703354
ENSG00000264920	-0.704012	0.172346
ENSG00000264920	rs1130932	17	43357743	cis	6.06559e-06	0.6721	-0.704012
ENPP5	-0.704303	0.172732
ENPP5	rs1048077	6	46220348	cis	4.00184e-08	0.01615	-0.704303
ENSG00000245937	-0.704488	0.172928
ENSG00000245937	rs1112956	5	127461697	cis	5.61774e-06	0.4138	-0.704488
LINGO1	-0.7045	0.17294
LINGO1	rs11072698	15	75995689	cis	5.86736e-06	0.8346	-0.7045
STARD3NL	-0.705025	0.173365
STARD3NL	rs10951552	7	38196307	cis	9.79538e-06	0.2267	-0.705025
SSRP1	-0.705084	0.173427
SSRP1	rs11228866	11	56507634	cis	3.23228e-06	0.9032	-0.705084
ENSG00000205106	-0.705162	0.173455
ENSG00000205106	rs10769170	11	45769808	cis	4.50131e-06	0.04674	-0.705162
TMCC2	-0.705831	0.174031
TMCC2	rs1151785	1	203498922	cis	4.67402e-06	0.05189	-0.705831
ZNF181	-0.705915	0.174104
ZNF181	rs11084785	19	39973894	cis	9.00333e-06	0.6159	-0.705915
ENSG00000249694	-0.706014	0.174351
ENSG00000249694	rs10107732	8	2597905	cis	9.99392e-06	0.2699	-0.706014
PACSIN3	-0.706261	0.174614
PACSIN3	rs11038973	11	46685528	cis	6.44603e-06	0.7256	-0.706261
TMEM176B	-0.706263	0.174614
TMEM176B	rs10231216	7	150148613	cis	8.51964e-06	0.528	-0.706263
ACTR10	-0.707444	0.175728
ACTR10	rs10131695	14	58567980	cis	8.20105e-06	0.5401	-0.707444
PLD6	-0.708117	0.176669
PLD6	rs1029830	17	17124822	cis	7.65552e-06	0.7494	-0.708117
RALGPS1	-0.708912	0.177436
RALGPS1	rs1028865	9	128973145	cis	5.78577e-06	0.8215	-0.708912
ENSG00000216915	-0.709399	0.17785
ENSG00000216915	rs10946935	6	27609324	cis	8.52889e-06	0.3732	-0.709399
ATP8B2	-0.709473	0.177917
ATP8B2	rs10908831	1	152595167	cis	3.13834e-06	0.03399	-0.709473
FAAH	-0.709947	0.178359
FAAH	rs10789488	1	46491492	cis	6.87755e-06	0.6381	-0.709947
ENSG00000256315	-0.710082	0.178533
ENSG00000256315	rs10891750	11	114152477	cis	8.77223e-06	0.3881	-0.710082
PIGN	-0.710559	0.178992
PIGN	rs1021953	18	57975470	cis	7.85497e-06	0.2995	-0.710559
ENSG00000257139	-0.710646	0.179132
ENSG00000257139	rs10784832	12	68894360	cis	7.48001e-10	0.05529	-0.710646
UNC79	-0.710769	0.179395
UNC79	rs11160122	14	93034733	cis	5.79616e-06	0.748	-0.710769
MINK1	-0.710809	0.179518
MINK1	rs11556635	17	4737062	cis	9.22833e-06	0.8601	-0.710809
NOXRED1	-0.710873	0.179754
NOXRED1	rs10133896	14	76923559	cis	6.11493e-06	0.6686	-0.710873
C9orf40	-0.710914	0.179877
C9orf40	rs10869491	9	76868858	cis	5.62165e-06	0.1431	-0.710914
ENSG00000270689	-0.711172	0.180157
ENSG00000270689	rs10501821	11	94517738	cis	5.82783e-06	0.5816	-0.711172
CSRNP2	-0.711432	0.18047
CSRNP2	rs11169642	12	49649778	cis	1.7269e-10	0.06159	-0.711432
PLAC8	-0.711651	0.180554
PLAC8	rs10021552	4	84401626	cis	5.78429e-06	0.5253	-0.711651
CLEC4GP1	-0.711873	0.180778
CLEC4GP1	rs10906990	19	7752795	cis	7.20813e-06	0.5715	-0.711873
CEP57	-0.712114	0.181019
CEP57	rs1150360	11	95151708	cis	5.80763e-06	0.2962	-0.712114
ENSG00000236173	-0.712132	0.181036
ENSG00000236173	rs10455750	6	169955379	cis	5.67222e-08	0.2038	-0.712132
VN1R1	-0.712242	0.181159
VN1R1	rs10407042	19	62676238	cis	6.15359e-06	0.9424	-0.712242
CLHC1	-0.712388	0.181277
CLHC1	rs11125559	2	55310400	cis	3.40906e-06	0.01884	-0.712388
TMEM25	-0.712943	0.181702
TMEM25	rs11552421	11	117935729	cis	5.89994e-10	0.06543	-0.712943
ZDHHC17	-0.713113	0.181803
ZDHHC17	rs11115423	12	75708044	cis	2.57053e-06	0.413	-0.713113
ENSG00000225706	-0.714227	0.182542
ENSG00000225706	rs10124428	9	8826283	cis	7.18667e-06	0.8322	-0.714227
ENSG00000179859	-0.71479	0.183147
ENSG00000179859	rs11078719	17	7783778	cis	8.0445e-06	0.6054	-0.71479
TMEM218	-0.71493	0.183404
TMEM218	rs10893322	11	124473775	cis	1.07121e-09	0.0442	-0.71493
GLTPD1	-0.714953	0.18341
GLTPD1	rs11260584	1	1229202	cis	2.31278e-06	0.8151	-0.714953
LIMS1	-0.715331	0.183639
LIMS1	rs10460484	2	108528919	cis	9.19539e-06	0.2986	-0.715331
SLC38A10	-0.715708	0.18388
SLC38A10	rs1017800	17	76937676	cis	6.60684e-06	0.3054	-0.715708
CCNK	-0.715811	0.183992
CCNK	rs1047351	14	98946258	cis	9.8013e-06	0.3126	-0.715811
NT5C2	-0.71589	0.184115
NT5C2	rs11191530	10	104790034	cis	1.94486e-06	0.2074	-0.71589
CHRM5	-0.717088	0.184983
CHRM5	rs10152308	15	32173441	cis	7.90156e-06	0.1424	-0.717088
POLDIP3	-0.717878	0.185594
POLDIP3	rs1043606	22	41311622	cis	5.2696e-06	0.9081	-0.717878
ENSG00000225693	-0.71791	0.185599
ENSG00000225693	rs10971401	9	33082571	cis	9.02942e-06	0.3802	-0.71791
RPL5P25	-0.718139	0.185817
RPL5P25	rs10796015	10	13158816	cis	5.3083e-06	0.0939	-0.718139
MPO	-0.718504	0.186461
MPO	rs11079346	17	53738743	cis	5.58771e-06	0.9044	-0.718504
C9orf152	-0.718956	0.186848
C9orf152	rs10980280	9	112038168	cis	1.67072e-06	0.9831	-0.718956
FBXO15	-0.718991	0.186853
FBXO15	rs1113144	18	69925766	cis	3.11584e-06	0.2471	-0.718991
SMTNL1	-0.719172	0.186976
SMTNL1	rs1115172	11	57086849	cis	8.33865e-06	0.6461	-0.719172
YIPF7	-0.719197	0.186999
YIPF7	rs10018722	4	44339185	cis	5.29235e-06	0.0948	-0.719197
ENSG00000249839	-0.719285	0.187139
ENSG00000249839	rs10163054	15	41834930	cis	6.87228e-06	0.1557	-0.719285
MCM8	-0.719396	0.18729
MCM8	rs10485494	20	5867378	cis	1.39847e-09	0.2904	-0.719396
RPGRIP1	-0.719412	0.187352
RPGRIP1	rs10131759	14	20858932	cis	6.46587e-06	0.6296	-0.719412
WNT3	-0.719799	0.187872
WNT3	rs10432043	17	42224733	cis	5.57132e-06	0.4618	-0.719799
ZNF268	-0.720321	0.188393
ZNF268	rs11147300	12	132288029	cis	7.75148e-06	0.8044	-0.720321
OR13A1	-0.721062	0.189026
OR13A1	rs11523866	10	45155662	cis	7.56619e-06	0.2726	-0.721062
GDPD3	-0.721249	0.189127
GDPD3	rs11150588	16	30374299	cis	5.35902e-06	0.156	-0.721249
CACUL1	-0.721629	0.189373
CACUL1	rs11593630	10	120481496	cis	5.49326e-06	0.4573	-0.721629
USP22	-0.721808	0.189513
USP22	rs1038109	17	20863883	cis	5.16802e-06	0.7149	-0.721808
ENSG00000254427	-0.721846	0.189574
ENSG00000254427	rs11038413	11	45341446	cis	7.2513e-06	0.9068	-0.721846
NRD1	-0.722287	0.190179
NRD1	rs11205899	1	52095249	cis	7.15605e-06	0.7537	-0.722287
SEMA6D	-0.722518	0.190409
SEMA6D	rs10519101	15	45194109	cis	5.50493e-06	0.5204	-0.722518
C14orf79	-0.723157	0.19098
C14orf79	rs1036713	14	104467738	cis	9.69738e-06	0.5692	-0.723157
CHST11	-0.723329	0.191271
CHST11	rs10746001	12	103386741	cis	5.4801e-06	0.9984	-0.723329
CCDC167	-0.723512	0.191422
CCDC167	rs10692	6	37558892	cis	5.4242e-06	0.6886	-0.723512
ENSG00000229246	-0.723968	0.191848
ENSG00000229246	rs1114274	13	80259133	cis	7.49504e-06	0.6432	-0.723968
ENSG00000255748	-0.724045	0.191982
ENSG00000255748	rs10870587	12	132247384	cis	9.41067e-06	0.7733	-0.724045
KLF5	-0.724899	0.192738
KLF5	rs1029093	13	72473456	cis	5.4336e-06	0.6884	-0.724899
HAVCR1P1	-0.725948	0.193432
HAVCR1P1	rs10414625	19	23933446	cis	8.4367e-06	0.2891	-0.725948
TMEM159	-0.726065	0.1936
TMEM159	rs1018940	16	20648889	cis	6.92107e-06	0.8201	-0.726065
CARM1P1	-0.726523	0.193852
CARM1P1	rs10511444	9	3170441	cis	5.11411e-07	0.5004	-0.726523
ENSG00000270462	-0.726689	0.193953
ENSG00000270462	rs10165899	2	75736784	cis	3.55773e-06	0.1285	-0.726689
KRT86	-0.727079	0.194239
KRT86	rs11170089	12	50992553	cis	5.65839e-06	0.1425	-0.727079
PPP2R1B	-0.727244	0.194429
PPP2R1B	rs11214013	11	111208401	cis	1.09546e-06	0.06429	-0.727244
CDRT15	-0.727251	0.19444
CDRT15	rs10852819	17	13862151	cis	4.97343e-06	0.1006	-0.727251
KIAA1377	-0.727938	0.19495
KIAA1377	rs10895231	11	101342587	cis	6.13022e-06	0.03318	-0.727938
CAPZA1	-0.728013	0.194983
CAPZA1	rs10745332	1	112990576	cis	5.22521e-06	0.5078	-0.728013
DHTKD1	-0.7282	0.195134
DHTKD1	rs10795845	10	11159066	cis	5.31453e-06	0.4607	-0.7282
CCDC125	-0.728288	0.195202
CCDC125	rs1128761	5	68507003	cis	4.3228e-06	0.6923	-0.728288
UBE2E3	-0.728365	0.195269
UBE2E3	rs10204666	2	181682944	cis	9.95299e-06	0.08592	-0.728365
ONECUT1	-0.728625	0.195649
ONECUT1	rs10518694	15	50859965	cis	3.55061e-06	0.4204	-0.728625
ENSG00000270332	-0.729414	0.196433
ENSG00000270332	rs10512325	9	105901012	cis	7.35579e-06	0.3726	-0.729414
AASDH	-0.729477	0.196596
AASDH	rs1042040	4	56955055	cis	5.31338e-06	0.8456	-0.729477
SRA1	-0.729637	0.196769
SRA1	rs10067969	5	139848153	cis	5.88349e-06	0.1332	-0.729637
ITGBL1	-0.729859	0.197077
ITGBL1	rs11069473	13	101462420	cis	8.54532e-06	0.221	-0.729859
TENC1	-0.730496	0.19766
TENC1	rs10437946	12	51728663	cis	3.07384e-25	0.05012	-0.730496
CILP	-0.730914	0.198074
CILP	rs11071835	15	63351648	cis	7.97996e-06	0.8584	-0.730914
TTC40	-0.731298	0.198533
TTC40	rs10747072	10	134514220	cis	9.2088e-06	0.3795	-0.731298
DCUN1D3	-0.731454	0.198813
DCUN1D3	rs1058905	16	20652756	cis	5.98087e-06	0.8317	-0.731454
MAPT	-0.731967	0.199362
MAPT	rs11012	17	40869224	cis	4.58829e-06	0.6835	-0.731967
RSBN1L-AS1	-0.732026	0.199434
RSBN1L-AS1	rs10237942	7	77077392	cis	1.5881e-11	0.09769	-0.732026
P4HA2	-0.732165	0.199614
P4HA2	rs10058655	5	131598795	cis	7.18668e-06	0.6825	-0.732165
MTHFD1	-0.732619	0.200106
MTHFD1	rs1152590	14	63750946	cis	7.35989e-06	0.3492	-0.732619
AP4M1	-0.732809	0.200353
AP4M1	rs10231604	7	99584137	cis	5.19563e-06	0.01481	-0.732809
PRSS55	-0.732835	0.200358
PRSS55	rs10103466	8	10327013	cis	9.51263e-06	0.2302	-0.732835
CDC25A	-0.733099	0.200638
CDC25A	rs10446426	3	48145525	cis	9.29278e-06	0.2259	-0.733099
ZNF347	-0.733696	0.201422
ZNF347	rs1133145	19	58358557	cis	5.23073e-06	0.9571	-0.733696
AK4	-0.733727	0.201489
AK4	rs10889527	1	65448445	cis	5.72407e-06	0.6362	-0.733727
TRIM4	-0.73452	0.202486
TRIM4	rs1048705	7	99326876	cis	1.09973e-06	0.02449	-0.73452
WNK2	-0.734871	0.202844
WNK2	rs10821083	9	94991298	cis	5.10324e-06	0.7286	-0.734871
GALNT2	-0.734959	0.203124
GALNT2	rs10864691	1	228307073	cis	7.28603e-06	0.8548	-0.734959
BUB1B	-0.735016	0.203303
BUB1B	rs1123487	15	38386233	cis	5.15579e-06	0.9123	-0.735016
ENSG00000257613	-0.735565	0.204132
ENSG00000257613	rs10879101	12	68848391	cis	6.16046e-06	0.9085	-0.735565
NDUFS3	-0.736407	0.204586
NDUFS3	rs10742814	11	47510913	cis	9.33945e-06	0.9882	-0.736407
NFYA	-0.736562	0.204698
NFYA	rs1014737	6	41130695	cis	4.75882e-06	0.5173	-0.736562
OMA1	-0.73681	0.20486
OMA1	rs11207267	1	58825325	cis	8.52329e-06	0.9439	-0.73681
ENSG00000257431	-0.737114	0.205062
ENSG00000257431	rs10778897	12	81287240	cis	5.76277e-09	0.1941	-0.737114
MUC20	-0.737132	0.205078
MUC20	rs1104760	3	197001716	cis	3.76393e-06	0.4822	-0.737132
KIAA0513	-0.737475	0.205336
KIAA0513	rs1018122	16	83677383	cis	5.05647e-06	0.385	-0.737475
HAS1	-0.73767	0.20556
HAS1	rs11084109	19	56911831	cis	5.06064e-06	0.8195	-0.73767
KHDC3L	-0.737868	0.205756
KHDC3L	rs10455092	6	74057785	cis	3.8476e-06	0.289	-0.737868
PPIL6	-0.738291	0.206237
PPIL6	rs10872032	6	109783469	cis	9.54201e-06	0.3283	-0.738291
ZNF143	-0.738332	0.206265
ZNF143	rs10082685	11	9500492	cis	1.80683e-06	0.4294	-0.738332
ZNF189	-0.738775	0.206585
ZNF189	rs10819926	9	103203610	cis	2.8471e-06	0.2677	-0.738775
NMT1	-0.738871	0.206685
NMT1	rs1053739	17	40538634	cis	3.93101e-06	0.04474	-0.738871
FBXL5	-0.739011	0.206848
FBXL5	rs1134634	4	15212167	cis	5.02721e-06	0.5362	-0.739011
DHRS12	-0.739286	0.207105
DHRS12	rs1058141	13	51240547	cis	1.58689e-06	0.3704	-0.739286
ENSG00000264745	-0.73947	0.207279
ENSG00000264745	rs11082889	18	19851440	cis	2.83205e-06	0.06629	-0.73947
ENSG00000240291	-0.740169	0.207738
ENSG00000240291	rs10741132	10	19012577	cis	2.00333e-08	0.01427	-0.740169
STAT2	-0.740288	0.207833
STAT2	rs10876882	12	54985890	cis	3.93457e-06	0.89	-0.740288
ENSG00000272373	-0.74074	0.208191
ENSG00000272373	rs11239629	10	42321373	cis	6.44509e-06	0.5064	-0.74074
ZNF565	-0.741139	0.208807
ZNF565	rs10426507	19	41359772	cis	5.62189e-06	0.9879	-0.741139
IFRD1	-0.74128	0.209087
IFRD1	rs1024571	7	111895664	cis	4.98658e-06	0.6652	-0.74128
FDX1	-0.741556	0.20949
FDX1	rs10891120	11	109837058	cis	6.36656e-06	0.8002	-0.741556
CLDN4	-0.742024	0.209888
CLDN4	rs10949828	7	72854669	cis	4.55979e-12	0.03794	-0.742024
ZNF709	-0.742468	0.210146
ZNF709	rs10413804	19	12395105	cis	9.36706e-06	0.2565	-0.742468
ENSG00000260814	-0.74313	0.210873
ENSG00000260814	rs1105881	15	39859822	cis	7.1238e-06	0.4694	-0.74313
CPT1C	-0.743808	0.211529
CPT1C	rs10406006	19	54812834	cis	9.32661e-06	0.02322	-0.743808
OIP5	-0.743981	0.211663
OIP5	rs10518717	15	39410660	cis	2.4736e-08	0.09006	-0.743981
ZNF708	-0.744126	0.211769
ZNF708	rs10084110	19	21613377	cis	2.86181e-09	0.01425	-0.744126
PLEKHA1	-0.744513	0.21201
PLEKHA1	rs11200607	10	124144616	cis	4.70768e-06	0.1239	-0.744513
RAPGEF3	-0.744638	0.212122
RAPGEF3	rs11168193	12	46340512	cis	7.65454e-06	0.1537	-0.744638
PIGH	-0.744835	0.212279
PIGH	rs10132062	14	67123192	cis	6.97346e-06	0.5015	-0.744835
ZNF324B	-0.745005	0.212508
ZNF324B	rs1107399	19	63647368	cis	7.64819e-06	0.9081	-0.745005
P4HA3	-0.745937	0.21308
P4HA3	rs11235841	11	73044770	cis	8.20622e-06	0.5702	-0.745937
ABCB10	-0.746064	0.213158
ABCB10	rs1065674	1	227689961	cis	9.3855e-06	0.2804	-0.746064
NQO2	-0.746347	0.213427
NQO2	rs1028612	6	2976992	cis	5.71126e-06	0.988	-0.746347
CST6	-0.746417	0.213471
CST6	rs1151511	11	65512859	cis	4.17201e-06	0.8844	-0.746417
OGFR	-0.746629	0.213561
OGFR	rs1048802	20	60915757	cis	7.36187e-06	0.6843	-0.746629
PCDHA8	-0.746757	0.213679
PCDHA8	rs10060640	5	140191410	cis	7.69444e-06	0.1886	-0.746757
GGA3	-0.746874	0.213735
GGA3	rs11077781	17	70748200	cis	4.13917e-06	0.8466	-0.746874
LRRC56	-0.746975	0.213824
LRRC56	rs10902179	11	606031	cis	1.08379e-06	0.1227	-0.746975
CCDC155	-0.747472	0.214323
CCDC155	rs11083972	19	54588564	cis	1.09205e-22	0.06866	-0.747472
ZNF667	-0.747688	0.214485
ZNF667	rs10415307	19	61653223	cis	5.098e-06	0.4939	-0.747688
IFIT1	-0.748077	0.214933
IFIT1	rs11203078	10	91087534	cis	5.34258e-06	0.1703	-0.748077
ALDH6A1	-0.748132	0.214983
ALDH6A1	rs1029891	14	73703618	cis	4.16504e-06	0.6335	-0.748132
ENSG00000256972	-0.748237	0.215101
ENSG00000256972	rs1013583	11	114740016	cis	9.21161e-06	0.9712	-0.748237
PRICKLE1	-0.748469	0.215358
PRICKLE1	rs11181460	12	41044015	cis	8.79263e-06	0.8374	-0.748469
WDR75	-0.748768	0.215538
WDR75	rs10207860	2	189854831	cis	1.68393e-06	0.2905	-0.748768
ZNF137P	-0.749235	0.215991
ZNF137P	rs10421152	19	57811620	cis	4.27585e-06	0.1051	-0.749235
PLEKHA8	-0.749381	0.216237
PLEKHA8	rs10951253	7	29919421	cis	2.45852e-11	0.08457	-0.749381
ENSG00000264515	-0.749749	0.216484
ENSG00000264515	rs11083947	19	34567238	cis	8.49336e-06	0.9286	-0.749749
CDK5RAP2	-0.749952	0.216596
CDK5RAP2	rs10760103	9	122377819	cis	4.45844e-06	0.1963	-0.749952
ENSG00000175873	-0.750016	0.216652
ENSG00000175873	rs10226762	7	2452713	cis	5.45323e-06	0.9031	-0.750016
ABCA3	-0.750468	0.216993
ABCA3	rs10721	16	2243497	cis	4.45758e-06	0.7625	-0.750468
ENSG00000248445	-0.750981	0.217464
ENSG00000248445	rs10519455	5	115667877	cis	4.39444e-06	0.8903	-0.750981
TMX4	-0.751528	0.21785
TMX4	rs1004042	20	7931156	cis	7.12996e-09	0.1916	-0.751528
ULK4	-0.75161	0.217895
ULK4	rs10510729	3	41807002	cis	1.38754e-14	0.05007	-0.75161
TSKU	-0.752253	0.218281
TSKU	rs1149616	11	76176017	cis	9.24954e-06	0.5666	-0.752253
PARP11	-0.752754	0.218796
PARP11	rs11062836	12	3787917	cis	4.60446e-06	0.8827	-0.752754
C17orf97	-0.753148	0.219071
C17orf97	rs10871516	17	245185	cis	2.4263e-13	0.08611	-0.753148
HSPB7	-0.753171	0.219087
HSPB7	rs10907225	1	16592699	cis	6.64071e-06	0.5266	-0.753171
ENSG00000213542	-0.753392	0.219328
ENSG00000213542	rs10258957	7	76626383	cis	4.40666e-06	0.711	-0.753392
ERVH48-1	-0.753472	0.219406
ERVH48-1	rs11203161	21	43139480	cis	3.69764e-06	0.16	-0.753472
BMPR1A	-0.753614	0.219558
BMPR1A	rs10887658	10	88574549	cis	7.53644e-06	0.1562	-0.753614
ASIC3	-0.754055	0.219989
ASIC3	rs10952299	7	150361153	cis	4.40926e-06	0.8271	-0.754055
ST8SIA5	-0.754105	0.220034
ST8SIA5	rs1075892	18	42547212	cis	4.58564e-06	0.4713	-0.754105
NDUFS7	-0.75423	0.220224
NDUFS7	rs1142530	19	1339538	cis	4.5906e-06	0.2388	-0.75423
TSTD2	-0.75482	0.221047
TSTD2	rs10983030	9	99416368	cis	4.62632e-06	0.6469	-0.75482
IMP4	-0.754958	0.221237
IMP4	rs10189689	2	130847148	cis	4.20765e-06	0.5697	-0.754958
ENSG00000188002	-0.75501	0.221265
ENSG00000188002	rs10475076	5	1696778	cis	8.14738e-12	0.1471	-0.75501
MRPL38	-0.75617	0.222346
MRPL38	rs1047743	17	71301688	cis	6.97684e-06	0.299	-0.75617
ENSG00000233569	-0.756317	0.222475
ENSG00000233569	rs10818067	9	119476882	cis	8.30019e-06	0.8196	-0.756317
2022-03-02	-0.756827	0.222996
2022-03-02	rs10779415	1	219002431	cis	6.7234e-06	0.7207	-0.756827
ENSG00000235475	-0.757056	0.223404
ENSG00000235475	rs10242431	7	66341980	cis	8.27409e-06	0.4703	-0.757056
RWDD3	-0.75707	0.223415
RWDD3	rs11165268	1	95141786	cis	7.17772e-11	0.1285	-0.75707
CHL1-AS2	-0.757378	0.223824
CHL1-AS2	rs1006033	3	215676	cis	4.17428e-06	0.08533	-0.757378
GPRC5B	-0.757751	0.224171
GPRC5B	rs1016971	16	19626226	cis	6.42429e-06	0.733	-0.757751
CCDC9	-0.757791	0.224199
CCDC9	rs10412404	19	52467295	cis	4.6194e-06	0.4408	-0.757791
ENSG00000267934	-0.758002	0.224518
ENSG00000267934	rs10415339	19	23347470	cis	4.35066e-06	0.127	-0.758002
ENSG00000255050	-0.758226	0.224782
ENSG00000255050	rs10282929	8	144752920	cis	8.51553e-25	0.04508	-0.758226
ENSG00000251288	-0.758476	0.225095
ENSG00000251288	rs10516495	4	104119539	cis	6.10992e-06	0.614	-0.758476
L3MBTL2	-0.758986	0.225952
L3MBTL2	rs1033611	22	39888178	cis	4.48809e-06	0.9294	-0.758986
YBEY	-0.759418	0.226349
YBEY	rs11089051	21	46401204	cis	5.98879e-06	0.8744	-0.759418
ENSG00000267108	-0.759461	0.226383
ENSG00000267108	rs1105748	18	12653152	cis	2.39667e-06	0.6625	-0.759461
TOR2A	-0.759556	0.226512
TOR2A	rs10819303	9	129432775	cis	4.33411e-06	0.1448	-0.759556
GLYCTK	-0.759606	0.226629
GLYCTK	rs11130310	3	52649707	cis	9.63272e-06	0.2204	-0.759606
SCAMP2	-0.759754	0.226943
SCAMP2	rs11072517	15	73021309	cis	4.4636e-06	0.3927	-0.759754
MTND3P5	-0.759825	0.22706
MTND3P5	rs10028654	4	25321589	cis	7.27792e-06	0.8972	-0.759825
CHPT1	-0.760153	0.227458
CHPT1	rs11110995	12	100668459	cis	5.1719e-06	0.3386	-0.760153
SMG6	-0.760506	0.228035
SMG6	rs10445300	17	2061337	cis	3.0895e-06	0.09697	-0.760506
SUSD4	-0.760534	0.228096
SUSD4	rs11261276	1	221686827	cis	9.84184e-06	0.918	-0.760534
ZNF781	-0.760619	0.228253
ZNF781	rs10419281	19	42642093	cis	8.14001e-06	0.9307	-0.760619
SULT1C4	-0.760634	0.228275
SULT1C4	rs10514623	2	108329924	cis	6.28734e-06	0.8129	-0.760634
ATP5G3	-0.760694	0.228337
ATP5G3	rs1153677	2	175688378	cis	9.65325e-06	0.2933	-0.760694
ENSG00000227141	-0.761076	0.22874
ENSG00000227141	rs10798674	1	177614455	cis	9.09584e-06	0.1213	-0.761076
IMMT	-0.761294	0.228981
IMMT	rs11127016	2	86190615	cis	4.5957e-09	0.01101	-0.761294
PTPN4	-0.761849	0.229619
PTPN4	rs10165049	2	120268466	cis	7.24601e-06	0.4032	-0.761849
ENSG00000255310	-0.762122	0.230078
ENSG00000255310	rs10090444	8	10782879	cis	8.88994e-06	0.9509	-0.762122
PI4K2B	-0.762123	0.230078
PI4K2B	rs10025025	4	24927446	cis	7.57171e-06	0.6821	-0.762123
ENSG00000235423	-0.762235	0.230291
ENSG00000235423	rs11057192	12	122259373	cis	6.06329e-06	0.3666	-0.762235
FAM149A	-0.762258	0.230314
FAM149A	rs10866290	4	187351473	cis	1.96469e-08	0.0267	-0.762258
OXLD1	-0.762468	0.230521
OXLD1	rs1128812	17	77242768	cis	1.31908e-06	0.5922	-0.762468
PWP2	-0.76254	0.230599
PWP2	rs1051981	21	44350113	cis	7.19023e-09	0.05165	-0.76254
GRIN2A	-0.762727	0.230773
GRIN2A	rs11074569	16	10094018	cis	4.16905e-06	0.5496	-0.762727
ENSG00000255618	-0.763229	0.231411
ENSG00000255618	rs10775005	12	117829274	cis	2.34151e-06	0.8126	-0.763229
ENSG00000272505	-0.763298	0.231478
ENSG00000272505	rs10103466	8	10327013	cis	4.35142e-06	0.2302	-0.763298
ENSG00000219665	-0.763462	0.23159
ENSG00000219665	rs10415994	19	11943140	cis	2.00126e-06	0.2752	-0.763462
LRFN2	-0.764168	0.232357
LRFN2	rs10947861	6	40291646	cis	8.65248e-06	0.7687	-0.764168
HAUS1P1	-0.765006	0.233387
HAUS1P1	rs1019933	5	139825137	cis	9.1315e-06	0.07902	-0.765006
PEX6	-0.76507	0.233455
PEX6	rs1138141	6	43103189	cis	9.03849e-06	0.2077	-0.76507
RNF5	-0.765135	0.233578
RNF5	rs1150754	6	32158736	cis	4.45253e-06	0.8499	-0.765135
H6PD	-0.765585	0.234244
H6PD	rs10489436	1	9208308	cis	8.6454e-06	0.7473	-0.765585
UBE3B	-0.766048	0.234888
UBE3B	rs10850349	12	108466179	cis	6.54745e-06	0.5549	-0.766048
ZSCAN21	-0.766178	0.235017
ZSCAN21	rs10231604	7	99584137	cis	1.2416e-06	0.01481	-0.766178
LHPP	-0.766195	0.235034
LHPP	rs10751600	10	126284229	cis	4.10826e-06	0.5687	-0.766195
ENSG00000258102	-0.767103	0.236064
ENSG00000258102	rs11068069	12	115476894	cis	9.86253e-06	0.2324	-0.767103
CNTROB	-0.767229	0.23631
CNTROB	rs10852894	17	7769283	cis	4.3101e-06	0.6838	-0.767229
IQSEC1	-0.767236	0.236361
IQSEC1	rs10865713	3	13050078	cis	7.67232e-08	0.03539	-0.767236
2022-03-01	-0.7674	0.23673
2022-03-01	rs11118610	1	219056709	cis	4.3063e-06	0.7983	-0.7674
LCN12	-0.767977	0.237536
LCN12	rs10781530	9	139005769	cis	3.62332e-06	0.4469	-0.767977
TNFSF18	-0.768088	0.237699
TNFSF18	rs10157163	1	171399588	cis	2.97877e-06	0.04818	-0.768088
ENSG00000261286	-0.768374	0.238096
ENSG00000261286	rs10871286	16	83083175	cis	4.27789e-06	0.9547	-0.768374
ZNF253	-0.768503	0.238281
ZNF253	rs1019280	19	19908429	cis	1.04871e-11	0.05846	-0.768503
KCNA4	-0.768672	0.238488
KCNA4	rs10835673	11	30468241	cis	5.39141e-06	0.777	-0.768672
PPM1A	-0.768674	0.238488
PPM1A	rs10150297	14	59800263	cis	7.39616e-06	0.4911	-0.768674
NMT2	-0.768728	0.238567
NMT2	rs10906842	10	15245478	cis	9.41475e-06	0.7758	-0.768728
ENSG00000259865	-0.769173	0.239065
ENSG00000259865	rs10924949	1	245416231	cis	9.7598e-06	0.5485	-0.769173
ENSG00000272663	-0.769833	0.239871
ENSG00000272663	rs11125166	2	48316428	cis	4.08438e-06	0.759	-0.769833
SLC35F4	-0.76986	0.239922
SLC35F4	rs1152535	14	57121619	cis	3.67285e-06	0.1	-0.76986
ERO1LB	-0.769974	0.240106
ERO1LB	rs11584042	1	234489956	cis	4.21389e-06	0.7718	-0.769974
GEN1	-0.770067	0.240342
GEN1	rs1031768	2	17800764	cis	4.23594e-06	0.504	-0.770067
CRTC1	-0.770326	0.240761
CRTC1	rs10221489	19	18687975	cis	4.15277e-06	0.2782	-0.770326
HES6	-0.770424	0.24089
HES6	rs10207858	2	238883038	cis	9.66655e-06	0.8297	-0.770424
PLAC9	-0.770641	0.241125
PLAC9	rs1079242	10	81907688	cis	9.81975e-06	0.2847	-0.770641
ENSG00000226375	-0.770753	0.241265
ENSG00000226375	rs10157163	1	171399588	cis	7.05189e-07	0.04818	-0.770753
DDX11	-0.77076	0.241299
DDX11	rs10843902	12	31216625	cis	8.34215e-06	0.05153	-0.77076
ENDOG	-0.771035	0.241646
ENDOG	rs1129169	9	130532961	cis	9.61958e-06	0.4409	-0.771035
FAM218A	-0.771091	0.241708
FAM218A	rs11100583	4	166097095	cis	2.26737e-08	0.1548	-0.771091
TM2D2	-0.771185	0.241825
TM2D2	rs10089487	8	38977641	cis	4.7494e-06	0.07473	-0.771185
STAU2	-0.771432	0.2421
STAU2	rs10112685	8	74744859	cis	6.00921e-06	0.2565	-0.771432
2022-09-11	-0.771493	0.242195
2022-09-11	rs1109003	4	78120726	cis	4.198e-06	0.4753	-0.771493
MYO6	-0.771497	0.2422
MYO6	rs10498904	6	76642917	cis	4.14232e-06	0.7699	-0.771497
STX2	-0.771693	0.242637
STX2	rs11061148	12	129844470	cis	2.16877e-08	0.3572	-0.771693
TMEM72-AS1	-0.771757	0.242699
TMEM72-AS1	rs10900136	10	44766923	cis	6.54899e-06	0.1993	-0.771757
LINC00665	-0.771822	0.24276
LINC00665	rs10403738	19	41416696	cis	4.89613e-06	0.1352	-0.771822
IQGAP1	-0.771841	0.242772
IQGAP1	rs10438436	15	88709785	cis	2.11492e-25	0.06647	-0.771841
ENSG00000225603	-0.772388	0.243583
ENSG00000225603	rs10900315	1	145046897	cis	8.70216e-06	0.5483	-0.772388
TCEA2	-0.772703	0.244104
TCEA2	rs10460612	20	62168928	cis	4.12775e-06	0.8726	-0.772703
ATRNL1	-0.773082	0.244479
ATRNL1	rs11197047	10	116818814	cis	4.4817e-06	0.6668	-0.773082
MRPS9	-0.773121	0.244518
MRPS9	rs10206662	2	105080300	cis	4.40862e-06	0.8468	-0.773121
CAB39L	-0.773833	0.245414
CAB39L	rs1046027	13	49005324	cis	3.17773e-08	0.01599	-0.773833
KBTBD2	-0.774326	0.245873
KBTBD2	rs10262714	7	32884351	cis	9.76093e-06	0.4159	-0.774326
ESYT2	-0.774685	0.246193
ESYT2	rs1153999	7	158311252	cis	5.55075e-06	0.9125	-0.774685
TRIM68	-0.774784	0.246299
TRIM68	rs11035335	11	5029157	cis	3.15711e-06	0.3261	-0.774784
MIR4458HG	-0.774964	0.246534
MIR4458HG	rs10040826	5	8687454	cis	8.91357e-06	0.3553	-0.774964
OTOF	-0.77511	0.246669
OTOF	rs11126559	2	26614994	cis	5.70887e-06	0.977	-0.77511
CBLB	-0.775117	0.246669
CBLB	rs10933830	3	106899237	cis	9.19367e-06	0.8223	-0.775117
TAS2R5	-0.775122	0.246669
TAS2R5	rs11514837	7	141108514	cis	4.02816e-06	0.155	-0.775122
ENSG00000270179	-0.775283	0.246993
ENSG00000270179	rs11214577	11	112709476	cis	6.19206e-06	0.4606	-0.775283
NPM1P26	-0.775395	0.247228
NPM1P26	rs10882828	10	98364591	cis	9.00295e-06	0.2691	-0.775395
ENSG00000267707	-0.775477	0.247368
ENSG00000267707	rs1147760	18	32654700	cis	1.96595e-06	0.4817	-0.775477
DOCK9-AS2	-0.775493	0.24738
DOCK9-AS2	rs10492574	13	98494931	cis	4.01635e-06	0.6041	-0.775493
TPGS2	-0.775667	0.247592
TPGS2	rs11081974	18	32787722	cis	6.76877e-06	0.6033	-0.775667
ENSG00000262879	-0.775713	0.247671
ENSG00000262879	rs10491149	17	42389020	cis	2.33551e-06	0.6048	-0.775713
UBXN11	-0.77585	0.247895
UBXN11	rs10902734	1	26490510	cis	7.95054e-06	0.9081	-0.77585
GOLGA2P5	-0.775977	0.24804
GOLGA2P5	rs11110200	12	98948709	cis	7.44597e-06	0.9972	-0.775977
HPS5	-0.775977	0.24804
HPS5	rs11024614	11	18283334	cis	8.16505e-06	0.1948	-0.775977
RPL9	-0.77635	0.248427
RPL9	rs10009841	4	39158779	cis	8.83991e-06	0.9926	-0.77635
ENSG00000256594	-0.776487	0.248628
ENSG00000256594	rs11052426	12	9732193	cis	8.16702e-06	0.4112	-0.776487
TUB	-0.776657	0.248807
TUB	rs10769873	11	8114186	cis	5.64438e-06	0.5556	-0.776657
PTGFRN	-0.776894	0.248981
PTGFRN	rs10801922	1	117330981	cis	7.98609e-06	0.0137	-0.776894
SMCHD1	-0.777118	0.249295
SMCHD1	rs10401092	18	2772181	cis	3.6625e-06	0.49	-0.777118
ZNF229	-0.777121	0.249295
ZNF229	rs1011567	19	49544343	cis	4.03983e-06	0.236	-0.777121
RGS4	-0.777358	0.249625
RGS4	rs10753592	1	161145662	cis	8.73654e-06	0.1297	-0.777358
NDUFAF1	-0.777376	0.249636
NDUFAF1	rs10518717	15	39410660	cis	2.99963e-10	0.09006	-0.777376
ABCC2	-0.777401	0.249664
ABCC2	rs11190305	10	101629867	cis	4.03091e-06	0.4863	-0.777401
LINC00614	-0.778192	0.250795
LINC00614	rs11015422	10	27286827	cis	2.82558e-06	0.2565	-0.778192
ENSG00000214279	-0.778214	0.250845
ENSG00000214279	rs1056521	10	135085880	cis	3.85424e-06	0.9597	-0.778214
AP3M2	-0.778991	0.252385
AP3M2	rs10958709	8	42147234	cis	4.01588e-06	0.4737	-0.778991
TTC13	-0.77924	0.252934
TTC13	rs11122177	1	229185480	cis	3.9993e-06	0.7781	-0.77924
[truncated: 5,213 more rows]

## Sheet: Brain caudate basal ganglia
No. eqtlSNPs = 80877	No. gwasSNPs = 295109	No. commonSNPs = 9751							1 STAG3 stromal antigen 3
cisExprPrior = 0.001
transExprPrior = 5e-05									p-value for this Gene: 9.84e-06
phenoPrior = 0.001									LBF for this Gene: 6.73
condPrior = 1									Number of eSNP blocks tested: 1
STAG3	6.73105	9.83768e-06							SNP	Proximity	Location	eQTL pval	GWAS pval	LBF	Nearby Genes	Nearby TF
STAG3	rs1138417	7	99645082	cis	1.70327e-12	3.38e-06	6.73105		rs1138417	cis	chr7:99645082	1.70e-12	3.38e-06	6.73	STAG3, GPC2, more...	No
PVRIG	6.72987	9.83768e-06							This gene is not listed in the GWAS Catalog.
PVRIG	rs1138417	7	99645082	cis	1.67973e-10	3.38e-06	6.72987
									2 PVRIG poliovirus receptor related immunoglobulin domain containing
ENSG00000234327	6.31472	1.96754e-05
ENSG00000234327	rs1047966	17	4939931	cis	5.94437e-11	3.21e-05	6.31472		p-value for this Gene: 9.84e-06
									LBF for this Gene: 6.73
KAT8	6.10014	2.9513e-05							Number of eSNP blocks tested: 1
KAT8	rs10871454	16	30955580	cis	3.49073e-09	1.46e-06	6.10014
									SNP	Proximity	Location	eQTL pval	GWAS pval	LBF	Nearby Genes	Nearby TF
PRKD3	5.50767	7.87014e-05							rs1138417	cis	chr7:99645082	1.68e-10	3.38e-06	6.73	STAG3, GPC2, more...	No
PRKD3	rs11124575	2	37353939	cis	1.12527e-08	8.37e-05	5.50767
									This gene is not listed in the GWAS Catalog.
PRSS36	5.36936	8.85391e-05
PRSS36	rs1060506	16	31040950	cis	7.17193e-15	1.18e-05	5.36936		3 ENSG00000234327 Name not Found in HUGO
ENSG00000270761	5.16369	0.000108214							p-value for this Gene: 1.97e-05
ENSG00000270761	rs10948367	6	47693574	cis	6.39918e-06	0.0001494	5.16369		LBF for this Gene: 6.31
									Number of eSNP blocks tested: 1
ENSG00000250490	5.05687	0.00012789
ENSG00000250490	rs11134158	5	6436318	cis	7.60201e-06	0.0001642	5.05687		SNP	Proximity	Location	eQTL pval	GWAS pval	LBF	Nearby Genes	Nearby TF
									rs1047966	cis	chr17:4939931	5.94e-11	3.21e-05	6.31	ZNF232-AS1, ZNF232,	Yes
ENSG00000232995	4.89534	0.000137727
ENSG00000232995	rs11582541	1	161540374	cis	2.91419e-06	0.0002537	4.89534		This gene is not listed in the GWAS Catalog.
CEBPZ-AS1	4.7537	0.000167241							4 KAT8 K(lysine) acetyltransferase 8
CEBPZ-AS1	rs11124575	2	37353939	cis	2.71983e-06	8.37e-05	4.7537
									p-value for this Gene: 2.95e-05
NUDT2	3.54302	0.000747664							LBF for this Gene: 6.10
NUDT2	rs10814087	9	34255763	cis	2.66464e-09	0.0006469	3.54302		Number of eSNP blocks tested: 1
CYP2D7P	3.49681	0.000757501							SNP	Proximity	Location	eQTL pval	GWAS pval	LBF	Nearby Genes	Nearby TF
CYP2D7P	rs1033460	22	40949252	cis	3.75053e-09	0.0007344	3.49681		rs10871454	cis	chr16:30955580	3.49e-09	1.46e-06	6.10	STX1B, PRSS53, more...	Yes
MOGS	3.42846	0.000816527							This gene is not listed in the GWAS Catalog.
MOGS	rs1063588	2	74543886	cis	6.40604e-06	0.001095	3.42846
									5 PRKD3 protein kinase D3
COX11	3.29796	0.000954255
COX11	rs11079153	17	50531022	cis	1.50732e-07	0.0002224	3.29796		p-value for this Gene: 7.87e-05
									LBF for this Gene: 5.51
SMDT1	3.0391	0.00125922							Number of eSNP blocks tested: 1
SMDT1	rs1033460	22	40949252	cis	7.71396e-06	0.0007344	3.0391
									SNP	Proximity	Location	eQTL pval	GWAS pval	LBF	Nearby Genes	Nearby TF
CYP2D6	3.03216	0.00126906							rs11124575	cis	chr2:37353939	1.13e-08	8.37e-05	5.51	CEBPZ, NDUFAF7, more...	Yes
CYP2D6	rs1033460	22	40949252	cis	1.35524e-08	0.0007344	3.03216
									This gene is not listed in the GWAS Catalog.
HLA-DQB2	2.95583	0.0013576
HLA-DQB2	rs1063355	6	32735692	cis	4.43934e-22	0.0009084	2.95583		6 PRSS36 protease, serine, 36
HLA-DQB1	2.95583	0.0013576							p-value for this Gene: 8.85e-05
HLA-DQB1	rs1063355	6	32735692	cis	9.4071e-31	0.0009084	2.95583		LBF for this Gene: 5.37
									Number of eSNP blocks tested: 1
HLA-DQA2	2.95583	0.0013576
HLA-DQA2	rs1063355	6	32735692	cis	3.04566e-15	0.0009084	2.95583		SNP	Proximity	Location	eQTL pval	GWAS pval	LBF	Nearby Genes	Nearby TF
									rs1060506	cis	chr16:31040950	7.17e-15	1.18e-05	5.37	KAT8, PRSS53, more...	Yes
HLA-DQA1	2.95582	0.0013576
HLA-DQA1	rs1063355	6	32735692	cis	6.79985e-11	0.0009084	2.95582		This gene is not listed in the GWAS Catalog.
HLA-DRB6	2.9556	0.0013576							7 ENSG00000270761 Name not Found in HUGO
HLA-DRB6	rs1063355	6	32735692	cis	2.81546e-09	0.0009084	2.9556
									p-value for this Gene: 1.08e-04
HLA-DQB1-AS1	2.94698	0.00136744							LBF for this Gene: 5.16
HLA-DQB1-AS1	rs1063355	6	32735692	cis	1.5251e-07	0.0009084	2.94698		Number of eSNP blocks tested: 1
HLA-DRB1	2.92916	0.00138711							SNP	Proximity	Location	eQTL pval	GWAS pval	LBF	Nearby Genes	Nearby TF
HLA-DRB1	rs1063355	6	32735692	cis	5.15747e-07	0.0009084	2.92916		rs10948367	cis	chr6:47693574	6.40e-06	1.49e-04	5.16	ADGRF2, CD2AP	No
LRRC39	2.87965	0.00152484							This gene is not listed in the GWAS Catalog.
LRRC39	rs11166412	1	100428853	cis	4.72268e-06	0.002216	2.87965
									8 ENSG00000250490 Name not Found in HUGO
EPHX2	2.35408	0.00252828
EPHX2	rs10503812	8	27444116	cis	1.8672e-08	0.003199	2.35408		p-value for this Gene: 1.28e-04
									LBF for this Gene: 5.06
ACOT1	2.34024	0.00256763							Number of eSNP blocks tested: 1
ACOT1	rs11545737	14	73105424	cis	9.08353e-08	0.003778	2.34024
									SNP	Proximity	Location	eQTL pval	GWAS pval	LBF	Nearby Genes	Nearby TF
ZNF252P	2.04092	0.00341367							rs11134158	cis	chr5:6436318	7.60e-06	1.64e-04	5.06	MED10, LINC02145	No
ZNF252P	rs10097168	8	146165261	cis	8.45001e-09	0.007473	2.04092
									This gene is not listed in the GWAS Catalog.
C5orf55	2.02483	0.00351205
C5orf55	rs10078	5	491102	cis	8.99497e-06	0.003909	2.02483		9 ENSG00000232995 Name not Found in HUGO
PEAK1	1.95129	0.0037088							p-value for this Gene: 1.38e-04
PEAK1	rs10519158	15	75199512	cis	8.75487e-06	0.00257	1.95129		LBF for this Gene: 4.90
									Number of eSNP blocks tested: 1
ACTR3C	1.80113	0.00439744
ACTR3C	rs10262634	7	149608664	cis	2.80384e-12	0.01097	1.80113		SNP	Proximity	Location	eQTL pval	GWAS pval	LBF	Nearby Genes	Nearby TF
									rs11582541	cis	chr1:161540374	2.91e-06	2.54e-04	4.90	RGS5, NUF2	No
NT5CP2	1.77619	0.00448598
NT5CP2	rs11545737	14	73105424	cis	4.96829e-07	0.003778	1.77619		This gene is not listed in the GWAS Catalog.
ENSG00000271855	1.67033	0.00496803							10 CEBPZ-AS1 Name not Found in HUGO
ENSG00000271855	rs10495564	2	9582152	cis	4.47241e-07	0.005571	1.67033
									p-value for this Gene: 1.67e-04
ENSG00000237640	1.5565	0.00552878							LBF for this Gene: 4.75
ENSG00000237640	rs1121592	7	99361567	cis	2.29212e-06	0.002359	1.5565		Number of eSNP blocks tested: 1
ACOT6	1.51464	0.00572553							SNP	Proximity	Location	eQTL pval	GWAS pval	LBF	Nearby Genes	Nearby TF
ACOT6	rs10162371	14	73246071	cis	8.83782e-06	0.001198	1.51464		rs11124575	cis	chr2:37353939	2.72e-06	8.37e-05	4.75	CEBPZ, NDUFAF7, more...	Yes
PTCHD3P1	1.48018	0.00600098							This gene is not listed in the GWAS Catalog.
PTCHD3P1	rs10763717	10	29753515	cis	2.73278e-06	0.0009685	1.48018
									11 NUDT2 nudix (nucleoside diphosphate linked moiety X)-type motif 2
CSGALNACT2	1.34827	0.0068667
CSGALNACT2	rs11528481	10	43057773	cis	2.89981e-21	0.008837	1.34827		p-value for this Gene: 7.48e-04
									LBF for this Gene: 3.54
ENSG00000259251	1.33906	0.00690605							Number of eSNP blocks tested: 1
ENSG00000259251	rs1052306	15	59936337	cis	3.49589e-06	0.01466	1.33906
									SNP	Proximity	Location	eQTL pval	GWAS pval	LBF	Nearby Genes	Nearby TF
LINC00173	1.32719	0.00700443							rs10814087	cis	chr9:34255763	2.66e-09	6.47e-04	3.54	KIF24, UBAP1	No
LINC00173	rs10774872	12	115470278	cis	8.50584e-06	0.01243	1.32719
									This gene is not listed in the GWAS Catalog.
DNA2	1.32495	0.00701426
DNA2	rs10998103	10	69813377	cis	3.01635e-06	0.00328	1.32495		12 CYP2D7P Name not Found in HUGO
LRRC63	1.21889	0.00774225							p-value for this Gene: 7.58e-04
LRRC63	rs11147979	13	45052257	cis	3.72351e-06	0.01724	1.21889		LBF for this Gene: 3.50
									Number of eSNP blocks tested: 1
MFSD6	1.10214	0.00863748
MFSD6	rs10182754	2	191039459	cis	9.76707e-06	0.001766	1.10214		SNP	Proximity	Location	eQTL pval	GWAS pval	LBF	Nearby Genes	Nearby TF
									rs1033460	cis	chr22:40949252	3.75e-09	7.34e-04	3.50	TCF20, OGFRP1	Yes
PIWIL2	1.09924	0.00863748
PIWIL2	rs11136002	8	22273027	cis	1.33583e-10	0.003307	1.09924		This gene is not listed in the GWAS Catalog.
ENSG00000233569	1.06257	0.00891294							13 MOGS mannosyl-oligosaccharide glucosidase
ENSG00000233569	rs10983744	9	119474903	cis	5.80609e-06	0.006394	1.06257
									p-value for this Gene: 8.17e-04
RPL36P4	1.06123	0.00891294							LBF for this Gene: 3.43
RPL36P4	rs10485510	20	33908578	cis	4.02013e-08	0.01287	1.06123		Number of eSNP blocks tested: 1
ATE1-AS1	1.03176	0.00918839							SNP	Proximity	Location	eQTL pval	GWAS pval	LBF	Nearby Genes	Nearby TF
ATE1-AS1	rs10887040	10	123757286	cis	7.10334e-08	0.001351	1.03176		rs1063588	cis	chr2:74543886	6.41e-06	1.10e-03	3.43	PCGF1, WDR54, LBX2,	Yes
ENSG00000247157	0.997659	0.00941466							This gene is not listed in the GWAS Catalog.
ENSG00000247157	rs11054315	12	11531066	cis	2.73313e-06	0.02013	0.997659
									14 COX11 COX11 cytochrome c oxidase assembly homolog (yeast)
CPNE1	0.969251	0.0096606
CPNE1	rs10485510	20	33908578	cis	5.60184e-19	0.01287	0.969251		p-value for this Gene: 9.54e-04
									LBF for this Gene: 3.30
INO80E	0.956273	0.00976881							Number of eSNP blocks tested: 1
INO80E	rs11150581	16	29938200	cis	4.09124e-06	0.002038	0.956273
									SNP	Proximity	Location	eQTL pval	GWAS pval	LBF	Nearby Genes	Nearby TF
SHISA4	0.939253	0.00994589							rs11079153	cis	chr17:50531022	1.51e-07	2.22e-04	3.30	STXBP4	No
SHISA4	rs11580908	1	200149822	cis	1.31456e-08	0.01194	0.939253
									This gene is not listed in the GWAS Catalog.
CDK10	0.895573	0.0103
CDK10	rs11538871	16	88505246	cis	6.20635e-07	0.02361	0.895573
ENSG00000240045	0.889545	0.0103689
ENSG00000240045	rs10513474	3	156495007	cis	1.08468e-07	0.01041	0.889545
LDB3	0.868393	0.010605
LDB3	rs10887636	10	88400231	cis	5.65643e-06	0.01194	0.868393
MAN2C1	0.833464	0.0109493
MAN2C1	rs10220738	15	73453599	cis	2.95778e-13	0.01291	0.833464
STX6	0.831344	0.0109887
STX6	rs10753232	1	179216749	cis	3.03654e-09	0.004502	0.831344
ENSG00000268340	0.824486	0.0110379
ENSG00000268340	rs10485510	20	33908578	cis	3.41206e-07	0.01287	0.824486
ENSG00000232642	0.798277	0.011333
ENSG00000232642	rs10173173	2	24268965	cis	5.91885e-07	0.003027	0.798277
RNU6-2	0.79175	0.0113822
RNU6-2	rs10408933	19	971083	cis	2.32609e-10	0.02186	0.79175
ATIC	0.790216	0.0113822
ATIC	rs10932606	2	215906619	cis	2.19194e-06	0.02398	0.790216
MCFD2	0.788357	0.011392
MCFD2	rs10164756	2	47020769	cis	5.96521e-06	0.0158	0.788357
ATP5S	0.774464	0.0116281
ATP5S	rs11570801	14	49900239	cis	5.24851e-07	0.001918	0.774464
ENSG00000226251	0.772543	0.0116281
ENSG00000226251	rs11580285	1	210510991	cis	4.01586e-11	0.005976	0.772543
GFRA1	0.736157	0.0121102
GFRA1	rs11197576	10	117937409	cis	2.62037e-09	0.001084	0.736157
ADAM19	0.694218	0.0125922
ADAM19	rs11465270	5	156923428	cis	2.6854e-06	0.01924	0.694218
DPY19L2	0.684607	0.0126513
DPY19L2	rs10506464	12	62496243	cis	8.53241e-06	0.002835	0.684607
CCNO	0.654395	0.0130939
CCNO	rs10036833	5	54651313	cis	4.70765e-06	0.02507	0.654395
AIFM2	0.64566	0.013212
AIFM2	rs10823490	10	71589033	cis	8.08174e-09	0.002557	0.64566
ACAT1	0.61378	0.0136055
ACAT1	rs10890813	11	107492994	cis	4.18237e-06	0.009047	0.61378
ENSG00000254851	0.599581	0.0137924
ENSG00000254851	rs10892082	11	116544535	cis	5.59741e-08	0.005249	0.599581
ENSG00000237773	0.579812	0.0140285
ENSG00000237773	rs10250822	7	17299514	cis	5.36663e-06	0.01423	0.579812
ENSG00000254139	0.572038	0.0141171
ENSG00000254139	rs10957014	8	58792267	cis	1.22537e-07	0.003513	0.572038
C17orf50	0.533367	0.0148057
C17orf50	rs10451309	17	31134823	cis	1.79712e-07	0.05007	0.533367
PIGG	0.524949	0.0149336
PIGG	rs10029096	4	504602	cis	2.55568e-06	0.03059	0.524949
PLCG2	0.509139	0.015091
PLCG2	rs11150416	16	80421094	cis	1.02959e-06	0.004585	0.509139
ZNF736	0.498619	0.0152091
ZNF736	rs10280161	7	63455206	cis	8.03856e-06	0.005933	0.498619
STX17	0.473267	0.0155337
STX17	rs10819715	9	101809380	cis	2.59551e-06	0.0369	0.473267
NKAIN1	0.467889	0.0156026
NKAIN1	rs10798827	1	31454899	cis	1.49904e-21	0.005001	0.467889
EMC9	0.415491	0.0162518
EMC9	rs11574503	14	23671158	cis	1.6227e-06	0.0096	0.415491
ERMAP	0.409327	0.0163502
ERMAP	rs11578685	1	43123409	cis	6.35243e-10	0.0302	0.409327
TRIM4	0.381598	0.0169602
TRIM4	rs1121592	7	99361567	cis	4.02711e-06	0.002359	0.381598
DBF4B	0.351693	0.0175307
DBF4B	rs11079382	17	40334682	cis	8.40843e-08	0.009619	0.351693
SLC25A16	0.33771	0.017757
SLC25A16	rs1136645	10	69912519	cis	1.80733e-06	0.01408	0.33771
XKR9	0.316083	0.0181407
XKR9	rs10957534	8	72170857	cis	2.08768e-09	0.001273	0.316083
SNX32	0.303314	0.0184653
SNX32	rs11227332	11	65380315	cis	6.34955e-06	0.01511	0.303314
ENSG00000234537	0.296225	0.0186621
ENSG00000234537	rs10125466	9	93744295	cis	2.30976e-08	0.006064	0.296225
ENSG00000224635	0.285418	0.0188883
ENSG00000224635	rs1119803	20	36459212	cis	5.08865e-21	0.01607	0.285418
ZMYND12	0.284681	0.018908
ZMYND12	rs10493108	1	42680689	cis	9.09765e-06	0.02748	0.284681
OPN4	0.251097	0.0196163
OPN4	rs10887636	10	88400231	cis	1.738e-12	0.01194	0.251097
PHACTR4	0.231357	0.0201082
PHACTR4	rs11247811	1	28611417	cis	1.88912e-06	0.005128	0.231357
CECR1	0.220326	0.0203246
CECR1	rs1076106	22	16062294	cis	1.68741e-07	0.01148	0.220326
BCO2	0.195198	0.020846
BCO2	rs11214120	11	111564925	cis	3.01061e-12	0.01201	0.195198
KLC3	0.149752	0.0221053
KLC3	rs10410448	19	50517320	cis	2.63981e-07	0.007587	0.149752
HADHB	0.126496	0.0226267
HADHB	rs10186644	2	26376957	cis	2.89428e-06	0.06437	0.126496
TMEM234	0.125257	0.022666
TMEM234	rs1004420	1	32502289	cis	9.41926e-06	0.03486	0.125257
ENSG00000272750	0.117986	0.0228529
ENSG00000272750	rs11487815	1	220921819	cis	8.52465e-06	0.03503	0.117986
PPP2R3C	0.110711	0.0230694
PPP2R3C	rs11156874	14	34664554	cis	4.60219e-06	0.04623	0.110711
LINC00339	0.110178	0.0230694
LINC00339	rs11577378	1	22293036	cis	6.54033e-08	0.02918	0.110178
MCM6	0.0875358	0.0236104
MCM6	rs1050115	2	136228287	cis	4.23106e-06	0.04832	0.0875358
MCCC1	0.0827928	0.0237285
MCCC1	rs1135365	3	184219902	cis	4.51978e-10	0.08502	0.0827928
ENSG00000227947	0.078737	0.0238662
ENSG00000227947	rs11211590	1	47940962	cis	5.9754e-06	0.0335	0.078737
TRGC2	0.0634004	0.0243384
TRGC2	rs10441089	7	38300554	cis	2.5023e-06	0.006543	0.0634004
EARS2	0.0605123	0.024427
EARS2	rs1135045	16	23397212	cis	3.63347e-07	0.04234	0.0605123
CCDC154	0.0333249	0.025214
CCDC154	rs10903007	16	1360557	cis	1.6753e-10	0.0463	0.0333249
ENSG00000231663	0.0261824	0.0254599
ENSG00000231663	rs1039993	1	232596502	cis	1.17157e-06	0.0544	0.0261824
TECTB	0.0217987	0.0256763
TECTB	rs11195865	10	114026693	cis	5.51536e-06	0.06783	0.0217987
WDR18	0.0174674	0.0258633
WDR18	rs10419072	19	981766	cis	4.49906e-06	0.0239	0.0174674
CNGA1	0.0110432	0.0260403
CNGA1	rs10002500	4	47653436	cis	3.49381e-06	0.01197	0.0110432
SNHG17	0.00674257	0.0261977
SNHG17	rs1119803	20	36459212	cis	1.60725e-12	0.01607	0.00674257
NAT8	-0.0496079	0.0281259
NAT8	rs1052162	2	73682880	cis	3.82003e-06	0.01865	-0.0496079
ALMS1P	-0.0540944	0.0282735
ALMS1P	rs10496193	2	73627011	cis	5.44431e-06	0.0137	-0.0540944
ACOT2	-0.0988496	0.0296803
ACOT2	rs1074501	14	73059612	cis	2.15252e-07	0.009949	-0.0988496
ZBTB11-AS1	-0.101546	0.0297688
ZBTB11-AS1	rs1091664	3	103101380	cis	4.23961e-06	0.006096	-0.101546
LSP1P3	-0.107568	0.0299656
LSP1P3	rs10520944	5	28874857	cis	1.08819e-06	0.006144	-0.107568
TMEM215	-0.113333	0.0302312
TMEM215	rs10971181	9	32876199	cis	3.50741e-13	0.009142	-0.113333
FAM213A	-0.113541	0.0302312
FAM213A	rs10887902	10	82200596	cis	8.36678e-06	0.004666	-0.113541
TTLL10-AS1	-0.117584	0.0303689
TTLL10-AS1	rs11260542	1	1099882	cis	6.47661e-07	0.06934	-0.117584
SNRPC	-0.131995	0.030969
SNRPC	rs10738078	6	34801895	cis	3.05048e-10	0.01216	-0.131995
UHRF1BP1	-0.131996	0.030969
UHRF1BP1	rs10738078	6	34801895	cis	1.79985e-20	0.01216	-0.131996
ENSG00000250538	-0.14731	0.0317068
ENSG00000250538	rs10027691	4	156314527	cis	5.28698e-08	0.04972	-0.14731
NPY2R	-0.147855	0.0317364
NPY2R	rs10027691	4	156314527	cis	1.51122e-08	0.04972	-0.147855
KIF6	-0.151298	0.0318544
KIF6	rs10498742	6	39700316	cis	7.62738e-08	0.09556	-0.151298
ENSG00000261061	-0.165901	0.0323856
ENSG00000261061	rs10514512	16	79671456	cis	1.04746e-07	0.06591	-0.165901
TTC23	-0.182125	0.0332317
TTC23	rs10794475	15	97627410	cis	2.704e-09	0.01101	-0.182125
PBLD	-0.185479	0.0334088
PBLD	rs10762214	10	69732318	cis	6.91e-07	0.05608	-0.185479
SEBOX	-0.18863	0.0336645
SEBOX	rs1053195	17	23698840	cis	7.65241e-07	0.1594	-0.18863
CSDC2	-0.195565	0.0341171
CSDC2	rs11090049	22	40245275	cis	4.33306e-07	0.0229	-0.195565
CAMLG	-0.202688	0.0345204
CAMLG	rs11242224	5	133914065	cis	8.43147e-07	0.02727	-0.202688
ALDH8A1	-0.20494	0.0346286
ALDH8A1	rs11154791	6	135420841	cis	2.17635e-10	0.006642	-0.20494
ENSG00000238287	-0.216829	0.0352582
ENSG00000238287	rs11208440	1	40806663	cis	1.97938e-06	0.01021	-0.216829
ZFP69	-0.217007	0.0352681
ZFP69	rs11208391	1	40794663	cis	4.33602e-06	0.00992	-0.217007
TIMM10	-0.221771	0.0354943
TIMM10	rs11229240	11	57582026	cis	2.16421e-06	0.02365	-0.221771
EBPL	-0.230511	0.0359567
EBPL	rs10492590	13	49310797	cis	6.34871e-11	0.05601	-0.230511
C19orf84	-0.237743	0.0363896
C19orf84	rs10404198	19	56587543	cis	6.6176e-10	0.03927	-0.237743
C1orf204	-0.239443	0.0364683
C1orf204	rs10158111	1	158067553	cis	6.13046e-06	0.08464	-0.239443
ENSG00000258741	-0.24168	0.0365765
ENSG00000258741	rs10520713	15	91034328	cis	4.60796e-06	0.0509	-0.24168
SCLY	-0.242904	0.0366454
SCLY	rs1026041	2	238581015	cis	8.55028e-06	0.04081	-0.242904
DSCC1	-0.257019	0.0375504
DSCC1	rs10955943	8	121013324	cis	5.11986e-06	0.01076	-0.257019
ABCA7	-0.273686	0.0385342
ABCA7	rs10419707	19	989445	cis	1.43521e-07	0.08924	-0.273686
CNTNAP3B	-0.285168	0.0392031
CNTNAP3B	rs10907653	9	43582384	cis	1.43838e-06	0.1414	-0.285168
CNTLN	-0.292001	0.0397245
CNTLN	rs10963046	9	17333041	cis	8.44246e-06	0.1354	-0.292001
ENSG00000232876	-0.301716	0.040423
ENSG00000232876	rs11154791	6	135420841	cis	1.62024e-14	0.006642	-0.301716
FRA10AC1	-0.305972	0.0407575
FRA10AC1	rs10748607	10	95411239	cis	4.11708e-07	0.01034	-0.305972
TOX4	-0.311004	0.0411707
TOX4	rs10132333	14	20912466	cis	3.4684e-06	0.08227	-0.311004
VWDE	-0.315241	0.0415248
VWDE	rs10488158	7	12475419	cis	7.61502e-08	0.01096	-0.315241
PPP2R1B	-0.319687	0.0419183
PPP2R1B	rs10789860	11	111475175	cis	2.54529e-07	0.01127	-0.319687
PRORSD1P	-0.331689	0.0427545
PRORSD1P	rs10496048	2	55682478	cis	3.45231e-07	0.1847	-0.331689
ENSG00000271119	-0.334562	0.0429808
ENSG00000271119	rs10475076	5	1696778	cis	9.3053e-06	0.1471	-0.334562
SPOCK3	-0.335773	0.0430595
SPOCK3	rs10031083	4	168066703	cis	8.8831e-06	0.2599	-0.335773
CAPN8	-0.34066	0.0434432
CAPN8	rs1037952	1	222137182	cis	1.09316e-06	0.1255	-0.34066
WDR41	-0.350827	0.0443581
WDR41	rs10051210	5	76782535	cis	5.96946e-07	0.04582	-0.350827
MZT2A	-0.350853	0.0443581
MZT2A	rs10205714	2	131960023	cis	9.55366e-08	0.1104	-0.350853
ENSG00000273073	-0.356031	0.0447713
ENSG00000273073	rs10205714	2	131960023	cis	7.09073e-10	0.1104	-0.356031
CCDC25	-0.36533	0.0456468
CCDC25	rs11136008	8	27714573	cis	1.44559e-06	0.009502	-0.36533
ENSG00000272491	-0.370084	0.0461584
ENSG00000272491	rs1056042	1	48537006	cis	3.39243e-09	0.01204	-0.370084
C9orf156	-0.372026	0.0463256
C9orf156	rs10119760	9	99664423	cis	1.27417e-06	0.08546	-0.372026
ENSG00000242686	-0.375396	0.0465716
ENSG00000242686	rs10029096	4	504602	cis	5.18061e-08	0.03059	-0.375396
ENSG00000225231	-0.377339	0.0467093
ENSG00000225231	rs11053505	12	9947085	cis	1.39843e-08	0.09934	-0.377339
TK1	-0.417257	0.0506936
TK1	rs1109808	17	73681090	cis	3.47985e-06	0.3408	-0.417257
SLC5A9	-0.417588	0.0507427
SLC5A9	rs1056042	1	48537006	cis	9.28607e-08	0.01204	-0.417588
EFHB	-0.418135	0.0508018
EFHB	rs11128931	3	20002712	cis	1.69473e-07	0.03966	-0.418135
ENSG00000260213	-0.420709	0.0511166
ENSG00000260213	rs10459872	16	79652452	cis	4.70407e-07	0.0683	-0.420709
GNPDA2	-0.42152	0.0511756
GNPDA2	rs10517119	4	44554468	cis	9.06917e-06	0.01419	-0.42152
ENSG00000255050	-0.422912	0.0513527
ENSG00000255050	rs10282929	8	144752920	cis	5.22098e-06	0.04508	-0.422912
CLDN15	-0.425529	0.0517757
CLDN15	rs10257072	7	100680241	cis	8.69443e-06	0.7293	-0.425529
LINC00909	-0.426615	0.0519429
LINC00909	rs10221304	18	70510929	cis	7.13633e-06	0.5263	-0.426615
TRGJP2	-0.433576	0.0526808
TRGJP2	rs10441090	7	38301343	cis	4.2159e-06	0.07013	-0.433576
ADAMTS18	-0.439621	0.0535957
ADAMTS18	rs10514415	16	75947629	cis	1.49197e-27	0.01217	-0.439621
C16orf93	-0.439871	0.0536449
C16orf93	rs11150599	16	30804957	cis	2.31488e-06	0.01273	-0.439871
SLC9A3	-0.440249	0.0537727
SLC9A3	rs1035908	5	518510	cis	9.3902e-06	0.06662	-0.440249
DTNBP1	-0.441063	0.0539302
DTNBP1	rs1047631	6	15631080	cis	1.10438e-08	0.052	-0.441063
ZNF506	-0.444855	0.0543728
ZNF506	rs1019280	19	19908429	cis	1.25046e-06	0.05846	-0.444855
FAM169A	-0.445237	0.0543827
FAM169A	rs10515192	5	74093470	cis	8.94302e-06	0.2628	-0.445237
PTGR1	-0.445756	0.0544811
PTGR1	rs10817197	9	113422265	cis	2.51048e-06	0.006895	-0.445756
ENSG00000225140	-0.450943	0.0552386
ENSG00000225140	rs10904535	10	686237	cis	9.59398e-06	0.4567	-0.450943
ENSG00000273389	-0.45377	0.0556419
ENSG00000273389	rs10003909	4	87134872	cis	7.17609e-06	0.04797	-0.45377
ENSG00000219665	-0.457	0.0561535
ENSG00000219665	rs10420683	19	11994769	cis	8.68541e-06	0.7999	-0.457
DHRS4L2	-0.458802	0.0563896
DHRS4L2	rs10141091	14	23492206	cis	1.92648e-10	0.2018	-0.458802
ZEB2P1	-0.46132	0.0569011
ZEB2P1	rs1005391	4	15995547	cis	7.34947e-06	0.8974	-0.46132
ENSG00000263391	-0.464636	0.0575504
ENSG00000263391	rs10946767	6	25495643	cis	7.37978e-06	0.2028	-0.464636
LRRK2	-0.465055	0.0576193
LRRK2	rs11175766	12	38941283	cis	9.89999e-06	0.09634	-0.465055
UPK3B	-0.46549	0.0576881
UPK3B	rs10952955	7	76023564	cis	1.43486e-06	0.01659	-0.46549
UPF3A	-0.465591	0.057698
UPF3A	rs11147327	13	114101439	cis	4.97902e-06	0.5463	-0.465591
RUNX2	-0.472502	0.0588096
RUNX2	rs10214519	6	45555536	cis	2.61155e-08	0.02156	-0.472502
ENSG00000270055	-0.477458	0.0594589
ENSG00000270055	rs1075232	15	29528508	cis	3.72094e-06	0.3831	-0.477458
LACTB2	-0.477482	0.0594589
LACTB2	rs1156955	8	71917513	cis	6.23826e-06	0.01653	-0.477482
LINC01099	-0.479328	0.0597934
LINC01099	rs10006301	4	179281365	cis	5.95405e-06	0.02742	-0.479328
RYR1	-0.481601	0.0601279
RYR1	rs10500279	19	43726908	cis	9.34558e-07	0.2336	-0.481601
ALG8	-0.486761	0.0610428
ALG8	rs11237414	11	77533005	cis	3.59118e-06	0.004183	-0.486761
SAR1A	-0.490637	0.0617314
SAR1A	rs1053105	10	71568004	cis	4.60702e-06	0.02161	-0.490637
SNAP29	-0.492887	0.0620954
SNAP29	rs10483104	22	19550733	cis	1.16618e-13	0.2056	-0.492887
ENSG00000253549	-0.495297	0.0625381
ENSG00000253549	rs10091566	8	86528811	cis	5.60071e-06	0.02299	-0.495297
SKIV2L	-0.496735	0.0627545
SKIV2L	rs1042663	6	32013109	cis	1.75677e-06	0.2416	-0.496735
RGR	-0.504275	0.063876
RGR	rs11200938	10	85994845	cis	1.29516e-06	0.1015	-0.504275
EIF3EP1	-0.507182	0.0643384
EIF3EP1	rs10943088	6	74041441	cis	9.39128e-06	0.9834	-0.507182
ANO9	-0.511348	0.065214
ANO9	rs1045577	11	242942	cis	1.294e-06	0.16	-0.511348
RNF212	-0.515724	0.066119
RNF212	rs10902752	4	1046199	cis	9.3387e-06	0.07918	-0.515724
KLRC4	-0.518306	0.0667191
KLRC4	rs10845140	12	10519295	cis	6.24429e-06	0.1389	-0.518306
C19orf33	-0.519545	0.0670044
C19orf33	rs1131182	19	43564618	cis	7.13097e-06	0.2333	-0.519545
DCLRE1C	-0.521598	0.0673487
DCLRE1C	rs11594111	10	14985412	cis	7.97869e-06	0.6198	-0.521598
ENSG00000237940	-0.521652	0.0673487
ENSG00000237940	rs11510409	2	242556336	cis	9.21141e-06	0.3629	-0.521652
VN1R85P	-0.522107	0.0674176
VN1R85P	rs10420042	19	22043766	cis	7.97127e-06	0.1581	-0.522107
TIMM44	-0.523555	0.0676734
TIMM44	rs11542189	19	7906001	cis	7.27065e-06	0.2448	-0.523555
ENSG00000259344	-0.525507	0.0680275
ENSG00000259344	rs10152278	15	20638370	cis	7.19652e-06	0.1049	-0.525507
LRRC37A5P	-0.530676	0.0689621
LRRC37A5P	rs10817197	9	113422265	cis	5.58052e-10	0.006895	-0.530676
ENSG00000196355	-0.532199	0.069395
ENSG00000196355	rs10025499	4	38297389	cis	6.29618e-06	0.04368	-0.532199
MRPL43	-0.532299	0.0694245
MRPL43	rs11190786	10	102747432	cis	1.98471e-06	0.05166	-0.532299
DHFR	-0.534972	0.0700541
DHFR	rs10075024	5	80167933	cis	7.09586e-06	0.5245	-0.534972
ENSG00000259969	-0.535931	0.0703689
ENSG00000259969	rs10134112	14	57771633	cis	8.91611e-06	0.5734	-0.535931
RBMXP4	-0.53609	0.0704378
RBMXP4	rs10488879	4	110529116	cis	4.08092e-06	0.5091	-0.53609
ENSG00000235357	-0.537232	0.0707231
ENSG00000235357	rs10484762	6	80540125	cis	5.96171e-06	0.8471	-0.537232
TEAD2	-0.537275	0.0707231
TEAD2	rs11083970	19	54573755	cis	1.86926e-06	0.07652	-0.537275
FCGBP	-0.537862	0.0708313
FCGBP	rs10406738	19	45192895	cis	3.32417e-06	0.6472	-0.537862
LINC00658	-0.539093	0.0711953
LINC00658	rs11087680	20	5422385	cis	3.37507e-06	0.1004	-0.539093
UTP18	-0.54138	0.0717757
UTP18	rs1034922	17	46773811	cis	9.1927e-08	0.07991	-0.54138
ENSG00000266490	-0.545901	0.0730448
ENSG00000266490	rs1061342	17	26138589	cis	9.70907e-06	0.8667	-0.545901
DPY19L1P2	-0.553809	0.0752878
DPY19L1P2	rs10273423	7	33767489	cis	4.703e-06	0.9961	-0.553809
CLPP	-0.556788	0.075937
CLPP	rs10406255	19	6947640	cis	7.95978e-06	0.67	-0.556788
CCDC113	-0.558327	0.0763109
CCDC113	rs1052276	16	56872099	cis	5.75616e-06	0.4489	-0.558327
CATSPER2P1	-0.561976	0.0771471
CATSPER2P1	rs10851419	15	42508379	cis	3.06951e-06	0.3252	-0.561976
COG4	-0.562027	0.0771569
COG4	rs11075763	16	68983093	cis	9.66495e-06	0.09914	-0.562027
ENSG00000268055	-0.562894	0.0773438
ENSG00000268055	rs10500279	19	43726908	cis	1.2628e-09	0.2336	-0.562894
ATF7IP	-0.564606	0.0779439
ATF7IP	rs11056372	12	15194104	cis	3.60615e-06	0.544	-0.564606
FAM26F	-0.566257	0.0782981
FAM26F	rs1062353	6	117025304	cis	7.72525e-06	0.05512	-0.566257
QRICH2	-0.569272	0.0791638
QRICH2	rs11077811	17	71796837	cis	6.34626e-06	0.09849	-0.569272
DNM1P30	-0.575096	0.0808854
DNM1P30	rs10152753	15	28153539	cis	9.75952e-06	0.6373	-0.575096
RN7SL538P	-0.578133	0.0821151
RN7SL538P	rs11583726	1	70079615	cis	8.29903e-06	0.04695	-0.578133
CUL9	-0.581891	0.0835809
CUL9	rs10948066	6	43245492	cis	8.19981e-06	0.9528	-0.581891
ENSG00000268015	-0.58251	0.0837875
ENSG00000268015	rs10420254	19	57406030	cis	7.80353e-06	0.4091	-0.58251
SSR3	-0.582974	0.0839843
SSR3	rs10513492	3	157745447	cis	6.67251e-06	0.2599	-0.582974
ENSG00000231160	-0.582994	0.0839941
ENSG00000231160	rs11096953	4	38320187	cis	3.44257e-06	0.02881	-0.582994
PCDHGA1	-0.585	0.0848598
PCDHGA1	rs10491311	5	140697923	cis	5.9398e-06	0.3007	-0.585
MTHFSD	-0.585254	0.0849877
MTHFSD	rs1046990	16	85121865	cis	8.06969e-06	0.1684	-0.585254
PKNOX2	-0.589708	0.0866798
PKNOX2	rs11219984	11	124618567	cis	9.88241e-06	0.663	-0.589708
IPO8	-0.590448	0.0870536
IPO8	rs10444423	12	30724046	cis	7.7808e-10	0.01967	-0.590448
SNX11	-0.592209	0.087821
SNX11	rs1010228	17	43555347	cis	9.78694e-06	0.6575	-0.592209
USP22	-0.592975	0.088303
USP22	rs10512422	17	20854876	cis	9.41101e-06	0.119	-0.592975
ENSG00000272541	-0.594804	0.0889621
ENSG00000272541	rs10498815	6	58632626	cis	9.36377e-06	0.38	-0.594804
C1orf177	-0.59559	0.0893458
C1orf177	rs11581256	1	55025102	cis	7.80354e-06	0.1992	-0.59559
SLC25A3	-0.596511	0.0898082
SLC25A3	rs1007573	12	97616752	cis	2.62794e-06	0.3059	-0.596511
MFGE8	-0.597033	0.0900344
MFGE8	rs10520679	15	87278229	cis	9.69655e-06	0.1946	-0.597033
ENPP5	-0.597216	0.0901525
ENPP5	rs1047153	6	46236704	cis	9.3263e-06	0.01849	-0.597216
ENSG00000248734	-0.597231	0.0901722
ENSG00000248734	rs10515246	5	96125021	cis	7.89252e-06	0.6409	-0.597231
ENSG00000269609	-0.598095	0.0906739
ENSG00000269609	rs1056857	10	104229993	cis	9.72123e-06	0.6213	-0.598095
ENSG00000271828	-0.599372	0.0919331
ENSG00000271828	rs10461612	5	56039588	cis	8.91261e-06	0.302	-0.599372
CCDC137	-0.599592	0.0920512
CCDC137	rs11150805	17	77249210	cis	8.68846e-06	0.7747	-0.599592
SLC2A9	-0.599659	0.0920905
SLC2A9	rs10939665	4	9646726	cis	5.16014e-06	0.026	-0.599659
OPTN	-0.600138	0.0924152
OPTN	rs1133848	10	13143696	cis	9.17435e-06	0.06861	-0.600138
MRM1	-0.601329	0.0935465
MRM1	rs1061121	17	32039462	cis	8.90061e-06	0.0976	-0.601329
PSPHP1	-0.601412	0.0935858
PSPHP1	rs10243293	7	55809594	cis	2.38259e-07	0.07282	-0.601412
LY6K	-0.602376	0.0941269
LY6K	rs1045531	8	143760549	cis	9.6247e-06	0.1196	-0.602376
2022-03-08	-0.603173	0.0947467
2022-03-08	rs10900227	10	45392878	cis	8.18986e-06	0.04857	-0.603173
RAPGEF4-AS1	-0.603193	0.0947467
RAPGEF4-AS1	rs10193942	2	173316447	cis	9.50479e-06	0.6808	-0.603193
NUP210L	-0.603423	0.0950123
NUP210L	rs11265122	1	152353657	cis	7.25909e-06	0.05909	-0.603423
HBS1L	-0.603492	0.095032
HBS1L	rs1135205	6	135323488	cis	6.99391e-08	0.009962	-0.603492
CYP4F3	-0.603605	0.095091
CYP4F3	rs10410357	19	15661331	cis	2.88017e-06	0.07159	-0.603605
CEPT1	-0.605067	0.0955927
CEPT1	rs10494126	1	111473230	cis	7.05319e-06	0.7758	-0.605067
AK8	-0.60564	0.0958583
AK8	rs10901215	9	134686863	cis	1.77673e-12	0.04488	-0.60564
KIAA0040	-0.606491	0.0964584
KIAA0040	rs10489327	1	173400937	cis	1.36154e-06	0.1501	-0.606491
PTPLAD2	-0.606692	0.0967044
PTPLAD2	rs10964779	9	20968873	cis	9.65173e-06	0.5748	-0.606692
PIBF1	-0.607784	0.0978357
PIBF1	rs1000973	13	72453633	cis	9.25148e-06	0.4146	-0.607784
TBC1D10C	-0.608964	0.0985145
TBC1D10C	rs10896167	11	66822465	cis	6.15721e-06	0.8958	-0.608964
ENSG00000269752	-0.610814	0.0999016
ENSG00000269752	rs10404013	19	17600330	cis	9.4808e-06	0.7303	-0.610814
MYLK2	-0.611315	0.100374
MYLK2	rs10439607	20	29722202	cis	5.39733e-06	0.02243	-0.611315
RNU6-516P	-0.611714	0.100571
RNU6-516P	rs1044474	15	38633244	cis	9.42279e-06	0.2804	-0.611714
ENSG00000230825	-0.612157	0.100964
ENSG00000230825	rs10487592	7	7273990	cis	5.51005e-06	0.3062	-0.612157
RRM1	-0.612715	0.101584
RRM1	rs10835262	11	3873082	cis	9.54895e-06	0.5213	-0.612715
ENSG00000183458	-0.613408	0.102213
ENSG00000183458	rs11075254	16	15069852	cis	9.11287e-06	0.6212	-0.613408
SLC7A9	-0.613514	0.102312
SLC7A9	rs10425973	19	38096936	cis	6.49751e-15	0.02998	-0.613514
SNN	-0.614076	0.102922
SNN	rs1050068	16	11677449	cis	9.33977e-06	0.5384	-0.614076
KCNK4	-0.614417	0.103345
KCNK4	rs1058735	11	63756986	cis	7.69675e-06	0.2733	-0.614417
STEAP1B	-0.614563	0.103424
STEAP1B	rs10950889	7	22114260	cis	9.20157e-06	0.1605	-0.614563
HCG27	-0.614731	0.103542
HCG27	rs1048709	6	32022914	cis	8.06174e-06	0.1607	-0.614731
ENSG00000254547	-0.61524	0.104053
ENSG00000254547	rs10751003	11	55465015	cis	9.28597e-06	0.8169	-0.61524
POMT1	-0.615335	0.104181
POMT1	rs10751478	9	133340279	cis	6.80233e-06	0.6372	-0.615335
LDHAL6A	-0.615944	0.104732
LDHAL6A	rs10766473	11	18358107	cis	9.24893e-06	0.4	-0.615944
MED20	-0.616036	0.105086
MED20	rs10498752	6	41876488	cis	9.25806e-06	0.9331	-0.616036
ENSG00000256594	-0.616701	0.105922
ENSG00000256594	rs10047657	12	9695640	cis	9.15004e-06	0.7906	-0.616701
ENSG00000245468	-0.617062	0.106227
ENSG00000245468	rs10026517	4	7144288	cis	8.18254e-06	0.925	-0.617062
MYO1C	-0.617567	0.10664
MYO1C	rs10521113	17	1380508	cis	9.82189e-06	0.415	-0.617567
IMPA1	-0.618013	0.107732
IMPA1	rs1058401	8	82733186	cis	9.05086e-06	0.8728	-0.618013
FBLL1	-0.618561	0.108205
FBLL1	rs10516048	5	168026895	cis	8.73043e-06	0.5774	-0.618561
KCNS3	-0.618763	0.108411
KCNS3	rs10178801	2	18144625	cis	8.92029e-06	0.6913	-0.618763
SH2D7	-0.620546	0.109808
SH2D7	rs10456	15	76185201	cis	9.55154e-06	0.9872	-0.620546
RNF215	-0.621019	0.110251
RNF215	rs1061660	22	29149628	cis	8.855e-06	0.7517	-0.621019
ENSG00000271947	-0.621888	0.110871
ENSG00000271947	rs1123341	2	6990174	cis	8.99633e-06	0.4308	-0.621888
MRPS7	-0.622021	0.111058
MRPS7	rs10401019	17	70689906	cis	8.77077e-06	0.2641	-0.622021
LNP1	-0.622223	0.111392
LNP1	rs1036769	3	101604771	cis	8.60729e-06	0.5726	-0.622223
ENSG00000219992	-0.622676	0.112002
ENSG00000219992	rs11242872	6	3687098	cis	2.72605e-06	0.4705	-0.622676
AGL	-0.62352	0.112878
AGL	rs11166382	1	100201372	cis	2.21862e-06	0.05677	-0.62352
ENSG00000270638	-0.623548	0.112917
ENSG00000270638	rs1045820	6	145988773	cis	9.73783e-06	0.02264	-0.623548
RRP12	-0.623981	0.113468
RRP12	rs11189224	10	99196816	cis	5.33723e-06	0.009468	-0.623981
KIN	-0.624006	0.113497
KIN	rs11255345	10	7842791	cis	9.78431e-06	0.7004	-0.624006
RPS24	-0.624624	0.114471
RPS24	rs11002419	10	79555311	cis	9.24928e-06	0.8297	-0.624624
MSH4	-0.625638	0.115219
MSH4	rs10732723	1	76165025	cis	7.88684e-06	0.1328	-0.625638
EP400NL	-0.626156	0.115789
EP400NL	rs11246959	12	131210183	cis	8.83485e-06	0.901	-0.626156
ZNF17	-0.62754	0.116567
ZNF17	rs10407882	19	62605684	cis	4.0744e-06	0.04692	-0.62754
PPA1	-0.62755	0.116567
PPA1	rs10740329	10	71611259	cis	9.90232e-06	0.01396	-0.62755
ENSG00000240291	-0.628123	0.11694
ENSG00000240291	rs10741132	10	19012577	cis	2.18516e-06	0.01427	-0.628123
RRN3	-0.628199	0.117009
RRN3	rs11551276	16	15062908	cis	5.27581e-07	0.1576	-0.628199
ENSG00000254333	-0.628328	0.117265
ENSG00000254333	rs10463299	5	149873565	cis	7.96801e-06	0.721	-0.628328
ENSG00000225213	-0.62837	0.117403
ENSG00000225213	rs10732931	10	16803888	cis	8.74113e-06	0.6464	-0.62837
PRKCH	-0.628437	0.117639
PRKCH	rs10782443	14	60710917	cis	8.74078e-06	0.5456	-0.628437
RPAP2	-0.629607	0.118701
RPAP2	rs10493864	1	93243302	cis	6.20645e-06	0.7433	-0.629607
AMIGO1	-0.630156	0.11937
AMIGO1	rs10857792	1	109911478	cis	8.67058e-06	0.644	-0.630156
TCTEX1D1	-0.630384	0.119823
TCTEX1D1	rs10789215	1	66923773	cis	8.65611e-06	0.4147	-0.630384
VAMP3	-0.630564	0.120423
VAMP3	rs10462020	1	7803270	cis	7.96875e-06	0.7117	-0.630564
AP2A2	-0.631178	0.120767
AP2A2	rs11246380	11	999890	cis	8.61159e-06	0.3138	-0.631178
LINC00499	-0.632927	0.122027
LINC00499	rs10000036	4	139438712	cis	8.51632e-06	0.212	-0.632927
TRHDE-AS1	-0.633081	0.122174
TRHDE-AS1	rs11179162	12	71024095	cis	3.36669e-06	0.6344	-0.633081
SNRPN	-0.633806	0.122696
SNRPN	rs10047997	15	22657843	cis	8.38058e-06	0.1962	-0.633806
LTB4R	-0.636719	0.124919
LTB4R	rs11158632	14	23839503	cis	7.4203e-06	0.4711	-0.636719
ENSG00000243389	-0.637116	0.125263
ENSG00000243389	rs1061254	2	113119001	cis	8.05825e-06	0.8208	-0.637116
ADAL	-0.638196	0.125804
ADAL	rs10163054	15	41834930	cis	4.63818e-12	0.1557	-0.638196
NUP35	-0.638716	0.126139
NUP35	rs10460378	2	183666105	cis	7.62699e-06	0.826	-0.638716
ENSG00000228330	-0.638731	0.126139
ENSG00000228330	rs10796033	10	13240063	cis	8.1629e-06	0.491	-0.638731
FARSA	-0.638941	0.126306
FARSA	rs11085825	19	12868458	cis	9.44453e-06	0.1557	-0.638941
ZNF530	-0.638948	0.126326
ZNF530	rs10424706	19	62800029	cis	9.00376e-06	0.1998	-0.638948
NADSYN1	-0.639621	0.126955
NADSYN1	rs1044482	11	70832819	cis	8.2196e-06	0.6448	-0.639621
HIBADH	-0.642231	0.128933
HIBADH	rs10951188	7	27953298	cis	9.6744e-06	0.305	-0.642231
ZNF514	-0.642585	0.129277
ZNF514	rs11164117	2	95043994	cis	9.14038e-06	0.2095	-0.642585
ENSG00000226445	-0.643012	0.12967
ENSG00000226445	rs10945400	6	169355722	cis	7.23214e-06	0.9509	-0.643012
ENSG00000232926	-0.645667	0.131697
ENSG00000232926	rs1005131	22	18238980	cis	8.04208e-06	0.2751	-0.645667
ENSG00000259362	-0.647135	0.133192
ENSG00000259362	rs10152850	15	75691481	cis	7.81324e-06	0.1373	-0.647135
PCNT	-0.647216	0.133261
PCNT	rs1007893	21	46702022	cis	7.90531e-06	0.1568	-0.647216
LAMTOR3	-0.648456	0.134058
LAMTOR3	rs11097686	4	101176009	cis	7.57995e-06	0.3424	-0.648456
ALLC	-0.650495	0.13577
ALLC	rs10203413	2	3607053	cis	2.95698e-09	0.05203	-0.650495
POLR3H	-0.650564	0.135829
POLR3H	rs1109151	22	40082890	cis	4.76135e-06	0.07791	-0.650564
DDX11-AS1	-0.651056	0.13637
DDX11-AS1	rs10843883	12	31155582	cis	5.63694e-06	0.1494	-0.651056
CENPU	-0.651161	0.136557
CENPU	rs10013685	4	185854779	cis	7.38657e-06	0.7037	-0.651161
PPP6R2	-0.651219	0.136852
PPP6R2	rs1005536	22	49216781	cis	7.78897e-06	0.8908	-0.651219
CUZD1	-0.652107	0.138633
CUZD1	rs10902843	10	124665243	cis	7.82235e-06	0.9825	-0.652107
SNX31	-0.652113	0.138652
SNX31	rs10111792	8	101697554	cis	7.81904e-06	0.4736	-0.652113
UBE2FP3	-0.652646	0.139292
UBE2FP3	rs10857883	1	111809465	cis	7.77128e-06	0.4333	-0.652646
ENSG00000234353	-0.653509	0.140384
ENSG00000234353	rs1109403	22	22346138	cis	6.37379e-06	0.2156	-0.653509
CD38	-0.653715	0.140472
CD38	rs10034735	4	15334553	cis	7.46681e-06	0.4713	-0.653715
OXGR1	-0.653753	0.140482
OXGR1	rs1022898	13	95873262	cis	7.656e-06	0.2614	-0.653753
BCR	-0.654168	0.140846
BCR	rs1023358	22	21685751	cis	7.26015e-06	0.08427	-0.654168
ENSG00000249170	-0.655813	0.142646
ENSG00000249170	rs1031453	4	72646314	cis	7.40093e-06	0.5182	-0.655813
ENSG00000261758	-0.656539	0.143404
ENSG00000261758	rs10935177	3	137333767	cis	7.96916e-06	0.1168	-0.656539
PEF1	-0.656866	0.143817
PEF1	rs10914458	1	31869333	cis	7.54418e-06	0.7994	-0.656866
DGKQ	-0.657255	0.14424
DGKQ	rs11247996	4	1350904	cis	7.78626e-06	0.4952	-0.657255
PI15	-0.658113	0.145194
PI15	rs10957723	8	75597371	cis	7.13994e-06	0.08263	-0.658113
DDX42	-0.658316	0.145411
DDX42	rs11079508	17	59103798	cis	8.70729e-06	0.7233	-0.658316
IKBIP	-0.658765	0.146168
IKBIP	rs10860359	12	97634578	cis	9.60124e-06	0.9459	-0.658765
C14orf37	-0.658854	0.146306
C14orf37	rs10134112	14	57771633	cis	4.69862e-06	0.5734	-0.658854
RSG1	-0.659015	0.146424
RSG1	rs11260725	1	16512659	cis	9.21222e-06	0.6967	-0.659015
TUBA1C	-0.659226	0.14666
TUBA1C	rs10875931	12	47859563	cis	9.67293e-06	0.4447	-0.659226
SUMF2	-0.659301	0.146808
SUMF2	rs11238394	7	56126004	cis	7.54251e-06	0.2993	-0.659301
UBQLN4	-0.659445	0.147162
UBQLN4	rs10908486	1	154245168	cis	7.00822e-06	0.08834	-0.659445
ENSG00000230534	-0.660341	0.148411
ENSG00000230534	rs11594771	10	35485858	cis	6.96879e-06	0.7577	-0.660341
MRPL37	-0.66062	0.148549
MRPL37	rs11585887	1	54460111	cis	7.39629e-06	0.5597	-0.66062
RPA3	-0.661538	0.149011
RPA3	rs10236714	7	7621619	cis	6.93537e-06	0.782	-0.661538
TRMT61A	-0.662973	0.149739
TRMT61A	rs1028613	14	102958077	cis	8.58296e-06	0.1525	-0.662973
ENSG00000226468	-0.663227	0.149907
ENSG00000226468	rs10241303	7	32500728	cis	3.90128e-09	0.042	-0.663227
CHD1L	-0.663687	0.150143
CHD1L	rs11239937	1	145121691	cis	1.57088e-06	0.3035	-0.663687
ERI1	-0.66415	0.150359
ERI1	rs10503395	8	8937982	cis	6.91574e-06	0.2038	-0.66415
ENSG00000267265	-0.66426	0.150438
ENSG00000267265	rs1059211	19	60251552	cis	6.9202e-06	0.4564	-0.66426
PDXDC2P	-0.665011	0.15089
PDXDC2P	rs11075753	16	68646298	cis	3.9344e-07	0.04158	-0.665011
MASTL	-0.666327	0.152071
MASTL	rs1144508	10	27573472	cis	7.70796e-07	0.007778	-0.666327
ENSG00000259685	-0.668557	0.15396
ENSG00000259685	rs11073900	15	88449530	cis	7.40145e-06	0.02375	-0.668557
HEMK1	-0.668997	0.154294
HEMK1	rs1034405	3	50572096	cis	6.22232e-06	0.6538	-0.668997
LTF	-0.669101	0.154412
LTF	rs11130094	3	46516507	cis	8.98403e-06	0.4415	-0.669101
FBXO25	-0.669386	0.154786
FBXO25	rs10087844	8	402693	cis	4.8908e-06	0.269	-0.669386
RAB30-AS1	-0.669607	0.154953
RAB30-AS1	rs11233471	11	82497931	cis	7.7718e-06	0.3726	-0.669607
IFNA20P	-0.670127	0.155544
IFNA20P	rs10119678	9	21330786	cis	7.17135e-06	0.9164	-0.670127
CTNS	-0.670403	0.15573
CTNS	rs1048682	17	3511528	cis	6.37654e-06	0.2978	-0.670403
ENSG00000269918	-0.671584	0.157186
ENSG00000269918	rs10216472	8	10910563	cis	7.07194e-06	0.7214	-0.671584
LINC00942	-0.672313	0.157865
LINC00942	rs11061787	12	1481832	cis	7.09389e-06	0.4853	-0.672313
C1orf228	-0.672592	0.158426
C1orf228	rs1051648	1	44889522	cis	8.17861e-06	0.8567	-0.672592
ENSG00000254473	-0.672644	0.158554
ENSG00000254473	rs10780621	9	85463050	cis	8.93258e-06	0.3834	-0.672644
ENSG00000231613	-0.672665	0.158554
ENSG00000231613	rs10737711	1	90016359	cis	9.2297e-06	0.1161	-0.672665
ENSG00000231170	-0.672856	0.158662
ENSG00000231170	rs10085778	7	95063917	cis	7.0276e-06	0.4565	-0.672856
MPC2	-0.67381	0.15938
MPC2	rs1050036	1	166154060	cis	2.94776e-06	0.5542	-0.67381
CLHC1	-0.67485	0.160423
CLHC1	rs11125556	2	55236611	cis	9.47484e-06	0.7241	-0.67485
LINC01119	-0.675383	0.161299
LINC01119	rs1009230	2	46775715	cis	8.3393e-06	0.9648	-0.675383
RHPN2	-0.675867	0.16179
RHPN2	rs10418246	19	38264237	cis	2.39499e-06	0.2179	-0.675867
BRIP1	-0.676697	0.162538
BRIP1	rs10221278	17	57093787	cis	7.83026e-06	0.829	-0.676697
INPP5E	-0.676734	0.162568
INPP5E	rs11145930	9	138423837	cis	3.35813e-06	0.01105	-0.676734
SARDH	-0.676886	0.162764
SARDH	rs1076149	9	135539477	cis	6.87249e-06	0.5193	-0.676886
KCNJ9	-0.677232	0.163679
KCNJ9	rs11265325	1	158344117	cis	6.92767e-06	0.7127	-0.677232
ENSG00000230555	-0.677604	0.164358
ENSG00000230555	rs1106215	10	43323505	cis	1.75082e-06	0.5734	-0.677604
PDE1A	-0.679769	0.166158
PDE1A	rs10931022	2	183077024	cis	7.50812e-06	0.1167	-0.679769
STX2	-0.680209	0.166424
STX2	rs10848091	12	129431721	cis	3.6859e-06	0.6554	-0.680209
ENSG00000260588	-0.680463	0.166601
ENSG00000260588	rs10089438	8	41783303	cis	6.79619e-06	0.5499	-0.680463
PRDX3	-0.680546	0.166749
PRDX3	rs11198701	10	120722478	cis	6.5829e-06	0.2176	-0.680546
CBR3	-0.680661	0.166877
CBR3	rs1056892	21	36440576	cis	6.92782e-06	0.2736	-0.680661
LINC01122	-0.681527	0.167545
LINC01122	rs11125783	2	59365662	cis	3.64989e-06	0.5584	-0.681527
NCOA1	-0.68225	0.168283
NCOA1	rs11125629	2	24586072	cis	6.75713e-06	0.4878	-0.68225
DDHD2	-0.682321	0.16851
DDHD2	rs10103315	8	38215744	cis	6.56834e-06	0.815	-0.682321
NINJ1	-0.682344	0.168765
NINJ1	rs10821075	9	94935920	cis	7.34614e-06	0.4696	-0.682344
REEP1	-0.682488	0.169129
REEP1	rs10200619	2	86402359	cis	2.45474e-07	0.01943	-0.682488
SEC23B	-0.683423	0.170231
SEC23B	rs1109030	20	18454677	cis	6.06165e-06	0.6474	-0.683423
LINC00648	-0.683887	0.170733
LINC00648	rs10148160	14	47374009	cis	8.54462e-06	0.9799	-0.683887
ENSG00000268362	-0.684125	0.17092
ENSG00000268362	rs1122950	19	23925321	cis	5.83241e-06	0.1242	-0.684125
MCM3AP	-0.684275	0.171048
MCM3AP	rs1007893	21	46702022	cis	6.59715e-06	0.1568	-0.684275
LUZP1	-0.685123	0.172228
LUZP1	rs11578046	1	23297726	cis	6.63127e-06	0.56	-0.685123
ENSG00000249484	-0.685419	0.172769
ENSG00000249484	rs11167597	5	152135398	cis	8.88204e-06	0.3825	-0.685419
TSEN15	-0.685505	0.173005
TSEN15	rs10911518	1	182377988	cis	7.70335e-06	0.963	-0.685505
COL24A1	-0.685511	0.173005
COL24A1	rs11161736	1	86348120	cis	2.48724e-10	0.1115	-0.685511
TESK2	-0.685784	0.173409
TESK2	rs11211111	1	45681369	cis	9.49215e-06	0.0927	-0.685784
PWP2	-0.685945	0.173507
PWP2	rs1051981	21	44350113	cis	4.85538e-08	0.05165	-0.685945
LRRCC1	-0.686616	0.173999
LRRCC1	rs10090196	8	86327248	cis	8.49762e-07	0.009711	-0.686616
EXOC4	-0.686892	0.174225
EXOC4	rs1125227	7	133140030	cis	6.09552e-06	0.7354	-0.686892
CHPT1	-0.687511	0.175219
CHPT1	rs10745921	12	100611324	cis	7.2001e-06	0.5793	-0.687511
ENSG00000235423	-0.687523	0.175229
ENSG00000235423	rs10772998	12	122287130	cis	6.25177e-06	0.3709	-0.687523
ABCA10	-0.687747	0.175573
ABCA10	rs1158495	17	64728368	cis	7.72109e-06	0.3159	-0.687747
ENSG00000273302	-0.688212	0.175927
ENSG00000273302	rs10178135	2	61338771	cis	4.6689e-06	0.1857	-0.688212
SEC31B	-0.688645	0.176321
SEC31B	rs11190589	10	102265461	cis	9.79801e-06	0.9708	-0.688645
PRODH	-0.688878	0.176832
PRODH	rs11089244	22	17319595	cis	5.86093e-06	0.2019	-0.688878
ECI2	-0.688979	0.177078
ECI2	rs101418	6	4028271	cis	6.18504e-06	0.822	-0.688979
RNF149	-0.689482	0.177501
RNF149	rs10496353	2	101283891	cis	6.26481e-06	0.134	-0.689482
B3GAT3	-0.690796	0.178554
B3GAT3	rs11231176	11	62183554	cis	7.51034e-06	0.7819	-0.690796
ENSG00000270108	-0.691242	0.178997
ENSG00000270108	rs10135248	14	103192063	cis	3.9324e-06	0.03793	-0.691242
FCGRT	-0.69281	0.180364
FCGRT	rs10419198	19	54729829	cis	6.30966e-06	0.8523	-0.69281
ENSG00000271751	-0.693099	0.180738
ENSG00000271751	rs1003081	11	118419203	cis	6.39529e-06	0.5039	-0.693099
ENSG00000214279	-0.694012	0.181751
ENSG00000214279	rs1056521	10	135085880	cis	6.05094e-06	0.9597	-0.694012
GSAP	-0.694773	0.182263
GSAP	rs10262175	7	76796916	cis	9.21788e-06	0.7675	-0.694773
ENSG00000254352	-0.696431	0.183453
ENSG00000254352	rs10504680	8	79738560	cis	4.07868e-06	0.06461	-0.696431
BTN3A2	-0.697728	0.18485
BTN3A2	rs10946825	6	26524845	cis	6.27451e-06	0.9494	-0.697728
ENSG00000267422	-0.697885	0.185037
ENSG00000267422	rs10426712	19	43054632	cis	6.22383e-06	0.4011	-0.697885
TPTE2P5	-0.698099	0.185303
TPTE2P5	rs11147823	13	40350274	cis	6.09894e-06	0.5626	-0.698099
HOGA1	-0.700472	0.186965
HOGA1	rs11189284	10	99324982	cis	5.66992e-06	0.2505	-0.700472
CECR7	-0.700495	0.186965
CECR7	rs1005209	22	15917530	cis	4.73787e-07	0.03343	-0.700495
ENSG00000223813	-0.700661	0.186985
ENSG00000223813	rs10237982	7	29564022	cis	9.02361e-06	0.03794	-0.700661
ENSG00000254815	-0.701028	0.18728
ENSG00000254815	rs1124816	11	609671	cis	8.24573e-06	0.6389	-0.701028
DDX11	-0.701171	0.187359
DDX11	rs10843902	12	31216625	cis	4.74663e-07	0.05153	-0.701171
TPH1	-0.704444	0.189415
TPH1	rs11024462	11	18051299	cis	9.38651e-06	0.2599	-0.704444
ENSG00000233296	-0.704753	0.189651
ENSG00000233296	rs10208465	2	700539	cis	2.57372e-06	0.2305	-0.704753
TNFAIP6	-0.704807	0.1897
TNFAIP6	rs10490523	2	151794230	cis	6.12665e-06	0.2294	-0.704807
PASK	-0.704827	0.189729
PASK	rs10933530	2	241726021	cis	3.23518e-06	0.3534	-0.704827
GUF1	-0.704923	0.189779
GUF1	rs10517119	4	44554468	cis	1.12473e-06	0.01419	-0.704923
ENSG00000232628	-0.705329	0.190221
ENSG00000232628	rs10916301	1	222361493	cis	7.09998e-06	0.2465	-0.705329
GCOM2	-0.706065	0.190999
GCOM2	rs10518042	4	68285498	cis	8.53533e-06	0.7969	-0.706065
ENSG00000268401	-0.706882	0.192031
ENSG00000268401	rs11083794	19	51230485	cis	5.86804e-06	0.2385	-0.706882
LINC00638	-0.707638	0.192582
LINC00638	rs10130338	14	104381208	cis	6.14819e-06	0.07414	-0.707638
EIF2B2	-0.707833	0.192946
EIF2B2	rs108622	14	74551661	cis	7.49345e-06	0.6669	-0.707833
COBLL1	-0.707988	0.193094
COBLL1	rs10497256	2	165567243	cis	3.6673e-06	0.4322	-0.707988
ATRAID	-0.70851	0.193704
ATRAID	rs1122227	2	27397789	cis	9.18813e-06	0.416	-0.70851
ENSG00000236209	-0.708744	0.19396
ENSG00000236209	rs1106855	2	75131495	cis	6.13419e-06	0.05954	-0.708744
FAM227A	-0.708816	0.194038
FAM227A	rs1043312	22	37461673	cis	9.43727e-06	0.02052	-0.708816
ENSG00000257431	-0.709879	0.195012
ENSG00000257431	rs11115233	12	81178360	cis	5.80935e-06	0.2877	-0.709879
ENSG00000249852	-0.710154	0.195219
ENSG00000249852	rs10950881	7	883204	cis	1.30068e-06	0.05562	-0.710154
NME1-NME2	-0.710951	0.195976
NME1-NME2	rs1019195	17	46710520	cis	5.47689e-06	0.0937	-0.710951
ENSG00000273038	-0.711117	0.196252
ENSG00000273038	rs11009090	10	33135479	cis	8.20353e-06	0.9465	-0.711117
VN2R19P	-0.711321	0.196537
VN2R19P	rs10404737	19	63186477	cis	9.23489e-06	0.9931	-0.711321
PIP5KL1	-0.711482	0.196685
PIP5KL1	rs10217290	9	129753530	cis	7.41865e-06	0.1509	-0.711482
ENSG00000214776	-0.711675	0.196862
ENSG00000214776	rs10082891	12	9497536	cis	9.41129e-06	0.4855	-0.711675
BDH2	-0.712137	0.197304
BDH2	rs11097803	4	104430740	cis	8.41449e-06	0.6042	-0.712137
ZNF565	-0.712597	0.197983
ZNF565	rs10409091	19	41384122	cis	5.65891e-06	0.1893	-0.712597
CLDN4	-0.712705	0.198042
CLDN4	rs10949828	7	72854669	cis	1.54833e-10	0.03794	-0.712705
CHRFAM7A	-0.71279	0.198082
CHRFAM7A	rs11070176	15	28027199	cis	5.38731e-06	0.451	-0.71279
TMA7	-0.713266	0.198534
TMA7	rs11130170	3	48424901	cis	8.66387e-06	0.3	-0.713266
DMGDH	-0.713602	0.199124
DMGDH	rs1038992	5	78644404	cis	9.89305e-06	0.5811	-0.713602
UBE3D	-0.71382	0.199597
UBE3D	rs10455137	6	83752198	cis	4.61016e-06	0.1824	-0.71382
AMY2B	-0.714648	0.200354
AMY2B	rs11184556	1	103927079	cis	5.45494e-06	0.9663	-0.714648
CRIPAK	-0.714998	0.200767
CRIPAK	rs10024529	4	1353886	cis	4.15963e-06	0.7349	-0.714998
ATP1B1	-0.715519	0.20121
ATP1B1	rs10919071	1	167366107	cis	3.54602e-06	0.3319	-0.715519
LRRC37A17P	-0.716301	0.202223
LRRC37A17P	rs1056116	17	42342260	cis	5.63215e-06	0.6077	-0.716301
LINC00505	-0.716805	0.202774
LINC00505	rs11211276	1	46678389	cis	5.06699e-06	0.7362	-0.716805
RPSA	-0.717015	0.202902
RPSA	rs10510699	3	39310454	cis	1.17466e-06	0.1443	-0.717015
SSBP2	-0.71757	0.203699
SSBP2	rs10514230	5	80940596	cis	5.67361e-06	0.08689	-0.71757
FREM1	-0.717685	0.203915
FREM1	rs10810296	9	14946963	cis	9.85682e-06	0.5435	-0.717685
GPR137B	-0.717688	0.203915
GPR137B	rs10924691	1	234424014	cis	8.92015e-06	0.7196	-0.717688
SLC30A9	-0.717704	0.203935
SLC30A9	rs10433709	4	41745525	cis	5.07615e-06	0.1877	-0.717704
KRBA2	-0.717853	0.204142
KRBA2	rs1004151	17	8215748	cis	5.4787e-06	0.3599	-0.717853
GHR	-0.718555	0.205145
GHR	rs10473282	5	42445817	cis	5.6054e-06	0.9521	-0.718555
MFF	-0.71885	0.205421
MFF	rs10933172	2	227829391	cis	8.9666e-06	0.8843	-0.71885
ENSG00000233878	-0.719502	0.206768
ENSG00000233878	rs10243532	7	156131223	cis	8.38607e-06	0.8454	-0.719502
ENSG00000272849	-0.720417	0.207742
ENSG00000272849	rs11043203	12	120742430	cis	5.10827e-06	0.5695	-0.720417
ZNF192P1	-0.7207	0.208057
ZNF192P1	rs1150689	6	28273078	cis	6.72568e-06	0.3862	-0.7207
OGFR	-0.720981	0.208421
OGFR	rs11554807	20	60901696	cis	7.43045e-06	0.03397	-0.720981
TENC1	-0.721311	0.208716
TENC1	rs10437946	12	51728663	cis	4.67497e-07	0.05012	-0.721311
ENSG00000236922	-0.721326	0.208726
ENSG00000236922	rs10011375	4	118534013	cis	4.63033e-06	0.8788	-0.721326
DLG5	-0.721836	0.209405
DLG5	rs11002322	10	79319659	cis	4.69517e-06	0.03887	-0.721836
TDRKH	-0.721974	0.209533
TDRKH	rs10494269	1	150048958	cis	9.2749e-06	0.7758	-0.721974
ENSG00000272796	-0.722376	0.209975
ENSG00000272796	rs10465543	1	23006805	cis	7.11935e-06	0.2591	-0.722376
KCNN4	-0.722619	0.210369
KCNN4	rs10416177	19	48993383	cis	7.39107e-06	0.04339	-0.722619
ENSG00000250770	-0.722805	0.210605
ENSG00000250770	rs10848860	12	3361081	cis	4.58761e-06	0.08546	-0.722805
ASCC1	-0.722986	0.210861
ASCC1	rs11000299	10	73871132	cis	9.40136e-06	0.6608	-0.722986
ENSG00000241764	-0.723059	0.211008
ENSG00000241764	rs10808154	7	107173632	cis	4.94774e-06	0.5951	-0.723059
ENSG00000214796	-0.723843	0.212386
ENSG00000214796	rs10800873	1	201101641	cis	5.45525e-06	0.6558	-0.723843
BEND7	-0.724135	0.212878
BEND7	rs10906396	10	13591882	cis	5.39218e-06	0.8147	-0.724135
ENSG00000273448	-0.724508	0.213301
ENSG00000273448	rs10278852	7	66427869	cis	6.25416e-06	0.8723	-0.724508
ENSG00000234688	-0.724593	0.213409
ENSG00000234688	rs1003738	22	35460218	cis	3.31417e-06	0.7942	-0.724593
ATP5G2	-0.724659	0.213537
ATP5G2	rs11170567	12	52195106	cis	3.54209e-06	0.1151	-0.724659
KBTBD2	-0.72529	0.214481
KBTBD2	rs10260000	7	32864759	cis	5.37055e-06	0.6837	-0.72529
ENSG00000271335	-0.725912	0.215435
ENSG00000271335	rs11010152	10	35607133	cis	8.2307e-06	0.5205	-0.725912
PNKD	-0.726029	0.215829
PNKD	rs1017698	2	218878769	cis	8.70871e-06	0.7596	-0.726029
TSTD1	-0.727669	0.217245
TSTD1	rs11265548	1	159313844	cis	3.76076e-06	0.213	-0.727669
TBC1D9B	-0.728289	0.217836
TBC1D9B	rs10516146	5	179099580	cis	9.52723e-06	0.2446	-0.728289
CCDC180	-0.72873	0.218623
CCDC180	rs10521029	9	99047342	cis	9.433e-06	0.4377	-0.72873
MITD1	-0.728835	0.21881
MITD1	rs10167015	2	98937139	cis	8.87983e-06	0.8534	-0.728835
ELP3	-0.729753	0.219882
ELP3	rs10092376	8	28063085	cis	9.09684e-06	0.6802	-0.729753
KLKB1	-0.73079	0.220748
KLKB1	rs10471184	4	187359898	cis	8.65388e-06	0.7522	-0.73079
LONP1	-0.731003	0.220935
LONP1	rs10413286	19	5546354	cis	5.50967e-06	0.9785	-0.731003
ENSG00000237188	-0.731329	0.221407
ENSG00000237188	rs11239951	1	145176408	cis	9.92934e-06	0.8448	-0.731329
TNKS	-0.732258	0.222164
TNKS	rs11249930	8	9509855	cis	4.13011e-06	0.4057	-0.732258
HPS4	-0.73373	0.223325
HPS4	rs1008530	22	25225337	cis	3.97742e-06	0.3959	-0.73373
TMEM254-AS1	-0.734509	0.223876
TMEM254-AS1	rs11201633	10	81839804	cis	5.98259e-06	0.3504	-0.734509
ENSG00000244313	-0.734914	0.224171
ENSG00000244313	rs11038973	11	46685528	cis	8.46143e-06	0.7256	-0.734914
FOLH1	-0.735003	0.22425
FOLH1	rs10839239	11	49199822	cis	4.8568e-06	0.1738	-0.735003
LRRC19	-0.736007	0.225381
LRRC19	rs10967541	9	26788724	cis	9.89328e-06	0.2071	-0.736007
NDUFA10	-0.736017	0.225411
NDUFA10	rs10206993	2	240549592	cis	5.04747e-06	0.3559	-0.736017
ZNF670	-0.736039	0.225411
ZNF670	rs10802466	1	245315968	cis	6.45288e-06	0.6625	-0.736039
ARHGEF39	-0.736801	0.226503
ARHGEF39	rs10972552	9	35646875	cis	5.09143e-06	0.6039	-0.736801
ENSG00000223969	-0.737236	0.227054
ENSG00000223969	rs10260412	7	90059920	cis	1.62594e-10	0.3103	-0.737236
CENPP	-0.737978	0.227693
CENPP	rs1152757	9	94059855	cis	9.31198e-06	0.05715	-0.737978
NME1	-0.738001	0.227713
NME1	rs10514981	17	46574446	cis	2.9133e-06	0.1217	-0.738001
SSR1	-0.738276	0.228008
SSR1	rs11071	6	7233543	cis	5.16123e-06	0.8571	-0.738276
RSBN1L-AS1	-0.739219	0.228854
RSBN1L-AS1	rs10237942	7	77077392	cis	7.92441e-11	0.09769	-0.739219
STMN4	-0.739545	0.229061
STMN4	rs10103554	8	27319276	cis	7.94304e-06	0.3929	-0.739545
MMAB	-0.740273	0.229749
MMAB	rs11067227	12	108476068	cis	6.00444e-06	0.5704	-0.740273
ENSG00000270346	-0.740472	0.229907
ENSG00000270346	rs11242820	6	3000751	cis	6.88558e-06	0.04193	-0.740472
FAM72B	-0.740932	0.230477
FAM72B	rs10903159	1	120883520	cis	5.92314e-06	0.7232	-0.740932
FTSJ2	-0.74095	0.230526
FTSJ2	rs10226475	7	2192688	cis	7.04317e-06	0.2085	-0.74095
SPATA1	-0.741012	0.230625
SPATA1	rs1144276	1	84759650	cis	6.99194e-06	0.4852	-0.741012
ENSG00000236173	-0.741096	0.230644
ENSG00000236173	rs10455750	6	169955379	cis	1.14066e-08	0.2038	-0.741096
FTCD	-0.741386	0.2309
FTCD	rs11089076	21	46788700	cis	1.67063e-06	0.03494	-0.741386
MAST4	-0.74214	0.231805
MAST4	rs10940073	5	65960359	cis	7.54033e-06	0.2841	-0.74214
VAMP2	-0.742594	0.232464
VAMP2	rs1150	17	8003308	cis	4.826e-06	0.8942	-0.742594
ANXA11	-0.742756	0.232789
ANXA11	rs11201989	10	81927685	cis	3.1966e-06	0.04496	-0.742756
MIPEP	-0.742958	0.232996
MIPEP	rs10507333	13	23267776	cis	2.51906e-06	0.08626	-0.742958
STK31	-0.743099	0.233133
STK31	rs10264952	7	23741979	cis	4.63781e-06	0.1702	-0.743099
TYW3	-0.743863	0.234137
TYW3	rs10874274	1	75024722	cis	4.89067e-06	0.5822	-0.743863
ENSG00000228274	-0.744059	0.234638
ENSG00000228274	rs1013338	22	37304100	cis	4.67406e-06	0.1742	-0.744059
COX6B1	-0.744355	0.235081
COX6B1	rs10401695	19	40852674	cis	9.67337e-06	0.9985	-0.744355
PRLR	-0.744806	0.235858
PRLR	rs10080135	5	35267744	cis	1.60799e-06	0.05779	-0.744806
ERVK13-1	-0.745546	0.237019
ERVK13-1	rs1005273	16	2585966	cis	4.85227e-06	0.8983	-0.745546
DCTD	-0.745625	0.237059
DCTD	rs1130902	4	184049040	cis	4.29549e-06	0.2987	-0.745625
SDAD1P1	-0.74577	0.237127
SDAD1P1	rs1010406	8	26210205	cis	1.28025e-09	0.2328	-0.74577
ABCC9	-0.745952	0.237314
ABCC9	rs11046215	12	21901699	cis	5.90484e-06	0.3334	-0.745952
C17orf97	-0.745975	0.237344
C17orf97	rs10871516	17	245185	cis	1.77306e-07	0.08611	-0.745975
TAS2R4	-0.746312	0.237796
TAS2R4	rs10257653	7	141066733	cis	9.56737e-06	0.5648	-0.746312
RWDD3	-0.746333	0.237865
RWDD3	rs11589700	1	95246029	cis	4.11068e-06	0.8547	-0.746333
WBP2NL	-0.746548	0.238298
WBP2NL	rs1062753	22	40722757	cis	6.61355e-06	0.4972	-0.746548
ZNF44	-0.746559	0.238298
ZNF44	rs10423583	19	12258800	cis	4.75192e-06	0.6526	-0.746559
ZCCHC11	-0.746627	0.238455
ZCCHC11	rs10888749	1	52482068	cis	7.90944e-06	0.5131	-0.746627
NDUFAF1	-0.74699	0.239469
NDUFAF1	rs10518717	15	39410660	cis	5.45227e-08	0.09006	-0.74699
ENSG00000225498	-0.74767	0.24061
ENSG00000225498	rs11563909	7	89773640	cis	7.41482e-06	0.8748	-0.74767
ENSG00000261783	-0.747758	0.240797
ENSG00000261783	rs1001861	16	73863956	cis	4.08066e-06	0.06507	-0.747758
EHD4	-0.748055	0.241112
EHD4	rs10518743	15	40017144	cis	2.92832e-06	0.7093	-0.748055
SLCO1C1	-0.748091	0.241171
SLCO1C1	rs11045422	12	20780718	cis	8.58907e-06	0.7883	-0.748091
ATP6V0E2-AS1	-0.748166	0.241249
ATP6V0E2-AS1	rs10807976	7	149214103	cis	4.39995e-06	0.05541	-0.748166
IQGAP1	-0.74886	0.241859
IQGAP1	rs10438436	15	88709785	cis	5.8746e-18	0.06647	-0.74886
ENSG00000204241	-0.749041	0.241968
ENSG00000204241	rs1144232	11	133414867	cis	2.75075e-06	0.7397	-0.749041
COPA	-0.749149	0.242086
COPA	rs10908778	1	158607766	cis	4.19044e-06	0.02233	-0.749149
GGCT	-0.749211	0.242154
GGCT	rs10237725	7	30525141	cis	9.10095e-06	0.8224	-0.749211
EVI5	-0.749268	0.242273
EVI5	rs10874751	1	93157128	cis	8.93975e-06	0.2765	-0.749268
KLRC3	-0.749318	0.242322
KLRC3	rs10772294	12	10536144	cis	2.37262e-06	0.1278	-0.749318
ENSG00000254226	-0.749469	0.242528
ENSG00000254226	rs10044368	5	151173830	cis	9.36043e-06	0.5387	-0.749469
HEATR3	-0.749903	0.243266
HEATR3	rs10852605	16	48628731	cis	4.44456e-06	0.737	-0.749903
GEN1	-0.750341	0.243847
GEN1	rs11096484	2	17849333	cis	3.72793e-06	0.7202	-0.750341
ZNF143	-0.750463	0.244171
ZNF143	rs10840245	11	9448050	cis	5.59607e-06	0.02635	-0.750463
NEURL3	-0.751369	0.245135
NEURL3	rs10183151	2	96138513	cis	4.63031e-06	0.7317	-0.751369
ULK4	-0.751616	0.245539
ULK4	rs10510729	3	41807002	cis	3.01998e-12	0.05007	-0.751616
HAUS8	-0.752271	0.246267
HAUS8	rs10775622	19	17091199	cis	4.65971e-06	0.6047	-0.752271
HAAO	-0.75379	0.247831
HAAO	rs10865183	2	42735714	cis	9.79048e-06	0.5832	-0.75379
ENSG00000228389	-0.754266	0.248539
ENSG00000228389	rs1022358	2	172366642	cis	3.91233e-06	0.02405	-0.754266
FAM149A	-0.755811	0.250359
FAM149A	rs10866290	4	187351473	cis	3.6575e-07	0.0267	-0.755811
DYDC2	-0.756059	0.250635
DYDC2	rs10887701	10	82010549	cis	4.94323e-07	0.009382	-0.756059
OAT	-0.756575	0.2515
OAT	rs10794058	10	126090513	cis	4.49788e-06	0.4774	-0.756575
ENSG00000268912	-0.756581	0.25151
ENSG00000268912	rs10423138	19	63620114	cis	7.7892e-06	0.9084	-0.756581
MRTO4	-0.756919	0.252031
MRTO4	rs10917275	1	19448622	cis	4.50937e-06	0.4611	-0.756919
ENSG00000268707	-0.757107	0.252297
ENSG00000268707	rs10819461	9	130881708	cis	7.87945e-06	0.2101	-0.757107
CCDC77	-0.757525	0.252789
CCDC77	rs10774169	12	386607	cis	1.76465e-06	0.06099	-0.757525
ENSG00000260259	-0.757635	0.252976
ENSG00000260259	rs10775347	16	88442009	cis	9.67531e-06	0.6283	-0.757635
ERO1LB	-0.757973	0.253301
ERO1LB	rs1111667	1	234445539	cis	7.21084e-06	0.6107	-0.757973
ADAM1A	-0.758315	0.253645
ADAM1A	rs11066323	12	111407744	cis	2.62956e-06	0.1791	-0.758315
ENSG00000239415	-0.758488	0.253753
ENSG00000239415	rs1007893	21	46702022	cis	7.9313e-06	0.1568	-0.758488
ANO5	-0.758516	0.253792
ANO5	rs10741936	11	22289457	cis	7.60254e-06	0.3562	-0.758516
ART5	-0.759011	0.254324
ART5	rs10834677	11	3611252	cis	6.60224e-06	0.4105	-0.759011
C21orf67	-0.759298	0.254697
C21orf67	rs10775679	21	45214180	cis	4.4769e-06	0.6051	-0.759298
ENSG00000270081	-0.759614	0.255553
ENSG00000270081	rs1045832	2	128337564	cis	4.47075e-06	0.8293	-0.759614
SAT2	-0.759783	0.256006
SAT2	rs10468481	17	7415716	cis	4.41765e-06	0.2492	-0.759783
RRP8	-0.760528	0.256714
RRP8	rs11040930	11	6575124	cis	4.96663e-06	0.8529	-0.760528
DAD1	-0.761246	0.257668
DAD1	rs1051189	14	22103678	cis	2.44021e-06	0.9092	-0.761246
GOSR1	-0.7614	0.257993
GOSR1	rs1057993	17	25795223	cis	3.38323e-07	0.02432	-0.7614
ITGA8	-0.763123	0.259823
ITGA8	rs10906910	10	15582591	cis	7.84297e-06	0.1167	-0.763123
CCDC57	-0.763564	0.260216
CCDC57	rs1140616	17	77632770	cis	7.33745e-06	0.02919	-0.763564
NAA25	-0.763598	0.260256
NAA25	rs10850046	12	111443912	cis	3.64811e-06	0.3958	-0.763598
TOM1L1	-0.764974	0.261771
TOM1L1	rs11079143	17	50438121	cis	1.11576e-07	0.03696	-0.764974
ENSG00000183562	-0.765097	0.262007
ENSG00000183562	rs11024771	11	2943665	cis	1.96105e-06	0.3872	-0.765097
SULT1A1	-0.765129	0.262036
SULT1A1	rs11074907	16	28521466	cis	6.84421e-06	0.5432	-0.765129
LXN	-0.76519	0.262194
LXN	rs1047366	3	159892176	cis	5.39725e-06	0.5228	-0.76519
ISM2	-0.765395	0.262577
ISM2	rs10139059	14	77143215	cis	9.76808e-06	0.6124	-0.765395
CPNE3	-0.765602	0.262981
CPNE3	rs1062853	8	87640938	cis	3.71096e-06	0.5083	-0.765602
ZNF738	-0.766347	0.264102
ZNF738	rs11085455	19	21496885	cis	4.11065e-06	0.9854	-0.766347
AKAP13	-0.766519	0.26425
AKAP13	rs10520591	15	83890008	cis	4.04706e-06	0.5215	-0.766519
ENSG00000247317	-0.76658	0.264299
ENSG00000247317	rs10090696	8	144124166	cis	9.75889e-06	0.09785	-0.76658
ENSG00000205106	-0.766582	0.264299
ENSG00000205106	rs11038647	11	45750712	cis	8.51059e-06	0.3365	-0.766582
BTN2A2	-0.767249	0.265322
BTN2A2	rs10946827	6	26534280	cis	6.01975e-06	0.9292	-0.767249
ENSG00000238290	-0.767284	0.265578
ENSG00000238290	rs11590889	1	8050503	cis	4.29171e-06	0.8567	-0.767284
ENSG00000260788	-0.768336	0.267142
ENSG00000260788	rs10514598	16	82362642	cis	4.17289e-06	0.9826	-0.768336
ZNF25	-0.769022	0.267841
ZNF25	rs10740950	10	38043502	cis	9.05275e-06	0.9159	-0.769022
ENSG00000272279	-0.769934	0.26908
ENSG00000272279	rs11242698	6	1464077	cis	4.05026e-06	0.284	-0.769934
ENSG00000257176	-0.770056	0.269179
ENSG00000257176	rs11050175	12	29346763	cis	8.49401e-06	0.275	-0.770056
MYO5A	-0.770097	0.269228
MYO5A	rs10467925	15	50413030	cis	6.86444e-06	0.3409	-0.770097
RAD51C	-0.770334	0.269562
RAD51C	rs10515155	17	53836943	cis	5.45463e-06	0.2579	-0.770334
POLR1A	-0.770427	0.269602
POLR1A	rs10427394	2	86174053	cis	4.06861e-06	0.4325	-0.770427
ENSG00000267623	-0.77057	0.269739
ENSG00000267623	rs10426115	19	32964223	cis	7.16351e-09	0.1563	-0.77057
RUVBL2	-0.770848	0.270005
RUVBL2	rs11558795	19	54199390	cis	1.28509e-06	0.5461	-0.770848
NMB	-0.770893	0.270044
NMB	rs1051168	15	83001524	cis	3.97627e-06	0.3489	-0.770893
SF3B1	-0.771121	0.270418
SF3B1	rs10931793	2	198285830	cis	7.71287e-06	0.6592	-0.771121
VPS4A	-0.771492	0.271205
VPS4A	rs1048818	16	67934187	cis	6.91857e-06	0.9684	-0.771492
ENSG00000260423	-0.771718	0.271727
ENSG00000260423	rs11049986	12	9324324	cis	7.42091e-06	0.8189	-0.771718
DTD1	-0.772548	0.272878
DTD1	rs10485582	20	18517691	cis	6.54439e-06	0.936	-0.772548
ZBTB43	-0.773688	0.274373
ZBTB43	rs10819182	9	128360387	cis	4.09738e-06	0.6565	-0.773688
MAT2B	-0.77381	0.274796
MAT2B	rs10060854	5	163118151	cis	4.12715e-06	0.7094	-0.77381
OR7D2	-0.773813	0.274816
OR7D2	rs10415904	19	9175135	cis	1.46634e-07	0.1396	-0.773813
COLCA1	-0.774204	0.275317
COLCA1	rs10891245	11	110673002	cis	4.04e-06	0.4982	-0.774204
ENSG00000254916	-0.774517	0.275868
ENSG00000254916	rs10765246	11	89496131	cis	6.82956e-06	0.928	-0.774517
TMC6	-0.775336	0.277019
TMC6	rs1048591	17	73615279	cis	1.55118e-06	0.7786	-0.775336
ENSG00000272106	-0.775378	0.277098
ENSG00000272106	rs11552172	1	1524477	cis	3.67241e-06	0.8627	-0.775378
ENSG00000248429	-0.775395	0.277137
ENSG00000248429	rs10461245	4	159143955	cis	4.43984e-06	0.54	-0.775395
CHL1-AS2	-0.775843	0.277737
CHL1-AS2	rs11128730	3	184992	cis	9.2153e-06	0.3769	-0.775843
PSMC3	-0.77654	0.27877
PSMC3	rs10742806	11	47412802	cis	2.87576e-06	0.1422	-0.77654
GSTZ1	-0.777392	0.279833
GSTZ1	rs10133896	14	76923559	cis	4.04826e-06	0.6686	-0.777392
NPRL3	-0.777472	0.28003
NPRL3	rs11248914	16	233563	cis	8.21041e-06	0.7218	-0.777472
GNG10	-0.777821	0.280492
GNG10	rs10817217	9	113590048	cis	9.56808e-06	0.2835	-0.777821
WDR73	-0.777921	0.280659
WDR73	rs11073663	15	83061272	cis	9.88323e-06	0.8462	-0.777921
CNDP2	-0.778549	0.281289
CNDP2	rs1035761	18	70302300	cis	7.67737e-06	0.315	-0.778549
PSMG4	-0.779129	0.281928
PSMG4	rs11242831	6	3200743	cis	2.65197e-06	0.477	-0.779129
ENSG00000253326	-0.780059	0.28302
ENSG00000253326	rs1081091	1	241187665	cis	3.6922e-06	0.2344	-0.780059
GUCA1B	-0.780069	0.28304
GUCA1B	rs1065236	6	42275866	cis	5.40093e-07	0.1175	-0.780069
ADAMTSL2	-0.780405	0.283522
ADAMTSL2	rs1076149	9	135539477	cis	3.91952e-06	0.5193	-0.780405
CIB1	-0.780641	0.284152
CIB1	rs10152346	15	88639763	cis	4.41999e-06	0.5175	-0.780641
ENSG00000271738	-0.781265	0.285175
ENSG00000271738	rs11202832	10	82164929	cis	6.91573e-06	0.04361	-0.781265
METTL21EP	-0.781593	0.285775
METTL21EP	rs1047768	13	102302518	cis	9.78376e-06	0.8909	-0.781593
CDA	-0.781651	0.285883
CDA	rs10916840	1	20832008	cis	3.92699e-06	0.5232	-0.781651
ENSG00000230537	-0.781906	0.286601
ENSG00000230537	rs10991818	9	92990864	cis	3.74175e-06	0.9897	-0.781906
GGH	-0.782563	0.287457
GGH	rs10089287	8	64006707	cis	4.06382e-06	0.244	-0.782563
ADAD2	-0.782741	0.287644
ADAD2	rs1035558	16	82763886	cis	9.53038e-06	0.8108	-0.782741
WDR37	-0.782883	0.287821
WDR37	rs10794725	10	1183693	cis	5.49686e-06	0.997	-0.782883
ZNF682	-0.782917	0.28787
ZNF682	rs10420124	19	20001862	cis	4.08238e-06	0.539	-0.782917
NOXRED1	-0.783398	0.288264
NOXRED1	rs10483882	14	76984427	cis	4.3688e-06	0.8722	-0.783398
HRNR	-0.783413	0.288293
HRNR	rs10888475	1	150492636	cis	6.88264e-06	0.9879	-0.783413
ENSG00000240005	-0.78426	0.28907
ENSG00000240005	rs10470823	4	26549785	cis	7.09291e-06	0.723	-0.78426
LY75	-0.78509	0.289995
LY75	rs10497207	2	160480937	cis	3.60294e-06	0.6543	-0.78509
ENSG00000253678	-0.785399	0.290398
ENSG00000253678	rs10102650	8	10404459	cis	7.1256e-06	0.4913	-0.785399
ENSG00000232710	-0.785902	0.290861
ENSG00000232710	rs1058167	22	40867973	cis	1.17966e-09	0.03546	-0.785902
APOA1BP	-0.786369	0.291353
APOA1BP	rs11264498	1	154793011	cis	9.37793e-06	0.8512	-0.786369
EPG5	-0.786866	0.292041
EPG5	rs1117868	18	41726633	cis	9.53454e-06	0.05611	-0.786866
LCLAT1	-0.786997	0.292179
LCLAT1	rs10180482	2	30568336	cis	9.79192e-06	0.7088	-0.786997
RIC8A	-0.787068	0.292268
RIC8A	rs1128321	11	234171	cis	2.77382e-06	0.1201	-0.787068
ENSG00000226237	-0.787139	0.292307
ENSG00000226237	rs10448327	9	88777377	cis	4.53168e-06	0.07577	-0.787139
ENSG00000214198	-0.787195	0.292356
ENSG00000214198	rs11111819	12	102783771	cis	2.90115e-06	0.963	-0.787195
IFT80	-0.787349	0.292474
IFT80	rs10936210	3	161871949	cis	8.6365e-06	0.1037	-0.787349
TIPIN	-0.787382	0.292474
TIPIN	rs10518685	15	64401976	cis	5.69358e-17	0.2417	-0.787382
MST1R	-0.788277	0.293655
MST1R	rs10049087	3	50098421	cis	4.93922e-06	0.2446	-0.788277
FAM86B2	-0.789032	0.294678
FAM86B2	rs10097870	8	11481925	cis	3.76824e-06	0.7419	-0.789032
IGFBP7	-0.789102	0.294835
IGFBP7	rs11573061	4	57637294	cis	8.04273e-06	0.8744	-0.789102
ZNF623	-0.791003	0.297403
ZNF623	rs11136314	8	144846077	cis	5.00672e-06	0.2613	-0.791003
ENSG00000261402	-0.791743	0.298023
ENSG00000261402	rs10811271	9	19878170	cis	8.99285e-06	0.8854	-0.791743
ENSG00000272686	-0.792822	0.299823
ENSG00000272686	rs10487806	7	123101682	cis	3.68036e-06	0.5444	-0.792822
ESPNL	-0.793559	0.300974
ESPNL	rs10929265	2	238690937	cis	8.70051e-08	0.1063	-0.793559
COLGALT2	-0.7937	0.301121
COLGALT2	rs10911474	1	182203689	cis	3.17288e-07	0.01708	-0.7937
NFRKB	-0.794054	0.301456
NFRKB	rs11221869	11	129206020	cis	3.62649e-06	0.08074	-0.794054
OLFML2A	-0.794352	0.301761
OLFML2A	rs10986506	9	126788883	cis	9.68873e-06	0.6571	-0.794352
LRRC37A	-0.794431	0.3018
LRRC37A	rs11012	17	40869224	cis	3.03943e-06	0.6835	-0.794431
CWC15	-0.795224	0.302636
CWC15	rs10741501	11	94400667	cis	2.51023e-06	0.4795	-0.795224
IL18R1	-0.795853	0.303246
IL18R1	rs1041973	2	102321900	cis	4.87569e-09	0.03418	-0.795853
NODAL	-0.797161	0.304584
NODAL	rs10740340	10	71801631	cis	8.27127e-06	0.9488	-0.797161
WBSCR27	-0.797222	0.304614
WBSCR27	rs10949828	7	72854669	cis	1.2253e-23	0.03794	-0.797222
FAM85A	-0.798643	0.306375
FAM85A	rs10110008	8	11171146	cis	8.2465e-06	0.5755	-0.798643
ENSG00000272758	-0.798882	0.306788
ENSG00000272758	rs10439995	3	123671850	cis	3.45153e-06	0.3782	-0.798882
N6AMT1	-0.798904	0.306798
N6AMT1	rs11088102	21	29228627	cis	7.70918e-06	0.6816	-0.798904
OR2T8	-0.799683	0.307644
OR2T8	rs11204520	1	246073612	cis	7.31951e-06	0.628	-0.799683
TAPBPL	-0.800197	0.308195
TAPBPL	rs1043262	12	6509349	cis	1.42573e-10	0.02817	-0.800197
C2orf80	-0.800374	0.308401
C2orf80	rs10804166	2	208744957	cis	6.98802e-09	0.4213	-0.800374
A2M-AS1	-0.800427	0.30846
A2M-AS1	rs10771185	12	8947677	cis	8.90891e-06	0.4195	-0.800427
JAKMIP3	-0.800624	0.308746
JAKMIP3	rs11146205	10	133798328	cis	8.19782e-13	0.01908	-0.800624
SULT1C2	-0.800796	0.308982
SULT1C2	rs11123685	2	108228340	cis	5.0716e-06	0.06341	-0.800796
PLEKHM1	-0.800811	0.309001
PLEKHM1	rs11012	17	40869224	cis	2.91219e-06	0.6835	-0.800811
ANO7	-0.800864	0.3091
ANO7	rs10933542	2	241836673	cis	5.43406e-06	0.8851	-0.800864
ADAM17	-0.801944	0.310349
ADAM17	rs10495563	2	9579661	cis	4.05231e-06	0.5376	-0.801944
SURF1	-0.802181	0.31088
SURF1	rs10901263	9	135182693	cis	1.18897e-06	0.2186	-0.802181
TSPAN14	-0.802813	0.311835
TSPAN14	rs10749549	10	82006206	cis	2.83792e-06	0.05491	-0.802813
NCAPD2	-0.802996	0.312287
NCAPD2	rs10849466	12	6452539	cis	8.77532e-06	0.9926	-0.802996
PIGH	-0.803408	0.312878
PIGH	rs10144151	14	67123012	cis	4.51109e-06	0.5825	-0.803408
DFNA5	-0.803422	0.312907
DFNA5	rs10216064	7	24770283	cis	1.67269e-06	0.1342	-0.803422
GAA	-0.803515	0.313153
GAA	rs1042396	17	75699364	cis	4.79766e-06	0.4331	-0.803515
NSUN6	-0.803544	0.313192
NSUN6	rs10741132	10	19012577	cis	2.11811e-07	0.01427	-0.803544
ALG1L11P	-0.803591	0.313281
ALG1L11P	rs11250146	8	11448414	cis	6.06568e-06	0.5036	-0.803591
MRS2	-0.803704	0.313704
MRS2	rs1056283	6	24528355	cis	3.42392e-06	0.8306	-0.803704
MYO3A	-0.803795	0.31397
MYO3A	rs11014863	10	26261233	cis	9.2947e-06	0.9456	-0.803795
LRRFIP2	-0.803813	0.313999
LRRFIP2	rs11129746	3	36976976	cis	6.73164e-06	0.05204	-0.803813
GNPTAB	-0.804313	0.314737
GNPTAB	rs10778148	12	100682894	cis	9.27195e-06	0.2238	-0.804313
ENSG00000251661	-0.804769	0.315573
ENSG00000251661	rs11246067	11	316564	cis	3.41399e-06	0.5947	-0.804769
ENSG00000273080	-0.805409	0.317137
ENSG00000273080	rs11127016	2	86190615	cis	2.90214e-11	0.01101	-0.805409
DFFB	-0.805582	0.317472
DFFB	rs10909825	1	3807120	cis	2.5742e-06	0.6663	-0.805582
ADAMTS7P4	-0.805864	0.318141
ADAMTS7P4	rs11074169	15	83719956	cis	8.4184e-06	0.6975	-0.805864
ENSG00000255310	-0.805868	0.318151
ENSG00000255310	rs10106207	8	11052748	cis	6.39111e-06	0.6195	-0.805868
SFTA1P	-0.805992	0.318436
SFTA1P	rs11256837	10	10880541	cis	9.82617e-06	0.1056	-0.805992
WDR60	-0.806037	0.318485
WDR60	rs10266784	7	158096783	cis	8.78383e-06	0.6712	-0.806037
ENSG00000265750	-0.80624	0.318869
ENSG00000265750	rs10163625	18	19953235	cis	7.26337e-06	0.6955	-0.80624
ENSG00000260855	-0.806403	0.319046
ENSG00000260855	rs10802440	1	244941498	cis	3.34855e-06	0.6567	-0.806403
CCBL2	-0.806516	0.31941
CCBL2	rs10801687	1	89079849	cis	9.07219e-11	0.0115	-0.806516
PYROXD1	-0.806617	0.319547
PYROXD1	rs11046050	12	21485076	cis	4.3351e-06	0.6636	-0.806617
OXCT2P1	-0.806908	0.31997
OXCT2P1	rs11206430	1	39847954	cis	3.29676e-06	0.5844	-0.806908
C7orf50	-0.807134	0.320354
C7orf50	rs10266519	7	1109503	cis	7.23493e-06	0.9604	-0.807134
ENSG00000255306	-0.807513	0.320758
ENSG00000255306	rs1122731	11	67555143	cis	2.07892e-06	0.2144	-0.807513
FAM86JP	-0.807824	0.321082
FAM86JP	rs1112001	3	127240922	cis	7.75101e-06	0.695	-0.807824
VSTM4	-0.80786	0.321112
VSTM4	rs1055583	10	49896340	cis	2.78557e-06	0.6074	-0.80786
ENSG00000271904	-0.808167	0.321338
ENSG00000271904	rs10055827	5	87302130	cis	8.88244e-06	0.8301	-0.808167
FLYWCH1	-0.808238	0.321377
FLYWCH1	rs11561585	16	2933361	cis	3.18201e-06	0.2101	-0.808238
ENSG00000267268	-0.808319	0.321466
ENSG00000267268	rs1019280	19	19908429	cis	3.785e-08	0.05846	-0.808319
MYOM2	-0.809114	0.3224
MYOM2	rs10110631	8	2109411	cis	7.37759e-06	0.2002	-0.809114
TMPRSS5	-0.809364	0.322912
TMPRSS5	rs10502176	11	113118757	cis	9.36255e-06	0.5369	-0.809364
TRABD2B	-0.810112	0.324407
TRABD2B	rs1077842	1	47997169	cis	3.273e-06	0.7736	-0.810112
GALNT6	-0.810406	0.324899
GALNT6	rs11169806	12	50017258	cis	6.48892e-06	0.5823	-0.810406
AS3MT	-0.810584	0.325184
AS3MT	rs11191545	10	104819783	cis	3.14905e-06	0.3004	-0.810584
ENSG00000257303	-0.810767	0.325381
ENSG00000257303	rs10876882	12	54985890	cis	9.30753e-06	0.89	-0.810767
ENSG00000226816	-0.810943	0.325676
ENSG00000226816	rs10237755	7	23098089	cis	9.95239e-06	0.9337	-0.810943
ENSG00000132832	-0.812283	0.327516
ENSG00000132832	rs1108830	20	42763720	cis	3.15544e-06	0.5847	-0.812283
ENSG00000257452	-0.812287	0.327516
ENSG00000257452	rs10850115	12	111941777	cis	5.3306e-06	0.477	-0.812287
ENSG00000232456	-0.812366	0.327673
ENSG00000232456	rs11260822	1	16358398	cis	3.30735e-06	0.3833	-0.812366
ZNF304	-0.813957	0.330044
ZNF304	rs10407882	19	62605684	cis	1.55604e-07	0.04692	-0.813957
RAET1G	-0.813963	0.330044
RAET1G	rs10782312	6	149985498	cis	9.97796e-06	0.1023	-0.813963
PPP1CB	-0.814018	0.330113
PPP1CB	rs10188412	2	28853791	cis	6.26646e-06	0.6284	-0.814018
STYXL1	-0.814127	0.33028
STYXL1	rs10255591	7	75584345	cis	2.84438e-06	0.7514	-0.814127
HMGB1P31	-0.815531	0.332386
HMGB1P31	rs10865278	2	54155543	cis	3.16319e-06	0.3519	-0.815531
ENSG00000261575	-0.815936	0.332907
ENSG00000261575	rs110402	17	41235818	cis	8.01894e-06	0.6153	-0.815936
ENSG00000249664	-0.816445	0.333478
ENSG00000249664	rs10057303	5	82430139	cis	8.89148e-06	0.8389	-0.816445
ENSG00000216775	-0.816719	0.333812
ENSG00000216775	rs1000809	6	52643233	cis	3.27109e-06	0.232	-0.816719
WDR11-AS1	-0.81999	0.337029
WDR11-AS1	rs11199591	10	122594041	cis	7.27877e-06	0.817	-0.81999
ENSG00000249839	-0.820075	0.337137
ENSG00000249839	rs1079309	15	41570456	cis	9.04612e-06	0.3799	-0.820075
BEND6	-0.820533	0.337885
BEND6	rs1020548	6	56918498	cis	1.28085e-16	0.1161	-0.820533
GVQW1	-0.8209	0.3382
GVQW1	rs10970997	9	32465686	cis	5.70531e-06	0.09705	-0.8209
HIST1H3E	-0.82095	0.338249
HIST1H3E	rs10484438	6	26416266	cis	3.6088e-06	0.3217	-0.82095
ASAH2B	-0.821168	0.338495
ASAH2B	rs10994191	10	52159154	cis	9.89522e-06	0.1276	-0.821168
LAYN	-0.821354	0.338682
LAYN	rs10891276	11	110875625	cis	4.99073e-06	0.5551	-0.821354
PLA2G4B	-0.821728	0.339223
PLA2G4B	rs1008710	15	39929684	cis	2.62996e-06	0.2498	-0.821728
NAGA	-0.821822	0.339361
NAGA	rs1058167	22	40867973	cis	1.15318e-06	0.03546	-0.821822
ENSG00000250508	-0.82281	0.34061
ENSG00000250508	rs11228426	11	68491468	cis	2.91294e-06	0.1379	-0.82281
TRIM66	-0.822839	0.340649
TRIM66	rs10840114	11	8693271	cis	7.9233e-06	0.4078	-0.822839
TMEM216	-0.823142	0.341171
TMEM216	rs1037448	11	60891108	cis	5.13805e-06	0.87	-0.823142
RPL23AP7	-0.824423	0.342686
RPL23AP7	rs10174451	2	114045858	cis	6.56226e-06	0.5338	-0.824423
ZNF749	-0.82449	0.342764
ZNF749	rs10407882	19	62605684	cis	4.84306e-07	0.04692	-0.82449
ENSG00000141854	-0.824936	0.343237
ENSG00000141854	rs10421422	19	14107429	cis	1.3492e-06	0.04537	-0.824936
UPK1A	-0.82509	0.34361
UPK1A	rs10422762	19	40849007	cis	2.9797e-06	0.9476	-0.82509
CEP250	-0.825333	0.343915
CEP250	rs10439606	20	33531574	cis	7.44148e-06	0.4606	-0.825333
ENSG00000235652	-0.825617	0.34427
ENSG00000235652	rs10872579	6	146007705	cis	2.46285e-06	0.02246	-0.825617
IL10RB	-0.825792	0.344476
IL10RB	rs11088247	21	33525119	cis	2.73139e-06	0.1373	-0.825792
ENSG00000273133	-0.82587	0.344545
ENSG00000273133	rs1134634	4	15212167	cis	2.93055e-06	0.5362	-0.82587
ALKBH3	-0.826366	0.345322
ALKBH3	rs10838197	11	43867707	cis	4.39492e-06	0.559	-0.826366
RNF217	-0.826723	0.345971
RNF217	rs10872291	6	125298088	cis	2.94576e-06	0.9021	-0.826723
ENSG00000214100	-0.826765	0.34605
ENSG00000214100	rs10928943	2	130404762	cis	2.84173e-06	0.3707	-0.826765
ENSG00000226578	-0.827368	0.34669
ENSG00000226578	rs10827731	10	37148704	cis	2.70555e-06	0.1478	-0.827368
ENSG00000270804	-0.827888	0.347496
ENSG00000270804	rs1047405	19	63072690	cis	6.2127e-06	0.3968	-0.827888
ENSG00000255621	-0.827938	0.347575
ENSG00000255621	rs10772616	12	13043595	cis	2.57019e-06	0.935	-0.827938
HTATSF1P2	-0.828029	0.347683
HTATSF1P2	rs1040861	6	2968955	cis	2.86302e-06	0.224	-0.828029
RBBP5	-0.828301	0.348637
RBBP5	rs11240341	1	203281907	cis	4.46735e-06	0.1176	-0.828301
ENSG00000258017	-0.82906	0.349474
ENSG00000258017	rs10875913	12	47705575	cis	7.1028e-06	0.07904	-0.82906
DHRS1	-0.829775	0.350133
DHRS1	rs1131941	14	23830648	cis	8.85426e-06	0.458	-0.829775
SELL	-0.829985	0.350507
SELL	rs10800460	1	167872632	cis	6.84657e-06	0.7094	-0.829985
TDRD9	-0.8302	0.351274
TDRD9	rs11160773	14	103481665	cis	8.1425e-06	0.1293	-0.8302
TOP3B	-0.830518	0.351667
TOP3B	rs10427625	22	20662583	cis	1.09192e-06	0.4802	-0.830518
NBL1	-0.830617	0.351864
NBL1	rs10489859	1	19820393	cis	3.31457e-06	0.7127	-0.830617
APTX	-0.830794	0.352189
APTX	rs10813912	9	32965210	cis	8.75374e-06	0.6231	-0.830794
TUFM	-0.830829	0.352258
TUFM	rs10499	16	28823028	cis	2.79386e-06	0.2952	-0.830829
SPATA5L1	-0.831616	0.353832
SPATA5L1	rs10444821	15	43434528	cis	2.65021e-07	0.1001	-0.831616
ENSG00000225398	-0.832233	0.355199
ENSG00000225398	rs10938	2	114188402	cis	4.19345e-06	0.7192	-0.832233
CUBN	-0.83224	0.355239
CUBN	rs10795460	10	17284259	cis	7.54258e-06	0.6985	-0.83224
PAH	-0.832493	0.355839
PAH	rs10778201	12	101780681	cis	4.99631e-06	0.3047	-0.832493
CLCNKA	-0.832811	0.356419
CLCNKA	rs10927867	1	16049872	cis	9.84089e-06	0.5616	-0.832811
FAM118A	-0.833268	0.357098
FAM118A	rs1022476	22	44200379	cis	2.86827e-09	0.1692	-0.833268
SRGAP2C	-0.833455	0.357423
SRGAP2C	rs11249431	1	120987726	cis	6.22258e-06	0.8522	-0.833455
NAPRT1	-0.833475	0.357482
NAPRT1	rs10282929	8	144752920	cis	4.11229e-23	0.04508	-0.833475
ENSG00000261762	-0.833516	0.357619
ENSG00000261762	rs11072791	15	76784131	cis	6.58508e-06	0.07668	-0.833516
ENSG00000227113	-0.833581	0.357688
ENSG00000227113	rs10279092	7	64555413	cis	9.45442e-06	0.1506	-0.833581
EML3	-0.833844	0.358219
EML3	rs10897289	11	62156592	cis	3.03508e-06	0.5504	-0.833844
CILP2	-0.833987	0.358672
CILP2	rs1036215	19	19518198	cis	8.45753e-06	0.5788	-0.833987
MYRFL	-0.834027	0.35878
MYRFL	rs11178019	12	68664172	cis	1.98914e-06	0.778	-0.834027
GSTM2	-0.834254	0.359292
GSTM2	rs1109138	1	110079472	cis	6.47412e-06	0.4458	-0.834254
RBFADN	-0.834912	0.360836
RBFADN	rs1122752	18	76099366	cis	4.47744e-11	0.1413	-0.834912
GINM1	-0.834978	0.360915
GINM1	rs11155670	6	150007821	cis	6.46308e-06	0.1094	-0.834978
MAPK13	-0.835021	0.361033
MAPK13	rs10447375	6	36223466	cis	2.92773e-06	0.5814	-0.835021
TRIM2	-0.835092	0.361102
TRIM2	rs11099873	4	154302475	cis	2.55022e-06	0.1125	-0.835092
DPY19L1P1	-0.835287	0.361545
DPY19L1P1	rs10279655	7	32784456	cis	5.84356e-06	0.1293	-0.835287
LYZ	-0.836637	0.363581
LYZ	rs11177576	12	67957927	cis	2.92235e-06	0.3536	-0.836637
ENSG00000236710	-0.836714	0.363748
ENSG00000236710	rs10766497	11	2943879	cis	2.55892e-06	0.3136	-0.836714
ENSG00000237720	-0.836883	0.364211
ENSG00000237720	rs10200599	2	2817277	cis	2.67402e-06	0.6692	-0.836883
GGACT	-0.836962	0.364575
GGACT	rs1097595	13	100006742	cis	2.73822e-06	0.9911	-0.836962
LRRC37A15P	-0.837025	0.36482
LRRC37A15P	rs10516495	4	104119539	cis	8.6423e-06	0.614	-0.837025
VPS13A	-0.837383	0.365145
VPS13A	rs10123761	9	79178958	cis	8.70687e-06	0.4847	-0.837383
MRPL21	-0.83752	0.365558
MRPL21	rs10896381	11	68448263	cis	9.38003e-06	0.109	-0.83752
TUBG2	-0.838251	0.366581
TUBG2	rs11079045	17	37841195	cis	7.26309e-06	0.3233	-0.838251
SRA1	-0.83898	0.367526
SRA1	rs10067969	5	139848153	cis	4.38556e-06	0.1332	-0.83898
MXRA7	-0.839478	0.368244
MXRA7	rs10473	17	72184002	cis	1.31833e-14	0.1203	-0.839478
NDUFAF4	-0.839615	0.368401
NDUFAF4	rs10457189	6	97300299	cis	7.99973e-06	0.3903	-0.839615
ENSG00000261613	-0.839782	0.368923
ENSG00000261613	rs1005273	16	2585966	cis	2.67434e-06	0.8983	-0.839782
C1GALT1	-0.840016	0.369297
C1GALT1	rs10487592	7	7273990	cis	1.51489e-06	0.3062	-0.840016
ENSG00000273290	-0.840092	0.369336
ENSG00000273290	rs10521170	17	10577855	cis	6.28247e-06	0.4057	-0.840092
TMEM8B	-0.840513	0.370093
TMEM8B	rs10972567	9	35718019	cis	6.37671e-06	0.5144	-0.840513
C14orf79	-0.840818	0.370497
C14orf79	rs10150496	14	104571460	cis	7.53715e-06	0.9874	-0.840818
ENSG00000270015	-0.840913	0.370576
ENSG00000270015	rs11293	15	29022273	cis	7.3118e-06	0.1562	-0.840913
ENSG00000226824	-0.84139	0.371205
ENSG00000226824	rs10275956	7	65889208	cis	5.27914e-07	0.07537	-0.84139
ENSG00000227921	-0.841825	0.371805
ENSG00000227921	rs10974148	9	39107503	cis	5.89796e-06	0.7436	-0.841825
BHLHA15	-0.841991	0.372179
BHLHA15	rs10270222	7	97619735	cis	3.20884e-06	0.09298	-0.841991
NOS2P3	-0.842381	0.372691
NOS2P3	rs11204422	17	19937021	cis	9.49048e-06	0.1588	-0.842381
CCNB1IP1	-0.842472	0.372799
CCNB1IP1	rs10148359	14	19899806	cis	6.71582e-06	0.9024	-0.842472
PIP4K2A	-0.843699	0.374225
PIP4K2A	rs11013048	10	22889571	cis	8.18835e-06	0.2211	-0.843699
KCNT1	-0.844116	0.375101
KCNT1	rs10776845	9	137809797	cis	2.98193e-06	0.2512	-0.844116
PCDHA10	-0.844122	0.375111
PCDHA10	rs1030164	5	140165456	cis	6.11869e-06	0.2026	-0.844122
ENSG00000247796	-0.844237	0.375337
ENSG00000247796	rs10940291	5	52445016	cis	3.69596e-10	0.0515	-0.844237
ZNF890P	-0.84444	0.375711
ZNF890P	rs10247183	7	5871296	cis	2.52758e-06	0.1679	-0.84444
TC2N	-0.84499	0.376567
TC2N	rs11160029	14	91389532	cis	8.37774e-06	0.8691	-0.84499
PCDHA4	-0.845546	0.377432
PCDHA4	rs10060640	5	140191410	cis	6.10212e-06	0.1886	-0.845546
AHI1	-0.845715	0.377767
AHI1	rs11154810	6	135992065	cis	4.09224e-06	0.5004	-0.845715
BICC1	-0.845912	0.378249
BICC1	rs10763558	10	60011940	cis	3.30966e-06	0.1625	-0.845912
IRAK1BP1	-0.846334	0.379065
IRAK1BP1	rs1027813	6	79608837	cis	5.45997e-06	0.7764	-0.846334
UVSSA	-0.846447	0.379242
UVSSA	rs10014245	4	1144202	cis	9.29623e-06	0.4381	-0.846447
LINC00115	-0.846493	0.379341
LINC00115	rs1048488	1	750775	cis	1.03121e-06	0.1897	-0.846493
CASP7	-0.846838	0.379793
CASP7	rs10885482	10	115389189	cis	1.44968e-06	0.04447	-0.846838
ACTR8	-0.84687	0.379833
ACTR8	rs1046677	3	53880348	cis	2.12918e-06	0.08296	-0.84687
DDX59	-0.847107	0.380079
DDX59	rs10399615	1	198861896	cis	8.17136e-06	0.8109	-0.847107
ENSG00000257139	-0.847261	0.380344
ENSG00000257139	rs11178097	12	68790423	cis	5.96405e-06	0.3122	-0.847261
TCP11L1	-0.847665	0.381653
TCP11L1	rs11032093	11	33005189	cis	2.31485e-06	0.05552	-0.847665
ZNF607	-0.847874	0.382312
ZNF607	rs10417503	19	42534575	cis	8.97877e-06	0.7519	-0.847874
CACNB3	-0.848054	0.382509
CACNB3	rs11168751	12	47505405	cis	8.66714e-07	0.4662	-0.848054
TPM2	-0.848297	0.382912
TPM2	rs10972567	9	35718019	cis	6.20962e-06	0.5144	-0.848297
MIXL1	-0.848363	0.38304
MIXL1	rs10753416	1	224477572	cis	2.51097e-06	0.1447	-0.848363
ABCB4	-0.848575	0.38361
ABCB4	rs1055302	7	86970852	cis	1.82801e-06	0.9025	-0.848575
ENSG00000226232	-0.848582	0.38364
ENSG00000226232	rs11075753	16	68646298	cis	3.3802e-16	0.04158	-0.848582
TIMM22	-0.849517	0.385371
TIMM22	rs1054083	17	855279	cis	2.1138e-06	0.5936	-0.849517
ENSG00000249898	-0.849551	0.385401
ENSG00000249898	rs10088825	8	6514693	cis	2.79127e-06	0.3619	-0.849551
ZNF667	-0.849635	0.385617
ZNF667	rs10422564	19	61722851	cis	8.52869e-06	0.9644	-0.849635
SLC27A6	-0.849941	0.386139
SLC27A6	rs10054780	5	128135641	cis	8.4598e-06	0.7211	-0.849941
HIST1H1C	-0.850787	0.387605
HIST1H1C	rs115810	6	26083862	cis	1.92958e-06	0.05007	-0.850787
PDCD5	-0.850793	0.387614
PDCD5	rs10408313	19	37990126	cis	5.96477e-06	0.2808	-0.850793
ENSG00000230438	-0.85132	0.388775
ENSG00000230438	rs1052886	6	2835189	cis	2.25005e-06	0.712	-0.85132
ADRA2A	-0.851539	0.389356
ADRA2A	rs10509936	10	113026683	cis	5.91311e-06	0.7493	-0.851539
ARV1	-0.851711	0.389798
ARV1	rs11122186	1	229201490	cis	1.61138e-06	0.4161	-0.851711
POLR1D	-0.851823	0.390349
POLR1D	rs10492487	13	27097368	cis	1.2691e-06	0.6444	-0.851823
TAF1C	-0.851835	0.390438
TAF1C	rs11149619	16	82638025	cis	9.75739e-06	0.2432	-0.851835
C3orf55	-0.852449	0.391736
C3orf55	rs10049206	3	158716392	cis	2.33633e-06	0.5088	-0.852449
ENSG00000272823	-0.852711	0.392287
ENSG00000272823	rs11118620	1	219095131	cis	3.9395e-06	0.3825	-0.852711
CDC26	-0.852956	0.392976
CDC26	rs11552582	9	115084819	cis	5.60018e-06	0.8348	-0.852956
MUTYH	-0.853252	0.393753
MUTYH	rs10789463	1	45700435	cis	1.38391e-06	0.04942	-0.853252
ATP1A4	-0.853857	0.394924
ATP1A4	rs11265323	1	158342848	cis	6.77918e-06	0.809	-0.853857
ENSG00000261186	-0.854136	0.395386
ENSG00000261186	rs10207153	2	242589847	cis	8.1345e-06	0.4107	-0.854136
FAM90A25P	-0.854443	0.395957
FAM90A25P	rs10108511	8	11472925	cis	9.58744e-06	0.6956	-0.854443
KRTAP5-AS1	-0.854549	0.396173
KRTAP5-AS1	rs10837857	11	1602461	cis	2.94796e-06	0.03042	-0.854549
ENSG00000239617	-0.854633	0.396242
ENSG00000239617	rs10875893	12	47598860	cis	3.19706e-06	0.2535	-0.854633
PCM1	-0.854956	0.397029
PCM1	rs10112514	8	17874739	cis	9.35643e-06	0.5894	-0.854956
ENSG00000224016	-0.855344	0.397895
ENSG00000224016	rs10240572	7	149221136	cis	3.87486e-06	0.8309	-0.855344
ENSG00000233609	-0.855927	0.398947
ENSG00000233609	rs10098531	8	8827372	cis	7.91959e-06	0.9513	-0.855927
ENSG00000241345	-0.855934	0.398997
ENSG00000241345	rs10271762	7	123479961	cis	8.62436e-06	0.8995	-0.855934
TNFRSF11A	-0.85704	0.400954
TNFRSF11A	rs11152337	18	58020223	cis	4.04578e-06	0.1487	-0.85704
ENSG00000232018	-0.857162	0.401299
ENSG00000232018	rs10142190	14	100498722	cis	9.5603e-06	0.8194	-0.857162
SOHLH2	-0.857574	0.402017
SOHLH2	rs10492557	13	35848630	cis	8.21241e-06	0.2251	-0.857574
KLRC2	-0.857667	0.402204
KLRC2	rs10772266	12	10397436	cis	5.87038e-06	0.379	-0.857667
LINC01165	-0.857704	0.402263
LINC01165	rs11146393	10	134149359	cis	9.24946e-06	0.9374	-0.857704
ZNF496	-0.857862	0.402558
ZNF496	rs10924989	1	245567273	cis	6.04922e-06	0.5501	-0.857862
ENSG00000224818	-0.858046	0.40306
ENSG00000224818	rs10920212	1	199713096	cis	4.54725e-06	0.2805	-0.858046
ENSG00000273142	-0.858365	0.403689
ENSG00000273142	rs11028	7	65913652	cis	3.28566e-06	0.1958	-0.858365
FAM138B	-0.858538	0.404043
FAM138B	rs11123205	2	114163654	cis	6.14646e-06	0.2073	-0.858538
MED17	-0.858732	0.404486
MED17	rs11020522	11	93178698	cis	3.39587e-06	0.9121	-0.858732
PSMG1	-0.858913	0.404909
PSMG1	rs1013129	21	39419979	cis	2.12458e-06	0.9808	-0.858913
ENSG00000251632	-0.859153	0.405224
ENSG00000251632	rs10001794	4	138642996	cis	1.48323e-06	0.9535	-0.859153
DIS3L	-0.859156	0.405224
DIS3L	rs11071892	15	64543573	cis	7.58384e-08	0.04377	-0.859156
ENSG00000226194	-0.859324	0.405578
ENSG00000226194	rs1056672	6	169700441	cis	5.03158e-06	0.5146	-0.859324
IGSF5	-0.859391	0.405765
IGSF5	rs1018351	21	40071391	cis	4.32042e-06	0.5726	-0.859391
GGNBP2	-0.859887	0.406424
GGNBP2	rs11263770	17	31970990	cis	5.92292e-07	0.02293	-0.859887
NAT16	-0.860024	0.40669
NAT16	rs1048303	7	100590860	cis	3.0394e-06	0.2044	-0.860024
ZNF528	-0.860032	0.406729
ZNF528	rs10406795	19	57605229	cis	5.5364e-08	0.5595	-0.860032
POLR2M	-0.860078	0.406916
POLR2M	rs1000697	15	55780289	cis	1.0378e-06	0.1284	-0.860078
GAR1	-0.860357	0.407339
GAR1	rs11098043	4	110891734	cis	1.39917e-06	0.1219	-0.860357
GTF2H1	-0.860674	0.408018
GTF2H1	rs11024614	11	18283334	cis	6.61949e-06	0.1948	-0.860674
ENSG00000263154	-0.860833	0.408313
ENSG00000263154	rs11150782	17	76966349	cis	2.26298e-06	0.4627	-0.860833
ENSG00000269958	-0.861025	0.408824
ENSG00000269958	rs1078756	14	103131399	cis	7.1423e-06	0.4843	-0.861025
ENSG00000224282	-0.86119	0.409375
ENSG00000224282	rs10059443	5	31859527	cis	5.24397e-06	0.4037	-0.86119
SMYD4	-0.861562	0.410536
SMYD4	rs11078639	17	1633313	cis	2.97673e-06	0.8966	-0.861562
ALDH1B1	-0.861661	0.410782
ALDH1B1	rs10738997	9	38380937	cis	2.20688e-06	0.5833	-0.861661
TBC1D2	-0.862134	0.412228
TBC1D2	rs10818621	9	100025133	cis	8.12912e-06	0.5619	-0.862134
NSA2	-0.862261	0.412386
NSA2	rs10515199	5	74135390	cis	1.44936e-29	0.2717	-0.862261
PDZD8	-0.862288	0.412415
PDZD8	rs11197985	10	119143771	cis	8.27494e-06	0.6072	-0.862288
TMEM206	-0.862487	0.412818
TMEM206	rs10863966	1	210670242	cis	5.09431e-06	0.5256	-0.862487
USP35	-0.862613	0.413045
USP35	rs1144764	11	77548134	cis	8.47257e-06	0.2835	-0.862613
KIAA1841	-0.862742	0.413419
KIAA1841	rs10169662	2	61361440	cis	3.84493e-06	0.8894	-0.862742
GSDMD	-0.862792	0.413556
GSDMD	rs10103541	8	144680700	cis	5.42594e-06	0.9169	-0.862792
ENSG00000261556	-0.862944	0.413802
ENSG00000261556	rs11075753	16	68646298	cis	9.16349e-06	0.04158	-0.862944
ARID3C	-0.86306	0.41393
ARID3C	rs1061758	9	34642330	cis	3.73211e-06	0.623	-0.86306
ZNF202	-0.863072	0.41395
ZNF202	rs1144502	11	123108095	cis	6.95878e-06	0.9092	-0.863072
FAM47E-STBD1	-0.863399	0.414757
FAM47E-STBD1	rs10023335	4	77578011	cis	3.07871e-06	0.2211	-0.863399
TNNI3K	-0.863447	0.414875
TNNI3K	rs11210407	1	74333191	cis	5.21102e-06	0.8868	-0.863447
FAM179A	-0.863867	0.415573
FAM179A	rs11127194	2	29014677	cis	1.57923e-06	0.1529	-0.863867
ENSG00000238142	-0.864188	0.415937
ENSG00000238142	rs11203455	1	17139235	cis	8.75566e-06	0.4043	-0.864188
STAG3L4	-0.864344	0.416075
STAG3L4	rs10236844	7	66205682	cis	7.15958e-06	0.4326	-0.864344
ENSG00000260987	-0.864745	0.416498
ENSG00000260987	rs11114085	12	107806637	cis	1.87111e-06	0.4741	-0.864745
OSGEP	-0.864763	0.416508
OSGEP	rs11160682	14	19978193	cis	2.11711e-06	0.232	-0.864763
ARMC2	-0.865129	0.417009
ARMC2	rs1040848	6	109354000	cis	1.57636e-06	0.1141	-0.865129
MTL5	-0.865186	0.417137
MTL5	rs10791991	11	68241559	cis	2.58816e-06	0.7062	-0.865186
PEPD	-0.865236	0.417304
PEPD	rs10853925	19	38574771	cis	1.07336e-06	0.3644	-0.865236
C22orf34	-0.865842	0.418091
C22orf34	rs10854876	22	48396574	cis	4.78099e-06	0.4567	-0.865842
SDHDP6	-0.866205	0.418642
SDHDP6	rs11249248	1	25625638	cis	4.43007e-06	0.1158	-0.866205
DUS3L	-0.866381	0.418977
DUS3L	rs1026466	19	5726337	cis	1.5166e-11	0.3591	-0.866381
ZNF534	-0.866751	0.419833
ZNF534	rs10406795	19	57605229	cis	3.34543e-08	0.5595	-0.866751
NIT2	-0.866954	0.420089
NIT2	rs1132022	3	101657412	cis	5.15975e-06	0.3316	-0.866954
ENSG00000248544	-0.867198	0.420787
ENSG00000248544	rs11465283	5	156890705	cis	4.63166e-06	0.7334	-0.867198
ENSG00000261438	-0.868184	0.422676
ENSG00000261438	rs10887883	10	90772953	cis	3.8663e-06	0.6253	-0.868184
LURAP1L	-0.868441	0.423305
LURAP1L	rs10738286	9	12609795	cis	2.13587e-06	0.6292	-0.868441
RBM26-AS1	-0.868588	0.423699
RBM26-AS1	rs1023293	13	78952421	cis	1.35505e-20	0.3187	-0.868588
NUSAP1	-0.868842	0.424319
NUSAP1	rs10518717	15	39410660	cis	4.70827e-16	0.09006	-0.868842
PCDHB8	-0.869507	0.425263
PCDHB8	rs10463345	5	140463224	cis	4.99132e-06	0.8351	-0.869507
FN3KRP	-0.869517	0.425273
FN3KRP	rs1046896	17	78278822	cis	6.02048e-06	0.5333	-0.869517
RGS1	-0.869648	0.42546
RGS1	rs10801129	1	190788214	cis	3.87886e-06	0.3394	-0.869648
IL1RL1	-0.869989	0.42609
IL1RL1	rs1041973	2	102321900	cis	1.07331e-06	0.03418	-0.869989
FTCDNL1	-0.87023	0.426513
FTCDNL1	rs10931875	2	200350622	cis	5.05192e-06	0.6133	-0.87023
PPFIA2	-0.870441	0.426975
PPFIA2	rs10778810	12	80227629	cis	9.74081e-06	0.3065	-0.870441
ENSG00000232502	-0.870453	0.426975
ENSG00000232502	rs11164122	2	95340639	cis	4.75938e-07	0.01733	-0.870453
APOPT1	-0.870529	0.427044
APOPT1	rs10459573	14	102995210	cis	4.78241e-06	0.4479	-0.870529
ADHFE1	-0.870725	0.427231
ADHFE1	rs10112574	8	67543822	cis	9.06779e-08	0.05007	-0.870725
ENSG00000224997	-0.871038	0.427555
ENSG00000224997	rs1028613	14	102958077	cis	7.44986e-06	0.1525	-0.871038
ENSG00000259658	-0.871368	0.428323
ENSG00000259658	rs11247325	15	100089798	cis	2.09395e-06	0.1144	-0.871368
ENSG00000259065	-0.871519	0.42851
ENSG00000259065	rs1005889	14	73720113	cis	1.08399e-09	0.0676	-0.871519
ENSG00000258586	-0.871564	0.428569
ENSG00000258586	rs1005889	14	73720113	cis	3.73688e-10	0.0676	-0.871564
CHURC1	-0.871737	0.428736
CHURC1	rs1064108	14	64470018	cis	2.65818e-06	0.01128	-0.871737
TIMM13	-0.871865	0.428824
TIMM13	rs11084940	19	2384890	cis	1.79567e-06	0.09287	-0.871865
KRTAP5-9	-0.871916	0.428893
KRTAP5-9	rs10898203	11	70881084	cis	4.25457e-06	0.315	-0.871916
CENPH	-0.872197	0.429464
CENPH	rs10036674	5	68715349	cis	6.75943e-06	0.6797	-0.872197
ENSG00000245648	-0.872203	0.429484
ENSG00000245648	rs1049174	12	10416632	cis	8.96612e-06	0.1117	-0.872203
VPREB3	-0.87226	0.429582
VPREB3	rs1128127	22	22509132	cis	1.81402e-07	0.306	-0.87226
THAP5	-0.872677	0.430369
THAP5	rs11534043	7	108026638	cis	6.18382e-06	0.907	-0.872677
BSND	-0.873026	0.431176
BSND	rs1003323	1	55233324	cis	1.76593e-06	0.8867	-0.873026
ENSG00000261502	-0.873177	0.431451
ENSG00000261502	rs11075492	16	61576681	cis	3.01358e-06	0.5044	-0.873177
GPR135	-0.873641	0.432327
GPR135	rs10138199	14	58988731	cis	4.14072e-06	0.9097	-0.873641
C14orf182	-0.87388	0.432759
C14orf182	rs10133392	14	49710395	cis	3.51361e-06	0.9069	-0.87388
RIOK1	-0.873963	0.432868
RIOK1	rs11243164	6	7344888	cis	4.52198e-06	0.4664	-0.873963
DHODH	-0.874001	0.432897
DHODH	rs1050362	16	70688316	cis	3.59845e-06	0.1599	-0.874001
ZNF101	-0.874597	0.434225
ZNF101	rs11085268	19	19674019	cis	5.85999e-06	0.7655	-0.874597
ZNF577	-0.874736	0.434481
ZNF577	rs10411161	19	57064788	cis	4.50961e-06	0.925	-0.874736
HPR	-0.875079	0.435445
HPR	rs1050362	16	70688316	cis	4.39557e-06	0.1599	-0.875079
NDUFS8	-0.875125	0.435622
NDUFS8	rs10896289	11	67567838	cis	1.10622e-06	0.3234	-0.875125
NADK	-0.875221	0.435839
NADK	rs1014988	1	1670079	cis	2.01824e-06	0.5519	-0.875221
ALG12	-0.875455	0.436616
ALG12	rs1033665	22	48638131	cis	1.34319e-06	0.1597	-0.875455
RCCD1	-0.875519	0.436813
RCCD1	rs1108351	15	89363941	cis	8.12479e-07	0.1938	-0.875519
ZNF600	-0.875532	0.436921
ZNF600	rs10417163	19	57995517	cis	1.99096e-06	0.9429	-0.875532
ENSG00000260657	-0.875689	0.437255
ENSG00000260657	rs11071987	15	66282808	cis	9.0293e-06	0.8051	-0.875689
ENSG00000268686	-0.876093	0.438662
ENSG00000268686	rs1054770	19	54569927	cis	1.96059e-06	0.7072	-0.876093
RSPH1	-0.87648	0.439538
RSPH1	rs10887974	21	42822784	cis	1.99015e-06	0.618	-0.87648
ZNF266	-0.876517	0.439646
ZNF266	rs10420364	19	9729278	cis	9.68257e-06	0.781	-0.876517
DDT	-0.876651	0.440069
DDT	rs113413	22	22622264	cis	2.57564e-06	0.916	-0.876651
ENSG00000231943	-0.876747	0.440216
ENSG00000231943	rs10514810	2	114188252	cis	1.64517e-06	0.1606	-0.876747
ENSG00000245685	-0.877567	0.441535
ENSG00000245685	rs1138726	4	191099077	cis	1.89977e-06	0.8681	-0.877567
MBL1P	-0.877631	0.441731
MBL1P	rs10788338	10	81723002	cis	3.02531e-06	0.5479	-0.877631
ENSG00000228452	-0.87769	0.44182
ENSG00000228452	rs11210691	1	42891469	cis	9.29294e-06	0.251	-0.87769
ALS2CR12	-0.877869	0.442243
ALS2CR12	rs10931940	2	201886917	cis	8.33905e-06	0.197	-0.877869
ZNF586	-0.877976	0.442607
ZNF586	rs10422444	19	62970241	cis	1.85183e-06	0.1456	-0.877976
ACCS	-0.87802	0.442676
ACCS	rs10838238	11	44110305	cis	6.22563e-06	0.23	-0.87802
RNASEH1-AS1	-0.878142	0.442882
RNASEH1-AS1	rs1071625	2	3557635	cis	6.79107e-07	0.02781	-0.878142
ANAPC4	-0.878221	0.443069
ANAPC4	rs10939050	4	24928701	cis	5.50146e-06	0.5858	-0.878221
ZNF300P1	-0.878619	0.443994
ZNF300P1	rs10067831	5	150164764	cis	4.23901e-08	0.2906	-0.878619
CEBPZ	-0.879062	0.444919
CEBPZ	rs1158219	2	37400324	cis	3.18432e-06	0.1037	-0.879062
ENSG00000241431	-0.879172	0.445204
ENSG00000241431	rs10504205	8	57655013	cis	1.94762e-06	0.68	-0.879172
NQO2	-0.879418	0.44606
NQO2	rs1040860	6	2938282	cis	3.77263e-06	0.3696	-0.879418
TNKS2-AS1	-0.879533	0.446326
TNKS2-AS1	rs10736066	10	93639467	cis	4.68027e-06	0.04242	-0.879533
AMPD3	-0.879848	0.446798
AMPD3	rs10840424	11	10460584	cis	4.41429e-06	0.7536	-0.879848
ENSG00000261000	-0.880668	0.44849
ENSG00000261000	rs11118132	1	204725983	cis	6.63717e-06	0.1414	-0.880668
BTBD16	-0.880677	0.4485
BTBD16	rs10887114	10	124012987	cis	6.978e-06	0.06963	-0.880677
LINC00665	-0.880908	0.44907
LINC00665	rs10409091	19	41384122	cis	4.45707e-06	0.1893	-0.880908
ENSG00000215302	-0.88099	0.449188
ENSG00000215302	rs11070718	15	29080746	cis	4.22477e-06	0.9893	-0.88099
TMEM176B	-0.881044	0.449306
TMEM176B	rs10378	7	150132388	cis	8.24115e-07	0.4697	-0.881044
PRR4	-0.88112	0.449503
PRR4	rs1013311	12	10983809	cis	6.33451e-06	0.2405	-0.88112
LINC00865	-0.881149	0.449562
LINC00865	rs1125326	10	91582178	cis	6.57658e-22	0.05042	-0.881149
ENSG00000272871	-0.881261	0.449788
ENSG00000272871	rs10810199	9	14634857	cis	6.88551e-06	0.9878	-0.881261
ENSG00000228510	-0.881461	0.450271
ENSG00000228510	rs10760563	9	130343343	cis	5.58667e-06	0.2202	-0.881461
ENSG00000270179	-0.88158	0.450576
ENSG00000270179	rs11214587	11	112737632	cis	6.24047e-06	0.7899	-0.88158
ENSG00000273198	-0.881799	0.451343
ENSG00000273198	rs10911892	1	184836052	cis	8.13094e-06	0.7424	-0.881799
ENSG00000271324	-0.882017	0.451982
ENSG00000271324	rs11129563	3	33875655	cis	9.9669e-06	0.513	-0.882017
LYSMD4	-0.882544	0.453369
LYSMD4	rs11247116	15	97951077	cis	4.09062e-06	0.2089	-0.882544
ZNF124	-0.882618	0.453576
ZNF124	rs10493861	1	245373540	cis	1.28519e-06	0.1665	-0.882618
ATP6V1E2	-0.882678	0.453792
ATP6V1E2	rs1001745	2	46628563	cis	1.7223e-06	0.8479	-0.882678
ZNF391	-0.882682	0.453802
ZNF391	rs1156457	6	27408559	cis	2.46922e-06	0.1087	-0.882682
CTSB	-0.882726	0.45391
CTSB	rs1122182	8	11748038	cis	1.83052e-06	0.8156	-0.882726
PDCD1LG2	-0.882751	0.454058
PDCD1LG2	rs10975136	9	5478594	cis	3.40028e-06	0.7771	-0.882751
PYROXD2	-0.882796	0.454245
PYROXD2	rs11189600	10	100169264	cis	9.63344e-06	0.6734	-0.882796
ENSG00000271892	-0.883128	0.45515
ENSG00000271892	rs1032763	5	17171930	cis	1.57022e-06	0.1405	-0.883128
ZNF626	-0.883557	0.456153
ZNF626	rs11085369	19	20610116	cis	7.13946e-06	0.905	-0.883557
ENSG00000267980	-0.883768	0.456606
ENSG00000267980	rs1044510	19	4408650	cis	3.58714e-06	0.3519	-0.883768
CDCA3	-0.883927	0.45695
CDCA3	rs1129649	12	6818729	cis	4.65796e-06	0.6137	-0.883927
CHRNA5	-0.883931	0.45695
CHRNA5	rs1051730	15	76681394	cis	6.65343e-06	0.1747	-0.883931
AGPAT4	-0.883981	0.457019
[truncated: 2,122 more rows]

## Sheet: Brain cortex
No. eqtlSNPs = 86223	No. gwasSNPs = 295109	No. commonSNPs = 10062							1 PVR poliovirus receptor
cisExprPrior = 0.001
transExprPrior = 5e-05									p-value for this Gene: 4.45e-06
phenoPrior = 0.001									LBF for this Gene: 7.52
condPrior = 1									Number of eSNP blocks tested: 1
PVR	7.52214	4.45434e-06							SNP	Proximity	Location	eQTL pval	GWAS pval	LBF	Nearby Genes	Nearby TF
PVR	rs10426401	19	49839559	cis	1.23765e-06	6.86e-08	7.52214		rs10426401	cis	chr19:49839559	1.24e-06	6.86e-08	7.52	CEACAM19, PVR, more...	No
KAT8	7.28957	4.45434e-06							There are 1 studies implicating PVR in the GWAS Catalog:
KAT8	rs10871454	16	30955580	cis	3.41906e-06	1.46e-06	7.28957
									Multiple sclerosis
PRSS36	7.13144	4.45434e-06
PRSS36	rs1060506	16	31040950	cis	3.27595e-14	1.18e-05	7.13144		2 KAT8 K(lysine) acetyltransferase 8
STAG3	6.89116	4.45434e-06							p-value for this Gene: 4.45e-06
STAG3	rs1138417	7	99645082	cis	7.93435e-09	3.38e-06	6.89116		LBF for this Gene: 7.29
									Number of eSNP blocks tested: 1
PVRIG	6.72541	4.45434e-06
PVRIG	rs1061230	7	99645201	cis	1.83226e-08	3.5e-06	6.72541		SNP	Proximity	Location	eQTL pval	GWAS pval	LBF	Nearby Genes	Nearby TF
									rs10871454	cis	chr16:30955580	3.42e-06	1.46e-06	7.29	STX1B, PRSS53, more...	Yes
CHRNE	5.00398	0.00013363
CHRNE	rs1054697	17	4958217	cis	8.74339e-06	4.89e-05	5.00398		This gene is not listed in the GWAS Catalog.
NT5CP2	4.19567	0.000276169							3 PRSS36 protease, serine, 36
NT5CP2	rs10220356	14	72879229	cis	1.71998e-06	0.0002068	4.19567
									p-value for this Gene: 4.45e-06
QPCT	4.08982	0.000293987							LBF for this Gene: 7.13
QPCT	rs10179447	2	37431712	cis	5.62309e-06	0.0002989	4.08982		Number of eSNP blocks tested: 1
MOGS	3.555	0.000623608							SNP	Proximity	Location	eQTL pval	GWAS pval	LBF	Nearby Genes	Nearby TF
MOGS	rs1063588	2	74543886	cis	7.80555e-08	0.001095	3.555		rs1060506	cis	chr16:31040950	3.28e-14	1.18e-05	7.13	KAT8, PRSS53, more...	Yes
CYP2D8P	3.31535	0.000819599							This gene is not listed in the GWAS Catalog.
CYP2D8P	rs1033460	22	40949252	cis	3.69937e-06	0.0007344	3.31535
									4 STAG3 stromal antigen 3
FIBP	3.17211	0.000935412
FIBP	rs10896050	11	65334092	cis	8.78481e-06	0.000667	3.17211		p-value for this Gene: 4.45e-06
									LBF for this Gene: 6.89
COX11	3.08057	0.00104232							Number of eSNP blocks tested: 1
COX11	rs11079153	17	50531022	cis	5.85617e-08	0.0002224	3.08057
									SNP	Proximity	Location	eQTL pval	GWAS pval	LBF	Nearby Genes	Nearby TF
CYP2D7P	3.06112	0.00106904							rs1138417	cis	chr7:99645082	7.93e-09	3.38e-06	6.89	STAG3, GPC2, more...	No
CYP2D7P	rs1033460	22	40949252	cis	2.15762e-06	0.0007344	3.06112
									This gene is not listed in the GWAS Catalog.
ENSG00000227370	3.04429	0.00114031
ENSG00000227370	rs1033460	22	40949252	cis	5.73016e-12	0.0007344	3.04429		5 PVRIG poliovirus receptor related immunoglobulin domain containing
SLC35A3	3.03874	0.00114031							p-value for this Gene: 4.45e-06
SLC35A3	rs11166409	1	100413999	cis	4.19721e-06	0.001436	3.03874		LBF for this Gene: 6.73
									Number of eSNP blocks tested: 1
WBP2NL	3.03299	0.00114922
WBP2NL	rs1033460	22	40949252	cis	3.02299e-07	0.0007344	3.03299		SNP	Proximity	Location	eQTL pval	GWAS pval	LBF	Nearby Genes	Nearby TF
									rs1061230	cis	chr7:99645201	1.83e-08	3.50e-06	6.73	STAG3, GPC2, more...	No
SMDT1	3.01487	0.00115813
SMDT1	rs1033460	22	40949252	cis	3.28778e-07	0.0007344	3.01487		This gene is not listed in the GWAS Catalog.
HLA-DQB2	2.95583	0.00130067							6 CHRNE cholinergic receptor, nicotinic, epsilon
HLA-DQB2	rs1063355	6	32735692	cis	7.58083e-15	0.0009084	2.95583
									p-value for this Gene: 1.34e-04
HLA-DQA2	2.95583	0.00130067							LBF for this Gene: 5.00
HLA-DQA2	rs1063355	6	32735692	cis	6.79078e-12	0.0009084	2.95583		Number of eSNP blocks tested: 1
HLA-DRB1	2.95558	0.00130067							SNP	Proximity	Location	eQTL pval	GWAS pval	LBF	Nearby Genes	Nearby TF
HLA-DRB1	rs1063355	6	32735692	cis	3.09149e-09	0.0009084	2.95558		rs1054697	cis	chr17:4958217	8.74e-06	4.89e-05	5.00	ZNF232-AS1, ZNF232,	Yes
HLA-DQB1-AS1	2.92362	0.0014343							This gene is not listed in the GWAS Catalog.
HLA-DQB1-AS1	rs1063355	6	32735692	cis	6.2966e-07	0.0009084	2.92362
									7 NT5CP2 5',3'-nucleotidase, cytosolic pseudogene 2
HLA-DQB1	2.91874	0.00145212
HLA-DQB1	rs1063355	6	32735692	cis	7.37439e-07	0.0009084	2.91874		p-value for this Gene: 2.76e-04
									LBF for this Gene: 4.20
SNX32	2.41659	0.00235189							Number of eSNP blocks tested: 1
SNX32	rs10896050	11	65334092	cis	7.19839e-15	0.000667	2.41659
									SNP	Proximity	Location	eQTL pval	GWAS pval	LBF	Nearby Genes	Nearby TF
DNAH10OS	2.32162	0.0025657							rs10220356	cis	chr14:72879229	1.72e-06	2.07e-04	4.20	NUMB	No
DNAH10OS	rs11057408	12	123030789	cis	6.6135e-08	0.0008749	2.32162
									This gene is not listed in the GWAS Catalog.
ENSG00000270028	2.27356	0.00274388
ENSG00000270028	rs11057408	12	123030789	cis	4.00176e-06	0.0008749	2.27356		8 QPCT glutaminyl-peptide cyclotransferase
FDXR	2.24735	0.00278842							p-value for this Gene: 2.94e-04
FDXR	rs10512601	17	70313301	cis	4.67476e-06	0.002331	2.24735		LBF for this Gene: 4.09
									Number of eSNP blocks tested: 1
ENSG00000225872	2.19876	0.00288641
ENSG00000225872	rs11084828	19	40905301	cis	1.02606e-08	0.003676	2.19876		SNP	Proximity	Location	eQTL pval	GWAS pval	LBF	Nearby Genes	Nearby TF
									rs10179447	cis	chr2:37431712	5.62e-06	2.99e-04	4.09	QPCT, PRKD3	No
CYP2D6	2.07632	0.0031804
CYP2D6	rs104974	22	39980980	cis	4.74125e-06	0.7465	-0.748262		This gene is not listed in the GWAS Catalog.
CYP2D6	rs1033460	22	40949252	cis	5.75321e-15	0.0007344	2.82458
									9 MOGS mannosyl-oligosaccharide glucosidase
ZNF252P	2.04212	0.00331403
ZNF252P	rs10097168	8	146165261	cis	3.52451e-20	0.007473	2.04212		p-value for this Gene: 6.24e-04
									LBF for this Gene: 3.56
EPHX2	1.93714	0.00358129							Number of eSNP blocks tested: 1
EPHX2	rs10283378	8	27451166	cis	3.63106e-06	0.005479	1.93714
									SNP	Proximity	Location	eQTL pval	GWAS pval	LBF	Nearby Genes	Nearby TF
MRPS27	1.84765	0.003902							rs1063588	cis	chr2:74543886	7.81e-08	1.10e-03	3.56	PCGF1, WDR54, LBX2,	Yes
MRPS27	rs10454918	5	71578770	cis	9.50393e-07	0.002729	1.84765
									This gene is not listed in the GWAS Catalog.
ACTR3C	1.77358	0.0042049
ACTR3C	rs10262634	7	149608664	cis	4.24059e-08	0.01097	1.77358		10 CYP2D8P Name not Found in HUGO
C5orf55	1.66078	0.00464143							p-value for this Gene: 8.20e-04
C5orf55	rs10078	5	491102	cis	3.53589e-07	0.003909	1.66078		LBF for this Gene: 3.32
									Number of eSNP blocks tested: 1
CEBPZ-AS1	1.48215	0.00569265
CEBPZ-AS1	rs10206380	2	37307790	cis	4.54981e-06	0.00149	1.48215		SNP	Proximity	Location	eQTL pval	GWAS pval	LBF	Nearby Genes	Nearby TF
									rs1033460	cis	chr22:40949252	3.70e-06	7.34e-04	3.32	TCF20, OGFRP1	Yes
DNAH11	1.4404	0.005951
DNAH11	rs10258022	7	21550192	cis	2.34311e-08	0.002735	1.4404		This gene is not listed in the GWAS Catalog.
CSGALNACT2	1.34827	0.00644989							11 FIBP fibroblast growth factor (acidic) intracellular binding protein
CSGALNACT2	rs11528481	10	43057773	cis	2.92834e-21	0.008837	1.34827
									p-value for this Gene: 9.35e-04
FAM228A	1.31739	0.0066637							LBF for this Gene: 3.17
FAM228A	rs10176347	2	24221498	cis	1.32092e-06	0.002439	1.31739		Number of eSNP blocks tested: 1
CPNE1	1.20211	0.00746548							SNP	Proximity	Location	eQTL pval	GWAS pval	LBF	Nearby Genes	Nearby TF
CPNE1	rs10485510	20	33908578	cis	9.57863e-18	0.01287	1.20211		rs10896050	cis	chr11:65334092	8.78e-06	6.67e-04	3.17	MIR1234, CFL1, more...	Yes
PTCHD3P1	1.13435	0.00792873							This gene is not listed in the GWAS Catalog.
PTCHD3P1	rs1053636	10	29797825	cis	9.96594e-06	0.0008353	1.13435
ENSG00000259251	1.13194	0.00792873
ENSG00000259251	rs1052306	15	59936337	cis	8.3916e-06	0.01466	1.13194
MCFD2	1.05473	0.00849889
MCFD2	rs10164756	2	47020769	cis	2.1406e-07	0.0158	1.05473
FER1L4	1.0535	0.00849889
FER1L4	rs10485510	20	33908578	cis	5.02614e-06	0.01287	1.0535
CCNO	1.01685	0.00881069
CCNO	rs10076110	5	54426933	cis	4.62635e-07	0.006558	1.01685
RPL36P4	0.956262	0.00925612
RPL36P4	rs10485510	20	33908578	cis	4.19367e-08	0.01287	0.956262
CDK10	0.925782	0.00956793
CDK10	rs11538871	16	88505246	cis	1.81415e-08	0.02361	0.925782
SPTLC1	0.909696	0.00972829
SPTLC1	rs10125466	9	93744295	cis	6.15187e-06	0.006064	0.909696
ATE1-AS1	0.863755	0.0101648
ATE1-AS1	rs10887040	10	123757286	cis	5.17123e-07	0.001351	0.863755
SAR1A	0.851974	0.0102895
SAR1A	rs10823490	10	71589033	cis	2.3353e-07	0.002557	0.851974
NKAIN1	0.84537	0.0103697
NKAIN1	rs10798827	1	31454899	cis	6.96483e-06	0.005001	0.84537
MAN2C1	0.833463	0.0105033
MAN2C1	rs10220738	15	73453599	cis	6.91949e-12	0.01291	0.833463
RITA1	0.817127	0.0107082
RITA1	rs1048889	12	112081249	cis	3.30319e-08	0.03358	0.817127
RNU6-2	0.791777	0.0109577
RNU6-2	rs10408933	19	971083	cis	3.77236e-12	0.02186	0.791777
GRIN3B	0.753157	0.0113497
GRIN3B	rs10408933	19	971083	cis	1.00768e-06	0.02186	0.753157
ZMYND12	0.732713	0.0116169
ZMYND12	rs10399812	1	42670795	cis	3.39609e-06	0.01478	0.732713
PEAK1	0.723824	0.0117149
PEAK1	rs10519158	15	75199512	cis	8.66854e-06	0.00257	0.723824
C15orf40	0.675933	0.0122316
C15orf40	rs11259960	15	81379707	cis	1.21061e-06	0.008919	0.675933
ENSG00000232642	0.670267	0.0123118
ENSG00000232642	rs10173173	2	24268965	cis	4.00528e-08	0.003027	0.670267
ENSG00000254851	0.648532	0.0125969
ENSG00000254851	rs10892082	11	116544535	cis	3.63357e-07	0.005249	0.648532
TTC9C	0.645652	0.0126236
TTC9C	rs11231193	11	62223568	cis	4.97141e-06	0.008878	0.645652
ENSG00000268601	0.622365	0.0129532
ENSG00000268601	rs10421887	19	48986689	cis	7.33282e-06	0.004589	0.622365
ACAT1	0.585009	0.0134967
ACAT1	rs11212515	11	107502675	cis	1.6102e-06	0.01057	0.585009
ENSG00000258695	0.560741	0.0137461
ENSG00000258695	rs1074501	14	73059612	cis	3.34293e-06	0.009949	0.560741
ENSG00000234537	0.501226	0.0145746
ENSG00000234537	rs10125466	9	93744295	cis	2.00014e-06	0.006064	0.501226
ENSG00000247157	0.491532	0.0147528
ENSG00000247157	rs11054323	12	11538605	cis	2.36156e-06	0.02262	0.491532
TRIM4	0.456501	0.0151448
TRIM4	rs1121592	7	99361567	cis	9.23564e-07	0.002359	0.456501
DNA2	0.434925	0.0154744
DNA2	rs1136645	10	69912519	cis	3.12281e-08	0.01408	0.434925
ATP5S	0.431425	0.0155189
ATP5S	rs11157740	14	49904244	cis	8.97732e-06	0.002487	0.431425
DPY19L1P1	0.411841	0.0157684
DPY19L1P1	rs10242306	7	32758092	cis	7.82358e-06	0.03287	0.411841
PHACTR4	0.370926	0.01649
PHACTR4	rs11247811	1	28611417	cis	1.60205e-08	0.005128	0.370926
SLC25A16	0.359175	0.0167216
SLC25A16	rs1136645	10	69912519	cis	3.14268e-07	0.01408	0.359175
XKR9	0.316189	0.0175412
XKR9	rs10957534	8	72170857	cis	3.71453e-11	0.001273	0.316189
FMOD	0.273561	0.0182895
FMOD	rs10920616	1	201584850	cis	3.58333e-07	0.03681	0.273561
AMOTL1	0.258993	0.018539
AMOTL1	rs10501820	11	94513456	cis	9.68265e-06	0.05544	0.258993
EFCAB5	0.249485	0.0188062
EFCAB5	rs10853135	17	25212801	cis	3.49139e-06	0.003898	0.249485
DCDC2	0.237158	0.0190913
DCDC2	rs10806986	6	24380219	cis	1.58885e-09	0.006827	0.237158
TESC	0.224125	0.0193586
TESC	rs10850744	12	115948289	cis	7.95954e-06	0.0265	0.224125
CECR1	0.217555	0.0194655
CECR1	rs1076106	22	16062294	cis	4.2207e-07	0.01148	0.217555
ATIC	0.216023	0.0194833
ATIC	rs10932606	2	215906619	cis	3.90538e-06	0.02398	0.216023
WDR41	0.215456	0.0194833
WDR41	rs10051210	5	76782535	cis	2.6756e-07	0.04582	0.215456
PHACTR1	0.170347	0.0205167
PHACTR1	rs1014820	6	13326765	cis	1.69937e-06	0.07391	0.170347
STRA13	0.148156	0.0210512
STRA13	rs11077964	17	77559776	cis	1.8519e-08	0.01353	0.148156
PMS2	0.146789	0.021078
PMS2	rs1062372	7	6015499	cis	2.13708e-08	0.02199	0.146789
NUDC	0.132373	0.0214521
NUDC	rs11538549	1	27120870	cis	6.63672e-10	0.0639	0.132373
ENSG00000272750	0.11801	0.0219332
ENSG00000272750	rs11485123	1	220944798	cis	8.27427e-06	0.03992	0.11801
DBF4B	0.105749	0.022245
DBF4B	rs11079382	17	40334682	cis	9.1706e-06	0.009619	0.105749
BCO2	0.0945356	0.0225301
BCO2	rs11214120	11	111564925	cis	1.19714e-10	0.01201	0.0945356
LINC00339	0.0927855	0.022539
LINC00339	rs11577378	1	22293036	cis	1.3772e-13	0.02918	0.0927855
ARMC10	0.0885673	0.0226102
ARMC10	rs1061844	7	102526424	cis	3.09504e-06	0.05938	0.0885673
EARS2	0.0619009	0.0233675
EARS2	rs1135045	16	23397212	cis	5.55904e-10	0.04234	0.0619009
TECTB	0.040604	0.0240713
TECTB	rs11195865	10	114026693	cis	6.78707e-08	0.06783	0.040604
BBS7	0.0361132	0.024196
BBS7	rs10084948	4	122985099	cis	3.18499e-06	0.009929	0.0361132
SPPL2A	0.0348801	0.0242227
SPPL2A	rs1052459	15	48782106	cis	8.54804e-06	0.05723	0.0348801
CCDC154	0.0293859	0.0243742
CCDC154	rs10903007	16	1360557	cis	4.00332e-08	0.0463	0.0293859
ENSG00000197604	0.0138069	0.024971
ENSG00000197604	rs10999318	10	71828847	cis	3.07077e-07	0.007693	0.0138069
ENSG00000224635	0.00740313	0.0251938
ENSG00000224635	rs1119803	20	36459212	cis	4.31127e-24	0.01607	0.00740313
SNHG17	0.00674632	0.0252472
SNHG17	rs1119803	20	36459212	cis	1.06446e-19	0.01607	0.00674632
STARD3NL	0.00386805	0.025363
STARD3NL	rs10260904	7	38231560	cis	2.17435e-06	0.01135	0.00386805
CNGA1	0.00316391	0.0253987
CNGA1	rs10002500	4	47653436	cis	5.29329e-06	0.01197	0.00316391
ZNF239	-0.000348393	0.0254699
ZNF239	rs11238588	10	43377398	cis	1.00954e-07	0.03729	-0.000348393
LSP1P3	-0.0177875	0.0260134
LSP1P3	rs10520944	5	28874857	cis	1.57356e-07	0.006144	-0.0177875
PPP2R3C	-0.0193719	0.0260935
PPP2R3C	rs11156874	14	34664554	cis	4.34111e-08	0.04623	-0.0193719
PBLD	-0.0221446	0.0261826
PBLD	rs10823171	10	69721934	cis	7.81429e-06	0.008585	-0.0221446
ENSG00000272491	-0.0500148	0.0272339
ENSG00000272491	rs10158605	1	48632268	cis	8.10846e-06	0.006551	-0.0500148
SNRPE	-0.0609663	0.0275991
SNRPE	rs11240609	1	202097884	cis	4.86381e-10	0.03394	-0.0609663
AIFM2	-0.0727179	0.0279644
AIFM2	rs10823490	10	71589033	cis	2.27953e-15	0.002557	-0.0727179
CEP250	-0.115422	0.0294254
CEP250	rs10211771	20	33683408	cis	1.9275e-08	0.01993	-0.115422
ACOT2	-0.122737	0.0297461
ACOT2	rs1074501	14	73059612	cis	6.10252e-07	0.009949	-0.122737
OPN4	-0.123018	0.0297906
OPN4	rs10887630	10	88377554	cis	2.60829e-11	0.0138	-0.123018
PPA1	-0.123499	0.0298174
PPA1	rs10823490	10	71589033	cis	3.26413e-08	0.002557	-0.123499
UHRF1BP1	-0.131889	0.030147
UHRF1BP1	rs10738078	6	34801895	cis	8.73008e-09	0.01216	-0.131889
SNRPC	-0.131996	0.0301559
SNRPC	rs10738078	6	34801895	cis	9.67581e-15	0.01216	-0.131996
ENSG00000231441	-0.13335	0.0302094
ENSG00000231441	rs10498813	6	56792678	cis	4.39045e-07	0.03569	-0.13335
NPY2R	-0.144766	0.0305835
NPY2R	rs10027691	4	156314527	cis	2.58834e-07	0.04972	-0.144766
ENSG00000250538	-0.146904	0.0306637
ENSG00000250538	rs10027691	4	156314527	cis	7.93403e-08	0.04972	-0.146904
ACOT4	-0.16702	0.0314388
ACOT4	rs1074501	14	73059612	cis	8.91192e-06	0.009949	-0.16702
NAT8	-0.169973	0.0315635
NAT8	rs10496193	2	73627011	cis	2.07707e-06	0.0137	-0.169973
FLVCR1-AS1	-0.180618	0.0320535
FLVCR1-AS1	rs10864003	1	211068064	cis	8.16443e-06	0.008566	-0.180618
ENSG00000226191	-0.186996	0.0323563
ENSG00000226191	rs10888274	1	246146586	cis	2.68573e-08	0.02191	-0.186996
TMEM215	-0.189605	0.0324811
TMEM215	rs10511913	9	32879200	cis	1.40259e-06	0.00889	-0.189605
CAMLG	-0.196396	0.032882
CAMLG	rs11242224	5	133914065	cis	3.66763e-08	0.02727	-0.196396
ALMS1P	-0.197114	0.0329265
ALMS1P	rs10496193	2	73627011	cis	5.96272e-06	0.0137	-0.197114
ENSG00000215504	-0.200066	0.033078
ENSG00000215504	rs10501607	11	85421653	cis	9.05298e-06	0.03659	-0.200066
ALDH8A1	-0.20493	0.0333007
ALDH8A1	rs11154791	6	135420841	cis	1.67326e-11	0.006642	-0.20493
ENSG00000232876	-0.205437	0.0333185
ENSG00000232876	rs11154791	6	135420841	cis	2.76189e-08	0.006642	-0.205437
KIAA0391	-0.208662	0.0334878
KIAA0391	rs11156874	14	34664554	cis	9.38899e-06	0.04623	-0.208662
ITPA	-0.227195	0.0343875
ITPA	rs1040726	20	3212267	cis	4.37644e-06	0.03857	-0.227195
RPS20	-0.234456	0.0347439
RPS20	rs10504198	8	57168808	cis	9.35917e-08	0.03405	-0.234456
ENSG00000242686	-0.236616	0.0348686
ENSG00000242686	rs10029096	4	504602	cis	5.60626e-10	0.03059	-0.236616
MYOZ3	-0.247389	0.035412
MYOZ3	rs10064957	5	150029848	cis	7.57452e-06	0.1609	-0.247389
NUDT12	-0.25341	0.0356793
NUDT12	rs10057864	5	102912737	cis	6.41782e-07	0.08337	-0.25341
MEI1	-0.25493	0.0357684
MEI1	rs11090049	22	40245275	cis	6.42076e-07	0.0229	-0.25493
OR2L13	-0.255381	0.0357951
OR2L13	rs10888274	1	246146586	cis	5.45515e-08	0.02191	-0.255381
C19orf84	-0.280768	0.0374521
C19orf84	rs10404198	19	56587543	cis	3.03394e-07	0.03927	-0.280768
C9orf156	-0.283665	0.0375947
C9orf156	rs10119760	9	99664423	cis	1.03354e-07	0.08546	-0.283665
ENSG00000231663	-0.297269	0.0385746
ENSG00000231663	rs1039993	1	232596502	cis	5.06381e-07	0.0544	-0.297269
ANKDD1B	-0.302952	0.0389844
ANKDD1B	rs10075465	5	75006731	cis	4.40569e-06	0.05839	-0.302952
RYR1	-0.304741	0.0391359
RYR1	rs10500279	19	43726908	cis	6.77613e-06	0.2336	-0.304741
DHRS4-AS1	-0.307142	0.0392606
DHRS4-AS1	rs10141091	14	23492206	cis	2.333e-06	0.2018	-0.307142
KIF6	-0.311028	0.0396347
KIF6	rs10498742	6	39700316	cis	7.99369e-14	0.09556	-0.311028
SCLY	-0.330387	0.041069
SCLY	rs1026041	2	238581015	cis	1.89382e-08	0.04081	-0.330387
PPP2R1B	-0.336426	0.0414521
PPP2R1B	rs10789860	11	111475175	cis	6.01901e-07	0.01127	-0.336426
HSD3B7	-0.339199	0.0416748
HSD3B7	rs11150599	16	30804957	cis	4.64634e-06	0.01273	-0.339199
C1orf204	-0.33932	0.0417016
C1orf204	rs10158111	1	158067553	cis	1.11859e-08	0.08464	-0.33932
SLAMF8	-0.340039	0.0417728
SLAMF8	rs10158111	1	158067553	cis	2.58421e-16	0.08464	-0.340039
SPATA6	-0.344489	0.0422094
SPATA6	rs1056042	1	48537006	cis	3.68014e-06	0.01204	-0.344489
OR7E29P	-0.35078	0.0427706
OR7E29P	rs10512654	3	126836180	cis	7.39576e-06	0.2473	-0.35078
C16orf93	-0.35208	0.0429042
C16orf93	rs11150599	16	30804957	cis	1.31548e-06	0.01273	-0.35208
ENSG00000273073	-0.356061	0.043216
ENSG00000273073	rs10205714	2	131960023	cis	3.80975e-10	0.1104	-0.356061
MZT2A	-0.356119	0.043216
MZT2A	rs10205714	2	131960023	cis	1.0624e-22	0.1104	-0.356119
CHEK1	-0.356832	0.0432695
CHEK1	rs10082632	11	124971072	cis	7.97511e-06	0.1822	-0.356832
UBE2G2	-0.361614	0.0437595
UBE2G2	rs1141	21	45045595	cis	5.49527e-06	0.109	-0.361614
LINC00577	-0.367459	0.0443296
LINC00577	rs11156429	6	105471114	cis	2.53318e-06	0.01369	-0.367459
C10orf111	-0.379281	0.0458085
C10orf111	rs11259496	10	15196615	cis	8.23653e-06	0.9844	-0.379281
POLR3H	-0.38639	0.0464855
POLR3H	rs11090049	22	40245275	cis	1.43999e-10	0.0229	-0.38639
CSDC2	-0.386525	0.0464855
CSDC2	rs11090049	22	40245275	cis	1.79847e-14	0.0229	-0.386525
MEGF8	-0.398837	0.0476615
MEGF8	rs10407639	19	47962405	cis	3.71874e-06	0.384	-0.398837
SLC7A9	-0.401236	0.0479644
SLC7A9	rs10425973	19	38096936	cis	2.79765e-10	0.02998	-0.401236
MC1R	-0.40407	0.0482316
MC1R	rs11076623	16	88371621	cis	7.16846e-06	0.89	-0.40407
RGR	-0.410323	0.0487751
RGR	rs11200938	10	85994845	cis	9.15357e-06	0.1015	-0.410323
CCDC25	-0.410586	0.0487929
CCDC25	rs10097776	8	27775944	cis	6.20303e-06	0.02693	-0.410586
ZNF501	-0.410703	0.0488107
ZNF501	rs10514710	3	44858975	cis	1.9632e-06	0.03871	-0.410703
EFHB	-0.419416	0.049755
EFHB	rs11128931	3	20002712	cis	7.94384e-10	0.03966	-0.419416
UQCRFS1	-0.424425	0.0503519
UQCRFS1	rs11083852	19	34388757	cis	7.95378e-06	0.446	-0.424425
DPP7	-0.434603	0.0515635
DPP7	rs1018330	9	139100206	cis	6.33688e-07	0.01123	-0.434603
IPO8	-0.439157	0.0521247
IPO8	rs10444423	12	30724046	cis	1.68481e-09	0.01967	-0.439157
LOH12CR1	-0.440668	0.052294
LOH12CR1	rs11054901	12	12469217	cis	7.39801e-06	0.4025	-0.440668
SOHLH2	-0.443168	0.0526236
SOHLH2	rs11147600	13	35728371	cis	2.9039e-08	0.03579	-0.443168
ENSG00000269949	-0.444084	0.052784
ENSG00000269949	rs10866440	4	57480543	cis	3.10424e-06	0.01257	-0.444084
ANXA11	-0.444796	0.0528998
ANXA11	rs10749574	10	82126836	cis	9.00573e-07	0.01697	-0.444796
LRRC37A5P	-0.447666	0.0533363
LRRC37A5P	rs10817197	9	113422265	cis	4.32276e-10	0.006895	-0.447666
MFSD7	-0.448455	0.0534521
MFSD7	rs10029096	4	504602	cis	1.31165e-06	0.03059	-0.448455
GNPDA2	-0.457184	0.0546548
GNPDA2	rs10517119	4	44554468	cis	2.57715e-06	0.01419	-0.457184
DHRS4L2	-0.458919	0.0548864
DHRS4L2	rs10141091	14	23492206	cis	2.01458e-13	0.2018	-0.458919
ENSG00000273075	-0.4598	0.0550379
ENSG00000273075	rs10494355	1	159638662	cis	4.32773e-06	0.4188	-0.4598
NPY5R	-0.468001	0.0563653
NPY5R	rs10001935	4	163950118	cis	7.80253e-06	0.947	-0.468001
ARHGAP25	-0.469881	0.0566058
ARHGAP25	rs10173408	2	68850754	cis	9.7035e-06	0.04545	-0.469881
LEFTY1	-0.478639	0.0581648
LEFTY1	rs1009668	1	224107027	cis	9.27341e-06	0.3354	-0.478639
ENSG00000214198	-0.478752	0.0581826
ENSG00000214198	rs11111819	12	102783771	cis	6.21898e-06	0.963	-0.478752
KCTD21-AS1	-0.489521	0.059804
KCTD21-AS1	rs11237414	11	77533005	cis	9.81885e-08	0.004183	-0.489521
CNTLN	-0.490663	0.0599287
CNTLN	rs10963046	9	17333041	cis	7.03654e-07	0.1354	-0.490663
SNAP29	-0.492641	0.060196
SNAP29	rs10483104	22	19550733	cis	5.14939e-10	0.2056	-0.492641
ENSG00000271738	-0.494895	0.06049
ENSG00000271738	rs10887705	10	82012819	cis	6.44424e-06	0.008885	-0.494895
REN	-0.498633	0.0613096
REN	rs11240691	1	202415526	cis	4.31572e-06	0.1193	-0.498633
KCNJ1	-0.498794	0.0613096
KCNJ1	rs11221503	11	128277662	cis	9.26644e-06	0.0586	-0.498794
PROM2	-0.499171	0.0613808
PROM2	rs11164122	2	95340639	cis	3.28852e-10	0.01733	-0.499171
PSMF1	-0.499565	0.0614254
PSMF1	rs11087853	20	990200	cis	4.59548e-06	0.01908	-0.499565
ZEB2P1	-0.500277	0.061559
ZEB2P1	rs1005391	4	15995547	cis	5.42673e-06	0.8974	-0.500277
TMEM39A	-0.501939	0.0618619
TMEM39A	rs1000198	3	120596510	cis	9.05632e-06	0.02603	-0.501939
PSPH	-0.507858	0.062833
PSPH	rs1113765	7	55856828	cis	2.18448e-06	0.06447	-0.507858
PAQR8	-0.510557	0.0633497
PAQR8	rs10484878	6	52344773	cis	2.25889e-07	0.08211	-0.510557
FAM109B	-0.510658	0.0633764
FAM109B	rs11090076	22	40844136	cis	8.28433e-06	0.04073	-0.510658
TXNL4A	-0.512818	0.0637416
TXNL4A	rs1077511	18	75849513	cis	7.12819e-06	0.1673	-0.512818
ENSG00000248734	-0.513059	0.0637595
ENSG00000248734	rs10074708	5	96162960	cis	4.99437e-06	0.06833	-0.513059
PSPHP1	-0.52331	0.0655768
PSPHP1	rs10243293	7	55809594	cis	6.34598e-12	0.07282	-0.52331
ANKS1A	-0.523785	0.0656481
ANKS1A	rs10947536	6	35083971	cis	4.25212e-06	0.05285	-0.523785
DRD5	-0.527662	0.066441
DRD5	rs10939472	4	9330714	cis	1.79728e-06	0.4407	-0.527662
ADAMTS18	-0.52985	0.0670468
ADAMTS18	rs10514415	16	75947629	cis	3.85007e-20	0.01217	-0.52985
EXOC4	-0.53042	0.0671804
EXOC4	rs10428917	7	133265550	cis	9.84562e-06	0.9447	-0.53042
ENSG00000236915	-0.533198	0.067902
ENSG00000236915	rs10157010	1	86830159	cis	9.61334e-06	0.7839	-0.533198
HLA-DMA	-0.535433	0.0683385
HLA-DMA	rs1150752	6	32172704	cis	5.33379e-06	0.5701	-0.535433
PTPRN2	-0.535924	0.0684098
PTPRN2	rs10260982	7	157928431	cis	9.50066e-06	0.8008	-0.535924
ENSG00000236155	-0.53899	0.0691225
ENSG00000236155	rs10902722	1	26422403	cis	7.04739e-06	0.6515	-0.53899
ADAL	-0.539338	0.0692205
ADAL	rs10163054	15	41834930	cis	7.55698e-07	0.1557	-0.539338
GALNT6	-0.542966	0.0700223
GALNT6	rs11169819	12	50047897	cis	8.55931e-06	0.1941	-0.542966
DIS3L	-0.544649	0.0703875
DIS3L	rs10518685	15	64401976	cis	3.25304e-06	0.2417	-0.544649
ALG8	-0.545195	0.0705301
ALG8	rs11237414	11	77533005	cis	4.92856e-06	0.004183	-0.545195
THOC7	-0.546255	0.0707261
THOC7	rs1060897	3	63972912	cis	9.60279e-06	0.2292	-0.546255
PTPLAD2	-0.54951	0.0714388
PTPLAD2	rs10757175	9	21023208	cis	7.0878e-06	0.07035	-0.54951
RBMXP4	-0.549707	0.0714744
RBMXP4	rs10014623	4	110451610	cis	2.10397e-06	0.394	-0.549707
RPL7P18	-0.549856	0.0715011
RPL7P18	rs103258	5	94209083	cis	6.67694e-06	0.5628	-0.549856
ATP1B1	-0.55016	0.0715457
ATP1B1	rs10919127	1	167536004	cis	7.392e-06	0.3369	-0.55016
ENSG00000216921	-0.550521	0.0716169
ENSG00000216921	rs10204525	2	242440994	cis	9.1729e-06	0.591	-0.550521
RASA3	-0.551293	0.0718129
RASA3	rs11147311	13	113770303	cis	1.26474e-07	0.01237	-0.551293
ZNF45	-0.551472	0.0718575
ZNF45	rs10164273	19	49175915	cis	1.83157e-06	0.1727	-0.551472
ENSG00000247903	-0.552954	0.0722138
ENSG00000247903	rs11048950	12	27297276	cis	1.16628e-10	0.05405	-0.552954
ENSG00000204584	-0.553918	0.0724454
ENSG00000204584	rs1061431	17	45031981	cis	6.56081e-06	0.7101	-0.553918
GUF1	-0.558132	0.0735768
GUF1	rs10517119	4	44554468	cis	4.42559e-07	0.01419	-0.558132
ENSG00000256594	-0.558646	0.0737372
ENSG00000256594	rs10772006	12	9705134	cis	7.45138e-06	0.6473	-0.558646
LDHA	-0.56003	0.0741024
LDHA	rs10741758	11	19057054	cis	7.98076e-06	0.8633	-0.56003
PRIMPOL	-0.56073	0.0743252
PRIMPOL	rs10015218	4	185826783	cis	9.13192e-06	0.3994	-0.56073
ZNF782	-0.560855	0.0743786
ZNF782	rs10119795	9	99677160	cis	6.94489e-06	0.2004	-0.560855
ALLC	-0.562966	0.0751448
ALLC	rs10203413	2	3607053	cis	5.47795e-07	0.05203	-0.562966
ENSG00000244560	-0.563549	0.0753051
ENSG00000244560	rs10225882	7	148562246	cis	8.87345e-06	0.2133	-0.563549
NSUN6	-0.565073	0.0756793
NSUN6	rs10764540	10	18829504	cis	3.24824e-08	0.008546	-0.565073
TSC1	-0.565195	0.0757149
TSC1	rs11243940	9	134811193	cis	6.61424e-06	0.818	-0.565195
USP32P3	-0.569556	0.0769354
USP32P3	rs10459970	17	19877933	cis	3.67461e-06	0.3228	-0.569556
ENSG00000270055	-0.569988	0.0770423
ENSG00000270055	rs1075232	15	29528508	cis	1.58788e-06	0.3831	-0.569988
AKAP13	-0.570056	0.0770512
AKAP13	rs10520590	15	83879690	cis	1.18855e-06	0.0447	-0.570056
GCOM2	-0.570234	0.0771136
GCOM2	rs10518027	4	67792424	cis	7.94323e-06	0.6998	-0.570234
NDUFAF7	-0.570609	0.0771938
NDUFAF7	rs1056021	2	37333753	cis	8.73014e-07	0.03558	-0.570609
ZNF502	-0.571426	0.0773987
ZNF502	rs10514710	3	44858975	cis	1.16017e-10	0.03871	-0.571426
LRRFIP2	-0.573896	0.0784053
LRRFIP2	rs1046512	3	37007300	cis	9.53886e-06	0.04864	-0.573896
EBPL	-0.574508	0.0786102
EBPL	rs1009334	13	49281674	cis	2.45189e-08	0.114	-0.574508
LINC01011	-0.57631	0.0792873
LINC01011	rs10900933	6	2901742	cis	9.06105e-06	0.7433	-0.57631
SFXN3	-0.579644	0.0802138
SFXN3	rs11190831	10	102863329	cis	7.09652e-06	0.08328	-0.579644
AKR1C2	-0.580249	0.0803296
AKR1C2	rs11252866	10	5020267	cis	2.81946e-06	0.6127	-0.580249
ENDOG	-0.582571	0.0808998
ENDOG	rs10988121	9	130604747	cis	7.00089e-06	0.09032	-0.582571
ENSG00000259685	-0.586771	0.0821292
ENSG00000259685	rs10459702	15	88439397	cis	9.16045e-06	0.05211	-0.586771
ENSG00000253326	-0.588153	0.0826815
ENSG00000253326	rs10737887	1	241490769	cis	6.13693e-06	0.5882	-0.588153
NMUR2	-0.588253	0.0827082
NMUR2	rs10515667	5	151761220	cis	8.87161e-06	0.8675	-0.588253
GOLGA6L3	-0.588296	0.082735
GOLGA6L3	rs1057946	15	82983790	cis	7.80501e-06	0.3123	-0.588296
PINLYP	-0.589026	0.0830379
PINLYP	rs11407	19	48777667	cis	9.35074e-06	0.8188	-0.589026
NUP54	-0.589264	0.0831091
NUP54	rs10518144	4	77256055	cis	5.89499e-06	0.3332	-0.589264
SDAD1P1	-0.592234	0.0840535
SDAD1P1	rs1010406	8	26210205	cis	5.8829e-06	0.2328	-0.592234
ENSG00000257086	-0.592384	0.0841158
ENSG00000257086	rs1058735	11	63756986	cis	8.39131e-06	0.2733	-0.592384
FGGY	-0.593032	0.0842584
FGGY	rs10889148	1	59892549	cis	9.40281e-06	0.3665	-0.593032
ENSG00000253549	-0.595234	0.0853452
ENSG00000253549	rs11261474	8	86481902	cis	6.26806e-06	0.01819	-0.595234
ENSG00000227141	-0.595937	0.0858708
ENSG00000227141	rs11577538	1	177784337	cis	9.87743e-06	0.7898	-0.595937
KCNT1	-0.597869	0.0867795
KCNT1	rs11103187	9	137819007	cis	1.84247e-07	0.1309	-0.597869
PACS1	-0.598054	0.0868775
PACS1	rs10791845	11	65590916	cis	9.43066e-06	0.332	-0.598054
CHMP3	-0.598391	0.0869933
CHMP3	rs1080551	2	86658792	cis	1.92076e-06	0.01765	-0.598391
ENSG00000257431	-0.59877	0.0871982
ENSG00000257431	rs10778897	12	81287240	cis	4.62346e-08	0.1941	-0.59877
ZNF25	-0.598861	0.0872339
ZNF25	rs10827803	10	37929768	cis	9.52965e-06	0.08229	-0.598861
MAP1B	-0.598993	0.0872873
MAP1B	rs10515146	5	71675533	cis	9.70728e-06	0.1236	-0.598993
CRYZ	-0.599676	0.0877595
CRYZ	rs10890142	1	74951717	cis	9.47852e-06	0.6013	-0.599676
ENSG00000240685	-0.599864	0.0880802
ENSG00000240685	rs10216028	7	128577120	cis	9.37706e-06	0.5096	-0.599864
AMPD3	-0.601166	0.0890958
AMPD3	rs11042830	11	10454043	cis	9.55202e-06	0.4508	-0.601166
RCHY1	-0.601783	0.0896214
RCHY1	rs1046662	4	76623607	cis	9.84154e-06	0.7125	-0.601783
DUS2	-0.602763	0.090539
DUS2	rs1124585	16	66959241	cis	9.78212e-06	0.2468	-0.602763
ENSG00000270607	-0.602799	0.0907795
ENSG00000270607	rs10741799	11	19726966	cis	9.81803e-06	0.9728	-0.602799
FAM3C	-0.602879	0.090833
FAM3C	rs10250624	7	120779944	cis	6.73695e-06	0.2787	-0.602879
UPK3B	-0.603119	0.0909755
UPK3B	rs10952955	7	76023564	cis	2.13411e-08	0.01659	-0.603119
ZNF559	-0.60361	0.0914477
ZNF559	rs10404549	19	9336416	cis	9.58305e-06	0.1344	-0.60361
ENSG00000271751	-0.604194	0.0918931
ENSG00000271751	rs1006195	11	118464079	cis	9.7145e-06	0.7297	-0.604194
ENSG00000236268	-0.604712	0.0923563
ENSG00000236268	rs10874345	1	83092950	cis	9.29728e-06	0.1958	-0.604712
ENSG00000237781	-0.604774	0.0924811
ENSG00000237781	rs11204747	1	149193776	cis	9.62424e-06	0.1974	-0.604774
CHST5	-0.607295	0.094245
CHST5	rs11149804	16	73756291	cis	3.5794e-06	0.3828	-0.607295
ENSG00000234084	-0.608048	0.0951537
ENSG00000234084	rs11154806	6	135915414	cis	9.50405e-06	0.7058	-0.608048
UTP23	-0.608524	0.0956615
UTP23	rs10283122	8	117847751	cis	9.42866e-06	0.2405	-0.608524
FAM200B	-0.609202	0.0964454
FAM200B	rs10034735	4	15334553	cis	9.11707e-06	0.4713	-0.609202
FAM69A	-0.609356	0.096588
FAM69A	rs10874751	1	93157128	cis	9.87881e-06	0.2765	-0.609356
SLC16A8	-0.610074	0.0975501
SLC16A8	rs1004764	22	36804798	cis	8.19434e-08	0.02144	-0.610074
ENSG00000249849	-0.610241	0.0981114
ENSG00000249849	rs11249570	5	176966400	cis	9.48329e-06	0.5126	-0.610241
2022-09-07	-0.610442	0.0986281
2022-09-07	rs10281171	7	36773906	cis	9.47152e-06	0.9828	-0.610442
TOP3B	-0.61053	0.0986726
TOP3B	rs10427625	22	20662583	cis	8.69729e-06	0.4802	-0.61053
ENSG00000260362	-0.610921	0.0995457
ENSG00000260362	rs11074404	16	9682111	cis	9.45677e-06	0.8825	-0.610921
ALPK3	-0.611069	0.0996882
ALPK3	rs10775243	15	83177765	cis	8.03462e-06	0.7381	-0.611069
HRAS	-0.611563	0.0999644
HRAS	rs1044707	11	481334	cis	1.17787e-11	0.0917	-0.611563
ENSG00000235021	-0.611793	0.100169
ENSG00000235021	rs10802432	1	244921485	cis	9.31924e-06	0.6031	-0.611793
GFER	-0.613052	0.101007
GFER	rs1046495	16	1976049	cis	8.9507e-06	0.3681	-0.613052
ENSG00000227078	-0.613887	0.101612
ENSG00000227078	rs10491097	17	19301803	cis	9.1714e-06	0.9174	-0.613887
C1QTNF9B	-0.615347	0.102432
C1QTNF9B	rs10459400	13	23423587	cis	6.65309e-06	0.4802	-0.615347
TRPM4	-0.616993	0.103296
TRPM4	rs10410857	19	54374803	cis	9.05397e-06	0.3475	-0.616993
CSRP2	-0.617265	0.103519
CSRP2	rs11116780	12	75960175	cis	9.06897e-06	0.5695	-0.617265
FTCD	-0.617584	0.104045
FTCD	rs11089076	21	46788700	cis	1.29329e-06	0.03494	-0.617584
ZNF33B	-0.617808	0.104445
ZNF33B	rs11499095	10	42303531	cis	5.30354e-06	0.2186	-0.617808
ENSG00000204055	-0.617949	0.104793
ENSG00000204055	rs10988209	9	130911748	cis	9.07579e-06	0.2781	-0.617949
P4HTM	-0.618182	0.104927
P4HTM	rs10780033	3	48866279	cis	9.08874e-06	0.3399	-0.618182
TPSD1	-0.619895	0.106236
TPSD1	rs1004041	16	1211891	cis	9.06083e-06	0.3001	-0.619895
ESRRB	-0.621063	0.107269
ESRRB	rs10873287	14	75740534	cis	3.64214e-06	0.02538	-0.621063
HHATL	-0.621834	0.107617
HHATL	rs10490794	3	42727876	cis	5.25994e-06	0.03257	-0.621834
ENSG00000269600	-0.622012	0.107813
ENSG00000269600	rs11084543	19	63624513	cis	8.49526e-06	0.855	-0.622012
STARD6	-0.622268	0.107964
STARD6	rs10853644	18	50169562	cis	7.1099e-06	0.4411	-0.622268
BOC	-0.62503	0.10955
BOC	rs10511323	3	114441014	cis	8.08616e-06	0.6285	-0.62503
FOLH1	-0.625632	0.109978
FOLH1	rs10839239	11	49199822	cis	8.44643e-06	0.1738	-0.625632
SKIV2L	-0.625831	0.11012
SKIV2L	rs1042663	6	32013109	cis	2.28151e-11	0.2416	-0.625831
ENSG00000228857	-0.626258	0.11037
ENSG00000228857	rs11123214	2	114328330	cis	8.77524e-06	0.5202	-0.626258
ENSG00000272686	-0.626883	0.111082
ENSG00000272686	rs10487806	7	123101682	cis	8.7806e-06	0.5444	-0.626883
FAIM	-0.627258	0.111501
FAIM	rs10804658	3	139816072	cis	8.63845e-06	0.1504	-0.627258
ENSG00000261643	-0.627471	0.111617
ENSG00000261643	rs1049574	4	3484337	cis	5.22778e-06	0.1803	-0.627471
GPIHBP1	-0.627597	0.111733
GPIHBP1	rs11538388	8	144367157	cis	8.84787e-06	0.6046	-0.627597
PRKG1	-0.6284	0.11257
PRKG1	rs10740166	10	52626054	cis	8.72572e-06	0.7029	-0.6284
CHRAC1	-0.629528	0.11363
CHRAC1	rs11166985	8	141713358	cis	8.60903e-06	0.6316	-0.629528
P2RX6	-0.63037	0.114503
P2RX6	rs1003968	22	19697590	cis	8.52823e-06	0.2724	-0.63037
NEAT1	-0.630471	0.114815
NEAT1	rs1152619	11	65012165	cis	8.52694e-06	0.9561	-0.630471
THAP7-AS1	-0.631371	0.115341
THAP7-AS1	rs1003968	22	19697590	cis	8.48807e-06	0.2724	-0.631371
C22orf43	-0.632943	0.117007
C22orf43	rs10427870	22	22309342	cis	7.7951e-06	0.4916	-0.632943
ZNF253	-0.635629	0.118958
ZNF253	rs10420124	19	20001862	cis	7.46e-06	0.539	-0.635629
UBE2L6	-0.635665	0.119011
UBE2L6	rs1115172	11	57086849	cis	7.73998e-06	0.6461	-0.635665
AMDHD1	-0.635728	0.119056
AMDHD1	rs1025608	12	94884834	cis	7.68169e-06	0.1039	-0.635728
CYP4V2	-0.636069	0.119528
CYP4V2	rs10471184	4	187359898	cis	4.29203e-06	0.7522	-0.636069
SIRT5	-0.636792	0.120303
SIRT5	rs10484251	6	13751583	cis	8.09722e-06	0.7919	-0.636792
PLK1	-0.63684	0.120419
PLK1	rs11074570	16	23620229	cis	5.2442e-06	0.1197	-0.63684
COA1	-0.636996	0.120668
COA1	rs11509169	7	43576412	cis	8.37716e-06	0.604	-0.636996
SHCBP1	-0.63805	0.121595
SHCBP1	rs1009391	16	45446855	cis	5.62173e-08	0.1008	-0.63805
TPCN2	-0.638239	0.121782
TPCN2	rs10750839	11	68589306	cis	8.32743e-06	0.7608	-0.638239
LYG1	-0.638485	0.122298
LYG1	rs1053544	2	99388702	cis	8.29816e-06	0.8579	-0.638485
PSD3	-0.639653	0.123091
PSD3	rs10888150	8	18110406	cis	8.26366e-06	0.6089	-0.639653
NFATC3	-0.639662	0.123118
NFATC3	rs11075673	16	66961926	cis	8.98004e-06	0.259	-0.639662
ART3	-0.639848	0.12343
ART3	rs10028141	4	77246274	cis	7.09852e-06	0.7622	-0.639848
NUDT13	-0.639853	0.12343
NUDT13	rs10437380	10	74578871	cis	8.13737e-06	0.9876	-0.639853
DCBLD1	-0.640164	0.123599
DCBLD1	rs11153678	6	118019894	cis	1.76267e-07	0.04176	-0.640164
GLTP	-0.640458	0.123982
GLTP	rs10850883	12	108776896	cis	7.98071e-06	0.1064	-0.640458
ZFP1	-0.640924	0.124187
ZFP1	rs11149804	16	73756291	cis	2.4607e-06	0.3828	-0.640924
ADAMTS13	-0.641009	0.124223
ADAMTS13	rs1055432	9	135314060	cis	7.4581e-06	0.4319	-0.641009
DOCK8	-0.641433	0.124517
DOCK8	rs10814465	9	368673	cis	7.24935e-06	0.3774	-0.641433
RPA2	-0.642036	0.125069
RPA2	rs11587731	1	28136337	cis	9.91948e-06	0.9215	-0.642036
LINC00648	-0.642211	0.125283
LINC00648	rs10147165	14	47268428	cis	7.93053e-06	0.6462	-0.642211
OMA1	-0.642231	0.125327
OMA1	rs11207267	1	58825325	cis	6.3093e-06	0.9439	-0.642231
DNLZ	-0.642374	0.125479
DNLZ	rs11145846	9	138405476	cis	4.33364e-06	0.7098	-0.642374
FBN2	-0.642753	0.125719
FBN2	rs10428593	5	127997226	cis	7.1483e-06	0.522	-0.642753
MCHR2	-0.643295	0.126281
MCHR2	rs1039031	6	101268533	cis	8.12395e-06	0.8367	-0.643295
CLDN4	-0.643494	0.126441
CLDN4	rs11316	7	72884491	cis	3.52477e-06	0.07218	-0.643494
RUVBL2	-0.644641	0.127367
RUVBL2	rs11558795	19	54199390	cis	3.04306e-06	0.5461	-0.644641
ENSG00000236297	-0.644649	0.12743
ENSG00000236297	rs10804957	3	194866667	cis	9.91912e-06	0.8015	-0.644649
ZNF568	-0.645522	0.127884
ZNF568	rs10404031	19	42727794	cis	7.26721e-06	0.8736	-0.645522
IL7	-0.64598	0.12808
IL7	rs10109359	8	79769159	cis	8.44766e-06	0.1	-0.64598
AURKC	-0.645985	0.12808
AURKC	rs10405008	19	62445455	cis	8.02191e-06	0.3792	-0.645985
TMTC1	-0.648331	0.129755
TMTC1	rs11050731	12	30284134	cis	7.90785e-06	0.3154	-0.648331
GABRG3	-0.649511	0.130566
GABRG3	rs11161294	15	24158498	cis	5.2494e-06	0.7755	-0.649511
ENSG00000231160	-0.650394	0.130949
ENSG00000231160	rs11096953	4	38320187	cis	2.00538e-08	0.02881	-0.650394
SCAPER	-0.650513	0.131038
SCAPER	rs1125932	15	74607595	cis	5.1166e-06	0.03518	-0.650513
ENSG00000234072	-0.650891	0.131341
ENSG00000234072	rs1083865	2	27474331	cis	8.26384e-06	0.6546	-0.650891
BSND	-0.651305	0.131849
BSND	rs1003767	1	55236908	cis	7.08401e-06	0.6876	-0.651305
GSTA1	-0.651862	0.132232
GSTA1	rs10948726	6	52803420	cis	7.69304e-06	0.2223	-0.651862
ENSG00000237188	-0.652908	0.133559
ENSG00000237188	rs11239954	1	145184323	cis	7.48577e-06	0.8853	-0.652908
EIF3EP1	-0.653456	0.134022
EIF3EP1	rs10455272	6	74057927	cis	7.49946e-06	0.9346	-0.653456
ORAI2	-0.653461	0.134022
ORAI2	rs10953363	7	101811250	cis	6.86894e-06	0.06198	-0.653461
ENSG00000266490	-0.653763	0.134281
ENSG00000266490	rs1061342	17	26138589	cis	6.18352e-06	0.8667	-0.653763
DPH1	-0.654336	0.134878
DPH1	rs1131600	17	1886982	cis	6.56098e-06	0.3488	-0.654336
ENSG00000235010	-0.654449	0.135011
ENSG00000235010	rs10781557	10	133764483	cis	7.64237e-06	0.6719	-0.654449
LINC00664	-0.655454	0.13584
LINC00664	rs11085447	19	21360939	cis	9.67328e-06	0.4925	-0.655454
ACOX3	-0.657011	0.136811
ACOX3	rs1095600	4	8411884	cis	6.95533e-06	0.07099	-0.657011
ENSG00000132832	-0.657936	0.137292
ENSG00000132832	rs1108830	20	42763720	cis	7.39711e-06	0.5847	-0.657936
IL32	-0.658555	0.137898
IL32	rs10438593	16	3050715	cis	4.67322e-06	0.9355	-0.658555
KPNA1	-0.658999	0.138405
KPNA1	rs10934599	3	123678612	cis	7.53893e-06	0.7965	-0.658999
GPX4	-0.659079	0.138592
GPX4	rs11084884	19	1077802	cis	7.26641e-06	0.7888	-0.659079
LIPT1	-0.659618	0.139145
LIPT1	rs10865029	2	99084730	cis	8.8583e-06	0.8096	-0.659618
CYP4A22	-0.659943	0.139492
CYP4A22	rs11582907	1	47338064	cis	2.42572e-06	0.5473	-0.659943
BSPRY	-0.660548	0.140089
BSPRY	rs10981736	9	115138522	cis	6.56839e-06	0.0639	-0.660548
CDC26	-0.660894	0.14049
CDC26	rs10981723	9	115099388	cis	6.8891e-06	0.2202	-0.660894
ENSG00000267452	-0.661004	0.140597
ENSG00000267452	rs11079958	17	46860516	cis	8.60445e-06	0.4769	-0.661004
GUSBP5	-0.66115	0.140855
GUSBP5	rs10519696	4	144742077	cis	9.68492e-06	0.08715	-0.66115
JAZF1-AS1	-0.661192	0.140927
JAZF1-AS1	rs11495981	7	28143826	cis	2.81367e-06	0.07401	-0.661192
IGSF8	-0.661351	0.141051
IGSF8	rs10494336	1	158374212	cis	8.89182e-06	0.6286	-0.661351
ENSG00000269473	-0.662129	0.141684
ENSG00000269473	rs11084543	19	63624513	cis	9.20328e-06	0.855	-0.662129
FAM90A25P	-0.662373	0.142129
FAM90A25P	rs10097870	8	11481925	cis	7.4209e-06	0.7419	-0.662373
FOXD4L1	-0.662695	0.142682
FOXD4L1	rs10197232	2	113865431	cis	7.47307e-06	0.8431	-0.662695
TSLP	-0.66279	0.142949
TSLP	rs11466741	5	110436604	cis	7.28125e-06	0.913	-0.66279
EHD3	-0.663278	0.143332
EHD3	rs10170012	2	30596900	cis	8.2868e-06	0.8034	-0.663278
GMCL1	-0.663423	0.143635
GMCL1	rs10865380	2	69944750	cis	8.81323e-06	0.926	-0.663423
RPA3	-0.663699	0.143759
RPA3	rs10236714	7	7621619	cis	9.5478e-06	0.782	-0.663699
OSBPL3	-0.664073	0.143964
OSBPL3	rs10265239	7	24939183	cis	5.59516e-06	0.3987	-0.664073
ENSG00000234393	-0.664457	0.144116
ENSG00000234393	rs11196457	10	115493067	cis	1.96253e-06	0.0523	-0.664457
ENSG00000213443	-0.66593	0.145212
ENSG00000213443	rs10844656	12	9784346	cis	5.84397e-06	0.611	-0.66593
ENSG00000196355	-0.666396	0.145514
ENSG00000196355	rs10025499	4	38297389	cis	1.69534e-06	0.04368	-0.666396
FTSJ2	-0.667938	0.146263
FTSJ2	rs10447541	7	2268104	cis	6.99532e-07	0.02751	-0.667938
NAALAD2	-0.669639	0.147448
NAALAD2	rs10830443	11	89585029	cis	6.72357e-06	0.2164	-0.669639
GPR135	-0.671254	0.148784
GPR135	rs10138199	14	58988731	cis	6.86114e-06	0.9097	-0.671254
AREL1	-0.672748	0.149915
AREL1	rs1057500	14	74274869	cis	9.28236e-06	0.454	-0.672748
ENSG00000204241	-0.672848	0.150022
ENSG00000204241	rs1144232	11	133414867	cis	7.93956e-06	0.7397	-0.672848
MANEA-AS1	-0.67285	0.150022
MANEA-AS1	rs1133503	6	96161309	cis	7.03408e-06	0.4271	-0.67285
ZNF404	-0.672949	0.150236
ZNF404	rs10421887	19	48986689	cis	2.8963e-07	0.004589	-0.672949
LINC00642	-0.673008	0.15045
LINC00642	rs10142876	14	89990093	cis	6.95822e-06	0.9204	-0.673008
PKDREJ	-0.673242	0.150878
PKDREJ	rs11090859	22	45066124	cis	5.79448e-06	0.7618	-0.673242
TDH	-0.67332	0.151056
TDH	rs1047950	8	11222506	cis	9.95927e-06	0.7741	-0.67332
FRS3	-0.673831	0.151519
FRS3	rs1057227	6	41846136	cis	6.93872e-06	0.3457	-0.673831
LY75	-0.674207	0.151964
LY75	rs10497207	2	160480937	cis	6.54938e-06	0.6543	-0.674207
SNUPN	-0.674419	0.152267
SNUPN	rs1128585	15	73677744	cis	6.68403e-06	0.618	-0.674419
KLHL1	-0.674904	0.153229
KLHL1	rs1025822	13	69584787	cis	6.67543e-06	0.7562	-0.674904
SMYD3	-0.675342	0.153764
SMYD3	rs10924756	1	244733505	cis	6.69634e-06	0.4438	-0.675342
ENSG00000235448	-0.675363	0.153915
ENSG00000235448	rs10119113	9	12755117	cis	6.94898e-06	0.9962	-0.675363
FAM57A	-0.675433	0.154076
FAM57A	rs11247553	17	450968	cis	6.95669e-06	0.8558	-0.675433
HIST1H1C	-0.676585	0.155777
HIST1H1C	rs115810	6	26083862	cis	4.42738e-06	0.05007	-0.676585
ENKUR	-0.6767	0.15592
ENKUR	rs10828856	10	26038930	cis	6.86726e-06	0.7237	-0.6767
ENSG00000264515	-0.677074	0.156303
ENSG00000264515	rs11083957	19	34598401	cis	6.72278e-06	0.1786	-0.677074
DDX31	-0.677104	0.156303
DDX31	rs11243862	9	134516522	cis	5.77077e-06	0.8585	-0.677104
C22orf29	-0.677165	0.156356
C22orf29	rs1005131	22	18238980	cis	9.55789e-06	0.2751	-0.677165
ENSG00000273389	-0.677475	0.15657
ENSG00000273389	rs11097084	4	87099725	cis	7.30889e-17	0.04146	-0.677475
C22orf34	-0.677968	0.157203
C22orf34	rs1018812	22	48396077	cis	6.85915e-06	0.963	-0.677968
TMEM254-AS1	-0.678922	0.158156
TMEM254-AS1	rs11201633	10	81839804	cis	9.45567e-06	0.3504	-0.678922
NPC2	-0.679016	0.158183
NPC2	rs10147316	14	74012144	cis	7.79693e-06	0.787	-0.679016
KCNQ1	-0.679214	0.158361
KCNQ1	rs11026066	11	3210841	cis	6.74158e-06	0.2881	-0.679214
KIAA0368	-0.67931	0.158486
KIAA0368	rs10759554	9	114155034	cis	6.40387e-06	0.6666	-0.67931
SEC23B	-0.680333	0.159474
SEC23B	rs1109030	20	18454677	cis	4.38506e-06	0.6474	-0.680333
ULBP2	-0.680354	0.159483
ULBP2	rs11155685	6	150144478	cis	9.05681e-06	0.1032	-0.680354
ENSG00000267107	-0.682282	0.160971
ENSG00000267107	rs10407939	19	46700317	cis	6.55004e-06	0.5292	-0.682282
ENSG00000248994	-0.682465	0.161229
ENSG00000248994	rs10053882	5	2012324	cis	5.98378e-06	0.9198	-0.682465
INVS	-0.682519	0.161256
INVS	rs10125785	9	102119562	cis	9.15641e-07	0.343	-0.682519
EHD4	-0.68256	0.161301
EHD4	rs1002774	15	40049073	cis	4.98872e-06	0.8034	-0.68256
ENSG00000240399	-0.683085	0.161853
ENSG00000240399	rs11168371	12	46723953	cis	8.55348e-06	0.1078	-0.683085
MDH1B	-0.684633	0.162459
MDH1B	rs10204068	2	207307013	cis	8.74816e-06	0.3429	-0.684633
ZKSCAN3	-0.684789	0.162566
ZKSCAN3	rs1150711	6	28316514	cis	6.28144e-06	0.2684	-0.684789
TAPBPL	-0.685194	0.162771
TAPBPL	rs1043262	12	6509349	cis	2.51248e-07	0.02817	-0.685194
AMZ1	-0.685733	0.163198
AMZ1	rs10950836	7	2712604	cis	4.69979e-06	0.0447	-0.685733
UTP18	-0.685737	0.163207
UTP18	rs1034922	17	46773811	cis	1.12792e-08	0.07991	-0.685737
AKIP1	-0.685747	0.163278
AKIP1	rs10769957	11	8765592	cis	8.88198e-06	0.7527	-0.685747
CHRM5	-0.686047	0.163501
CHRM5	rs10152308	15	32173441	cis	6.11805e-06	0.1424	-0.686047
RRM1	-0.686894	0.163964
RRM1	rs10835719	11	4160482	cis	9.89854e-06	0.6261	-0.686894
ZNF696	-0.687315	0.164339
ZNF696	rs10866910	8	144492305	cis	1.55215e-08	0.02996	-0.687315
IRAK2	-0.687507	0.164526
IRAK2	rs11465853	3	10181981	cis	6.50645e-06	0.4071	-0.687507
ENSG00000242193	-0.687581	0.164748
ENSG00000242193	rs11584600	1	176248183	cis	5.72899e-06	0.08527	-0.687581
TSPYL6	-0.688278	0.165488
TSPYL6	rs11125529	2	54329370	cis	3.87169e-06	0.133	-0.688278
ZNF100	-0.688845	0.165826
ZNF100	rs10421113	19	21721725	cis	3.64105e-06	0.5025	-0.688845
SLC25A12	-0.689968	0.166592
SLC25A12	rs10207085	2	172294131	cis	6.24188e-06	0.3303	-0.689968
ENSG00000228506	-0.690374	0.167038
ENSG00000228506	rs1045728	6	99827770	cis	6.47134e-06	0.8096	-0.690374
COX6A1	-0.691129	0.167724
COX6A1	rs10774558	12	119493960	cis	6.38635e-06	0.4425	-0.691129
HNF1A	-0.691555	0.168267
HNF1A	rs11065385	12	119907769	cis	5.98433e-06	0.2518	-0.691555
PDZRN4	-0.691864	0.168829
PDZRN4	rs1026462	12	40107897	cis	8.94347e-06	0.8299	-0.691864
WIPF1	-0.692425	0.169283
WIPF1	rs1010028	2	175127206	cis	6.40186e-06	0.4376	-0.692425
ILF3-AS1	-0.69301	0.169826
ILF3-AS1	rs10948	19	10615905	cis	4.45604e-06	0.04367	-0.69301
MYH3	-0.694277	0.170788
MYH3	rs11078857	17	10526748	cis	6.32773e-06	0.4375	-0.694277
PKNOX1	-0.694338	0.170931
PKNOX1	rs11203218	21	43100084	cis	6.28067e-06	0.7866	-0.694338
RAB36	-0.694734	0.171599
RAB36	rs1051875	22	21796031	cis	6.20362e-06	0.1911	-0.694734
ZMYND19	-0.69555	0.172303
ZMYND19	rs10867050	9	139688362	cis	6.39909e-06	0.4736	-0.69555
ENSG00000256604	-0.696571	0.173212
ENSG00000256604	rs1131383	7	101900914	cis	6.80982e-06	0.4544	-0.696571
ABLIM3	-0.697282	0.174183
ABLIM3	rs1109114	5	148596139	cis	6.2374e-06	0.3424	-0.697282
SULT1C2	-0.697338	0.174325
SULT1C2	rs10173554	2	108273793	cis	7.20323e-06	0.9556	-0.697338
EXOG	-0.697352	0.174396
EXOG	rs1073506	3	38541239	cis	6.18917e-06	0.7387	-0.697352
ATP5G2	-0.698391	0.176125
ATP5G2	rs10876447	12	52057208	cis	8.5622e-06	0.03134	-0.698391
ENSG00000272789	-0.698993	0.176508
ENSG00000272789	rs10177052	2	128045306	cis	5.61799e-06	0.6808	-0.698993
CHERP	-0.700025	0.177408
CHERP	rs10409518	19	16467070	cis	5.19983e-06	0.9584	-0.700025
SCN9A	-0.700044	0.177425
SCN9A	rs10171225	2	166870895	cis	8.813e-06	0.9572	-0.700044
NME7	-0.701391	0.178352
NME7	rs1018832	1	167432117	cis	5.36745e-06	0.3707	-0.701391
CECR7	-0.702023	0.178851
CECR7	rs1005209	22	15917530	cis	1.02372e-08	0.03343	-0.702023
CFDP1	-0.702087	0.178895
CFDP1	rs1109342	16	74003176	cis	6.75412e-06	0.3738	-0.702087
ENSG00000231437	-0.703301	0.179938
ENSG00000231437	rs10745323	1	112345127	cis	1.38546e-09	0.04348	-0.703301
ENSG00000241770	-0.703359	0.180018
ENSG00000241770	rs10936063	3	158363577	cis	6.35799e-06	0.8608	-0.703359
ENSG00000259762	-0.703672	0.180267
ENSG00000259762	rs10520595	15	83929721	cis	6.279e-06	0.1914	-0.703672
VPREB3	-0.703684	0.180267
VPREB3	rs1128127	22	22509132	cis	2.38447e-06	0.306	-0.703684
CLDN15	-0.704843	0.181033
CLDN15	rs10487887	7	100648929	cis	4.23708e-06	0.8984	-0.704843
KIAA0087	-0.7058	0.181693
KIAA0087	rs10252532	7	26346177	cis	9.45414e-06	0.09162	-0.7058
ADAMTS7	-0.706095	0.182013
ADAMTS7	rs11072785	15	76755284	cis	7.98188e-06	0.1179	-0.706095
CENPQ	-0.706975	0.183243
CENPQ	rs10948479	6	49125374	cis	7.66867e-06	0.03026	-0.706975
ENSG00000229694	-0.707295	0.183608
ENSG00000229694	rs10991813	9	92988836	cis	5.95326e-06	0.925	-0.707295
CIAO1	-0.707474	0.183884
CIAO1	rs1044594	2	96301023	cis	5.87306e-06	0.917	-0.707474
EFCAB7	-0.707478	0.183902
EFCAB7	rs10889420	1	63670020	cis	6.76478e-06	0.382	-0.707478
IFT46	-0.708356	0.184677
IFT46	rs11552421	11	117935729	cis	1.39568e-11	0.06543	-0.708356
C4A	-0.708412	0.184731
C4A	rs1150752	6	32172704	cis	1.79515e-06	0.5701	-0.708412
ENSG00000272568	-0.708812	0.185024
ENSG00000272568	rs107542	7	28968416	cis	4.72717e-06	0.2706	-0.708812
ENSG00000272514	-0.709192	0.185408
ENSG00000272514	rs1051550	6	88166023	cis	8.49953e-06	0.9424	-0.709192
ENSG00000259943	-0.70951	0.185648
ENSG00000259943	rs10493090	1	40399505	cis	7.67188e-06	0.9285	-0.70951
ENSG00000272983	-0.709749	0.185764
ENSG00000272983	rs10870368	10	39063074	cis	6.52469e-06	0.1462	-0.709749
ENSG00000261604	-0.709831	0.185826
ENSG00000261604	rs10074740	5	42734415	cis	5.51689e-06	0.1335	-0.709831
TNFRSF10C	-0.710346	0.186325
TNFRSF10C	rs10866819	8	22973638	cis	5.80624e-06	0.5448	-0.710346
DEFB134	-0.710498	0.186601
DEFB134	rs11250127	8	11207619	cis	6.13892e-06	0.7704	-0.710498
WNT10B	-0.711177	0.187127
WNT10B	rs10875902	12	47641559	cis	7.42127e-06	0.2906	-0.711177
ENSG00000267623	-0.711947	0.187911
ENSG00000267623	rs10426115	19	32964223	cis	1.27374e-07	0.1563	-0.711947
ENSG00000269933	-0.712507	0.188356
ENSG00000269933	rs10889881	1	70796272	cis	6.45641e-06	0.1918	-0.712507
PHLDA3	-0.71261	0.18857
PHLDA3	rs10920212	1	199713096	cis	5.70259e-06	0.2805	-0.71261
ENSG00000271040	-0.713903	0.189737
ENSG00000271040	rs1136157	6	157633650	cis	5.00628e-06	0.2625	-0.713903
CYP2E1	-0.714589	0.190637
CYP2E1	rs11101890	10	135271311	cis	5.38615e-06	0.7231	-0.714589
GOSR1	-0.714907	0.191029
GOSR1	rs11080125	17	25737852	cis	5.35828e-06	0.0249	-0.714907
ENSG00000225964	-0.714923	0.191038
ENSG00000225964	rs10495545	2	6907471	cis	3.3948e-06	0.8992	-0.714923
SCN1A	-0.714983	0.191065
SCN1A	rs10497276	2	166565246	cis	9.27628e-06	0.6651	-0.714983
DLEU2L	-0.715724	0.191581
DLEU2L	rs10789139	1	63646770	cis	5.51968e-06	0.3326	-0.715724
ALDH2	-0.716234	0.192027
ALDH2	rs10744773	12	110571193	cis	9.9704e-06	0.641	-0.716234
ENSG00000235209	-0.717189	0.19322
ENSG00000235209	rs1076116	22	37567783	cis	5.6174e-06	0.3925	-0.717189
CYP4F32P	-0.717461	0.193817
CYP4F32P	rs10208474	2	94818469	cis	7.22423e-06	0.6815	-0.717461
FREM1	-0.71814	0.195047
FREM1	rs10810311	9	14992522	cis	5.58495e-06	0.5935	-0.71814
MED28	-0.718424	0.19551
MED28	rs10939733	4	17179756	cis	9.36234e-06	0.08043	-0.718424
NEK10	-0.719447	0.196241
NEK10	rs10510596	3	27203014	cis	6.28647e-06	0.1088	-0.719447
RBBP8NL	-0.719927	0.1969
RBBP8NL	rs10888228	20	60422580	cis	1.28523e-08	0.2254	-0.719927
TRAPPC12	-0.720125	0.197069
TRAPPC12	rs10165836	2	3412375	cis	7.26645e-06	0.441	-0.720125
NDUFAF1	-0.721835	0.198833
NDUFAF1	rs11070315	15	39044802	cis	8.6409e-06	0.4478	-0.721835
PTGR1	-0.721843	0.198833
PTGR1	rs10980934	9	113347448	cis	6.73446e-06	0.5937	-0.721843
ENSG00000228971	-0.721892	0.198878
ENSG00000228971	rs10783011	1	95775470	cis	3.91689e-06	0.3559	-0.721892
ENSG00000259994	-0.723117	0.199947
ENSG00000259994	rs10826786	10	30680405	cis	4.36613e-06	0.02186	-0.723117
BAAT	-0.723603	0.200241
BAAT	rs10989504	9	103245917	cis	4.15676e-06	0.6671	-0.723603
TENC1	-0.724046	0.200526
TENC1	rs10437946	12	51728663	cis	2.52333e-06	0.05012	-0.724046
IQCH	-0.725633	0.201657
IQCH	rs1050285	15	65281548	cis	6.94132e-06	0.4101	-0.725633
ENSG00000254226	-0.725769	0.201844
ENSG00000254226	rs1062177	5	151164894	cis	4.92798e-06	0.302	-0.725769
FREM3	-0.725884	0.2022
FREM3	rs10023833	4	145740639	cis	5.372e-06	0.2862	-0.725884
FAM71F2	-0.725914	0.202236
FAM71F2	rs10488627	7	128140070	cis	7.06549e-06	0.5601	-0.725914
ROR2	-0.72596	0.202281
ROR2	rs10992129	9	93640777	cis	7.66632e-06	0.2049	-0.72596
GLIPR1	-0.726288	0.202797
GLIPR1	rs11180495	12	74096642	cis	8.63349e-06	0.8387	-0.726288
AAAS	-0.727057	0.204196
AAAS	rs10747666	12	52003103	cis	5.30496e-06	0.8102	-0.727057
AGAP4	-0.727223	0.204419
AGAP4	rs11239591	10	45528192	cis	7.87825e-06	0.398	-0.727223
SLC39A12	-0.727303	0.204526
SLC39A12	rs10827910	10	18285942	cis	8.87174e-06	0.5779	-0.727303
ENSG00000224425	-0.727426	0.204784
ENSG00000224425	rs10206180	2	131807520	cis	5.42872e-11	0.07727	-0.727426
ENSG00000217702	-0.72748	0.204944
ENSG00000217702	rs11540640	2	74237138	cis	2.71525e-07	0.2053	-0.72748
WASH2P	-0.72772	0.205514
WASH2P	rs10938	2	114188402	cis	5.59475e-06	0.7192	-0.72772
MST1R	-0.728008	0.205942
MST1R	rs10865959	3	49866006	cis	3.53143e-06	0.04618	-0.728008
ZYG11B	-0.729034	0.206753
ZYG11B	rs11206035	1	53096159	cis	8.30721e-06	0.7663	-0.729034
ENSG00000188002	-0.72935	0.207091
ENSG00000188002	rs10475076	5	1696778	cis	3.71056e-07	0.1471	-0.72935
ENSG00000259344	-0.729534	0.207278
ENSG00000259344	rs10152278	15	20638370	cis	9.65934e-07	0.1049	-0.729534
DTD1	-0.729617	0.207528
DTD1	rs11087256	20	18421958	cis	5.28232e-06	0.8893	-0.729617
VPS9D1	-0.730789	0.208481
VPS9D1	rs10852626	16	88442134	cis	7.44125e-06	0.06921	-0.730789
FAM220CP	-0.730952	0.208624
FAM220CP	rs10981288	9	99036369	cis	8.08852e-06	0.5353	-0.730952
EVA1B	-0.731083	0.208918
EVA1B	rs11583322	1	36594899	cis	5.20824e-06	0.2892	-0.731083
ENSG00000273253	-0.731884	0.209898
ENSG00000273253	rs11101949	22	48923426	cis	5.05199e-06	0.2619	-0.731884
PNMAL1	-0.731973	0.20996
PNMAL1	rs10416550	19	51646102	cis	4.38601e-06	0.2772	-0.731973
RSBN1L-AS1	-0.732041	0.209987
RSBN1L-AS1	rs10237942	7	77077392	cis	3.43024e-13	0.09769	-0.732041
WWOX	-0.732356	0.210352
WWOX	rs10492874	16	76710132	cis	5.20113e-06	0.7515	-0.732356
DDX11	-0.732709	0.210762
DDX11	rs10843891	12	31183687	cis	2.52404e-06	0.06292	-0.732709
ENSG00000267838	-0.733607	0.211626
ENSG00000267838	rs10425451	19	59644325	cis	4.97241e-06	0.2649	-0.733607
TMEM255B	-0.734758	0.212624
TMEM255B	rs11259842	13	113599974	cis	4.8104e-06	0.1588	-0.734758
CCDC127	-0.734854	0.212677
CCDC127	rs10512618	5	261214	cis	4.17637e-07	0.2112	-0.734854
ENSG00000223969	-0.736214	0.214129
ENSG00000223969	rs10260412	7	90059920	cis	1.00177e-12	0.3103	-0.736214
POGZ	-0.736278	0.214218
POGZ	rs10736380	1	149695229	cis	5.12983e-06	0.7812	-0.736278
ST7L	-0.736637	0.21478
ST7L	rs10776755	1	112884497	cis	6.18404e-06	0.5727	-0.736637
FRAS1	-0.737011	0.215269
FRAS1	rs11098030	4	79181178	cis	2.61617e-06	0.03916	-0.737011
TYW1B	-0.737127	0.21543
TYW1B	rs10277546	7	71659407	cis	5.06594e-06	0.5195	-0.737127
PPP3CC	-0.737997	0.216258
PPP3CC	rs1075534	8	22430019	cis	5.43831e-06	0.3492	-0.737997
CTGLF10P	-0.738332	0.216463
CTGLF10P	rs10751374	10	44968523	cis	5.68606e-06	0.6789	-0.738332
RALGAPA1	-0.739377	0.218022
RALGAPA1	rs10146240	14	35066738	cis	8.46148e-06	0.6833	-0.739377
RNASEH1-AS1	-0.73967	0.218307
RNASEH1-AS1	rs1071625	2	3557635	cis	6.18278e-06	0.02781	-0.73967
ENSG00000233196	-0.73972	0.218352
ENSG00000233196	rs10494584	1	184557144	cis	4.46806e-06	0.9416	-0.73972
DSTYK	-0.740359	0.219305
DSTYK	rs10158848	1	203327815	cis	4.10319e-06	0.05476	-0.740359
ZNF585B	-0.741181	0.220552
ZNF585B	rs11084874	19	42279409	cis	6.35623e-06	0.6706	-0.741181
ZNF818P	-0.741278	0.220989
ZNF818P	rs11084223	19	58388331	cis	4.95609e-06	0.8224	-0.741278
PDCD1LG2	-0.74163	0.221639
PDCD1LG2	rs10975136	9	5478594	cis	5.11645e-06	0.7771	-0.74163
ENSG00000259327	-0.743234	0.223955
ENSG00000259327	rs1011051	15	50290549	cis	7.6995e-06	0.2486	-0.743234
ENSG00000250326	-0.743378	0.224392
ENSG00000250326	rs10471103	4	144253106	cis	5.52083e-06	0.3185	-0.743378
ENSG00000249476	-0.743389	0.224419
ENSG00000249476	rs10042721	5	108741869	cis	4.74023e-06	0.7614	-0.743389
ENSG00000230939	-0.743599	0.225016
ENSG00000230939	rs11243268	6	8607607	cis	4.89364e-06	0.8928	-0.743599
SLC9C2	-0.743697	0.225185
SLC9C2	rs10494491	1	172269774	cis	3.20835e-06	0.3327	-0.743697
HIST1H3E	-0.743865	0.225363
HIST1H3E	rs10452600	6	26300481	cis	3.59871e-06	0.8979	-0.743865
ENSG00000251405	-0.743951	0.225461
ENSG00000251405	rs11465283	5	156890705	cis	6.10922e-06	0.7334	-0.743951
UCHL3	-0.744184	0.225746
UCHL3	rs10507832	13	75123810	cis	6.40945e-06	0.2847	-0.744184
F11	-0.744207	0.225773
F11	rs1053094	4	187370025	cis	9.30507e-06	0.619	-0.744207
POLG	-0.74421	0.225773
POLG	rs1054875	15	87680130	cis	9.06461e-06	0.5046	-0.74421
SHBG	-0.744375	0.226165
SHBG	rs11552708	17	7403279	cis	3.5402e-06	0.2266	-0.744375
ENSG00000269609	-0.745066	0.226967
ENSG00000269609	rs10786682	10	104308312	cis	8.96093e-06	0.4895	-0.745066
ENSG00000238276	-0.745192	0.227109
ENSG00000238276	rs11198342	10	120020339	cis	4.75526e-06	0.4879	-0.745192
TOMM7	-0.745977	0.228267
TOMM7	rs10225081	7	22831249	cis	8.08898e-06	0.7858	-0.745977
IKBIP	-0.746326	0.228472
IKBIP	rs1048908	12	97531487	cis	6.35781e-06	0.3356	-0.746326
ZNF720	-0.746339	0.228508
ZNF720	rs11150644	16	31768005	cis	5.227e-06	0.0825	-0.746339
ARL1	-0.746613	0.228775
ARL1	rs11110776	12	100313788	cis	4.33389e-06	0.173	-0.746613
ENSG00000254473	-0.746991	0.229185
ENSG00000254473	rs10512137	9	85473468	cis	9.13682e-06	0.5288	-0.746991
ENSG00000250490	-0.747366	0.229746
ENSG00000250490	rs10075372	5	6431908	cis	5.97018e-06	0.1142	-0.747366
GZMA	-0.747796	0.230147
GZMA	rs10066023	5	54240911	cis	4.13874e-06	0.2895	-0.747796
ANKRD30B	-0.748345	0.230566
ANKRD30B	rs1013799	18	14924734	cis	4.67449e-06	0.166	-0.748345
ENSG00000232615	-0.748949	0.2311
ENSG00000232615	rs10052477	5	1690461	cis	4.52932e-06	0.3163	-0.748949
PMS2P4	-0.749384	0.23151
PMS2P4	rs10272424	7	66320242	cis	8.17339e-06	0.4696	-0.749384
LRRCC1	-0.749492	0.231653
LRRCC1	rs10100442	8	86275358	cis	4.52467e-06	0.1763	-0.749492
ENSG00000273198	-0.750158	0.232445
ENSG00000273198	rs10911887	1	184804474	cis	9.76322e-06	0.2392	-0.750158
FAM83H	-0.751182	0.234227
FAM83H	rs10092551	8	144947933	cis	7.11521e-06	0.2636	-0.751182
ZNF140	-0.751308	0.234637
ZNF140	rs11147299	12	132287911	cis	7.11571e-06	0.7688	-0.751308
ACSL6	-0.751488	0.234967
ACSL6	rs10079359	5	130786182	cis	9.69648e-06	0.6784	-0.751488
ENSG00000273448	-0.751612	0.23535
ENSG00000273448	rs11543607	7	66459827	cis	4.66814e-06	0.7592	-0.751612
ULK4	-0.751617	0.235376
ULK4	rs10510729	3	41807002	cis	7.59206e-18	0.05007	-0.751617
HHLA3	-0.752628	0.236624
HHLA3	rs10518334	1	70580856	cis	9.69567e-06	0.1399	-0.752628
VCPKMT	-0.752636	0.236624
VCPKMT	rs10140137	14	49620784	cis	5.67931e-06	0.9113	-0.752636
ENSG00000261758	-0.752648	0.236633
ENSG00000261758	rs10935182	3	137620112	cis	7.72856e-06	0.3165	-0.752648
C17orf97	-0.753148	0.237105
C17orf97	rs10871516	17	245185	cis	1.06025e-14	0.08611	-0.753148
ZNF670	-0.753195	0.237114
ZNF670	rs10924903	1	245299779	cis	4.12115e-06	0.3336	-0.753195
MEIS1	-0.753672	0.23771
MEIS1	rs10865355	2	66618501	cis	6.32311e-06	0.8792	-0.753672
ENSG00000223849	-0.753867	0.237933
ENSG00000223849	rs10761332	9	96350582	cis	7.57961e-06	0.3044	-0.753867
CDIPT-AS1	-0.753932	0.237978
CDIPT-AS1	rs1057451	16	29740989	cis	6.63945e-06	0.2221	-0.753932
TKT	-0.754322	0.238503
TKT	rs1051485	3	53244086	cis	2.90885e-06	0.2228	-0.754322
PNPLA7	-0.754383	0.238664
PNPLA7	rs10867065	9	139780406	cis	3.21393e-06	0.6123	-0.754383
CCDC77	-0.75488	0.239831
CCDC77	rs1155942	12	371337	cis	4.44076e-06	0.2172	-0.75488
OSGEPL1-AS1	-0.755016	0.240053
OSGEPL1-AS1	rs1055091	2	190343388	cis	7.17476e-06	0.3457	-0.755016
TSTD1	-0.755663	0.240757
TSTD1	rs11265548	1	159313844	cis	3.4938e-06	0.213	-0.755663
GOLGA2P5	-0.755843	0.240864
GOLGA2P5	rs10778045	12	99108469	cis	5.23921e-06	0.8279	-0.755843
FKBP11	-0.755997	0.241033
FKBP11	rs10747558	12	47630668	cis	5.62205e-06	0.2399	-0.755997
ENSG00000263906	-0.757367	0.242486
ENSG00000263906	rs10893425	11	125150439	cis	4.52462e-06	0.5942	-0.757367
TCTEX1D1	-0.757476	0.242788
TCTEX1D1	rs11208954	1	67010062	cis	5.48656e-11	0.0353	-0.757476
ACOT6	-0.757751	0.243234
ACOT6	rs10150828	14	73147238	cis	5.16691e-06	0.3334	-0.757751
ZBTB4	-0.757847	0.243367
ZBTB4	rs10432029	17	7331393	cis	2.31659e-06	0.1649	-0.757847
CES1	-0.758041	0.243759
CES1	rs11076120	16	54438326	cis	4.92266e-06	0.868	-0.758041
BRIP1	-0.759102	0.245461
BRIP1	rs10221278	17	57093787	cis	7.87195e-06	0.829	-0.759102
ARL14EP	-0.759295	0.245817
ARL14EP	rs11031024	11	30248752	cis	4.44552e-06	0.5799	-0.759295
PASK	-0.759387	0.246156
PASK	rs10933530	2	241726021	cis	1.44535e-06	0.3534	-0.759387
ADAM1A	-0.760023	0.246592
ADAM1A	rs11066308	12	111366379	cis	2.45302e-06	0.4701	-0.760023
KIN	-0.76008	0.246664
KIN	rs11255360	10	7859298	cis	4.3018e-06	0.6318	-0.76008
OR2W3	-0.760692	0.247287
OR2W3	rs10749636	1	246087071	cis	3.37301e-06	0.1627	-0.760692
DHPS	-0.760964	0.24759
DHPS	rs10421321	19	12520893	cis	4.42978e-06	0.8022	-0.760964
ENSG00000231769	-0.761651	0.248187
ENSG00000231769	rs1048077	6	46220348	cis	1.41225e-13	0.01615	-0.761651
ZNF396	-0.761919	0.248535
ZNF396	rs11081900	18	31182145	cis	4.40427e-06	0.7711	-0.761919
ARL17A	-0.762749	0.249408
ARL17A	rs110402	17	41235818	cis	4.38151e-06	0.6153	-0.762749
COMMD2	-0.762873	0.249612
COMMD2	rs1002896	3	150932636	cis	4.44828e-06	0.04098	-0.762873
TBC1D15	-0.76295	0.249684
TBC1D15	rs10879389	12	70946050	cis	4.28554e-06	0.1543	-0.76295
ENSG00000185065	-0.763328	0.250013
ENSG00000185065	rs10314	22	17890718	cis	2.70071e-06	0.6542	-0.763328
WBSCR27	-0.763439	0.250165
WBSCR27	rs10949828	7	72854669	cis	3.85146e-19	0.03794	-0.763439
ENSG00000269332	-0.763491	0.250281
ENSG00000269332	rs10421310	19	22559909	cis	9.74121e-07	0.823	-0.763491
CPS1	-0.763504	0.250325
CPS1	rs10932334	2	211049594	cis	4.37041e-06	0.7683	-0.763504
HEMK1	-0.763892	0.250833
HEMK1	rs11130274	3	51138936	cis	5.6636e-06	0.326	-0.763892
ENSG00000240291	-0.76394	0.250869
ENSG00000240291	rs10741132	10	19012577	cis	5.27203e-08	0.01427	-0.76394
SERHL2	-0.764078	0.251047
SERHL2	rs1043606	22	41311622	cis	3.87618e-06	0.9081	-0.764078
ENSG00000263053	-0.764238	0.251296
ENSG00000263053	rs11150784	17	76991796	cis	4.20361e-06	0.9146	-0.764238
PLA2G12A	-0.764444	0.25151
PLA2G12A	rs10004377	4	110867573	cis	4.27545e-06	0.2038	-0.764444
ZNF660	-0.764738	0.251661
ZNF660	rs1010031	3	44568527	cis	9.00067e-06	0.2213	-0.764738
ENSG00000203403	-0.765286	0.252
ENSG00000203403	rs10422803	19	40289055	cis	7.45197e-06	0.05286	-0.765286
RUSC1-AS1	-0.766034	0.25306
RUSC1-AS1	rs11264375	1	153690689	cis	6.67722e-06	0.7293	-0.766034
TRAPPC9	-0.766212	0.253212
TRAPPC9	rs10110999	8	141441526	cis	2.21047e-06	0.08162	-0.766212
ZNF534	-0.766603	0.253764
ZNF534	rs10406795	19	57605229	cis	5.05863e-07	0.5595	-0.766603
VN1R107P	-0.766653	0.253898
VN1R107P	rs10853897	19	62701170	cis	5.39412e-06	0.6116	-0.766653
TIMM44	-0.767511	0.255171
TIMM44	rs11542189	19	7906001	cis	9.0215e-07	0.2448	-0.767511
GPR83	-0.767888	0.255759
GPR83	rs11020679	11	93568435	cis	7.49136e-06	0.4638	-0.767888
ZC2HC1C	-0.768299	0.256731
ZC2HC1C	rs11159121	14	74735782	cis	8.81309e-06	0.8861	-0.768299
C1orf159	-0.768633	0.257292
C1orf159	rs10907182	1	1056266	cis	4.21098e-06	0.817	-0.768633
PLA2G4B	-0.768893	0.257541
PLA2G4B	rs1081022	15	39862415	cis	3.63951e-06	0.1939	-0.768893
ARHGAP22	-0.769076	0.257657
ARHGAP22	rs10776632	10	49502709	cis	3.73625e-06	0.07814	-0.769076
B4GALT7	-0.769706	0.258494
B4GALT7	rs1047577	5	176974760	cis	4.1964e-06	0.8879	-0.769706
ST3GAL1	-0.770113	0.258949
ST3GAL1	rs10110481	8	134563756	cis	3.91662e-06	0.4925	-0.770113
MCM8	-0.770725	0.259626
MCM8	rs10485494	20	5867378	cis	7.21619e-09	0.2904	-0.770725
RPA1	-0.771157	0.260178
RPA1	rs1131636	17	1747939	cis	4.12782e-06	0.8701	-0.771157
IQGAP1	-0.771818	0.261087
IQGAP1	rs10438436	15	88709785	cis	7.45176e-17	0.06647	-0.771818
ENSG00000177359	-0.771905	0.261203
ENSG00000177359	rs10843905	12	31223578	cis	8.78025e-06	0.2571	-0.771905
SMIM22	-0.771989	0.261363
SMIM22	rs11076849	16	4828305	cis	4.15934e-06	0.5746	-0.771989
ENSG00000266369	-0.771995	0.26139
ENSG00000266369	rs10445414	17	20772524	cis	4.64036e-06	0.5979	-0.771995
RBM43	-0.772066	0.261898
RBM43	rs10432476	2	151933334	cis	4.16051e-06	0.6931	-0.772066
CHPT1	-0.772145	0.262254
CHPT1	rs10778150	12	100706838	cis	8.16118e-06	0.1208	-0.772145
ZNF561	-0.772364	0.262521
ZNF561	rs10421933	19	9707630	cis	9.13822e-06	0.6144	-0.772364
LINC00665	-0.772502	0.262682
LINC00665	rs10403738	19	41416696	cis	6.82042e-06	0.1352	-0.772502
ENSG00000261613	-0.772634	0.263011
ENSG00000261613	rs1005273	16	2585966	cis	4.13365e-06	0.8983	-0.772634
BEND6	-0.772766	0.263163
BEND6	rs1020548	6	56918498	cis	1.41782e-15	0.1161	-0.772766
RNASEH2C	-0.773806	0.264526
RNASEH2C	rs11227302	11	65311078	cis	8.20653e-06	0.08146	-0.773806
SCRG1	-0.773823	0.264526
SCRG1	rs1054497	4	174325623	cis	5.08079e-06	0.5638	-0.773823
TRMT112	-0.774208	0.265149
TRMT112	rs11231745	11	63820235	cis	9.94421e-06	0.3176	-0.774208
ENSG00000228412	-0.774382	0.265452
ENSG00000228412	rs1155102	6	19911993	cis	2.88741e-06	0.9854	-0.774382
PRPF4	-0.774755	0.265728
PRPF4	rs10981723	9	115099388	cis	6.68946e-09	0.2202	-0.774755
NADSYN1	-0.774979	0.265898
NADSYN1	rs10898211	11	70888325	cis	6.14487e-06	0.3345	-0.774979
MICAL1	-0.775451	0.266477
MICAL1	rs11153188	6	109986143	cis	7.37276e-06	0.4716	-0.775451
SMOC1	-0.775487	0.266521
SMOC1	rs1009919	14	69455364	cis	3.66981e-06	0.8901	-0.775487
ENSG00000226468	-0.77549	0.266521
ENSG00000226468	rs10241303	7	32500728	cis	8.19152e-13	0.042	-0.77549
ATP5SL	-0.775571	0.266646
ATP5SL	rs11083619	19	46605107	cis	7.0085e-06	0.4845	-0.775571
POLR1A	-0.77606	0.267492
POLR1A	rs1075622	2	86191441	cis	8.26931e-06	0.3001	-0.77606
WDR90	-0.776063	0.267501
WDR90	rs1139897	16	660987	cis	3.36902e-06	0.1394	-0.776063
GPR161	-0.776295	0.267929
GPR161	rs10800335	1	166357391	cis	4.05173e-06	0.5592	-0.776295
NAT10	-0.776669	0.268454
NAT10	rs10501133	11	34126536	cis	4.04084e-06	0.9515	-0.776669
SNORD89	-0.776676	0.268472
SNORD89	rs10496353	2	101283891	cis	3.81289e-06	0.134	-0.776676
BNIP1	-0.776779	0.26857
BNIP1	rs1002620	5	172443943	cis	4.01093e-06	0.33	-0.776779
SNX15	-0.776982	0.268953
SNX15	rs11231929	11	64567347	cis	4.00767e-06	0.4813	-0.776982
ENSG00000228452	-0.777925	0.270548
ENSG00000228452	rs10493114	1	43018147	cis	5.61484e-06	0.7966	-0.777925
CHURC1	-0.778448	0.271154
CHURC1	rs1064108	14	64470018	cis	1.88225e-07	0.01128	-0.778448
SDCCAG8	-0.778509	0.271225
SDCCAG8	rs10926973	1	241454993	cis	3.89534e-06	0.3013	-0.778509
ENSG00000255248	-0.778824	0.271492
ENSG00000255248	rs11218518	11	121444472	cis	9.36991e-06	0.8878	-0.778824
ZAP70	-0.779125	0.271759
ZAP70	rs1042705	2	97640959	cis	6.08685e-06	0.1695	-0.779125
TMEM241	-0.779636	0.272134
TMEM241	rs10502438	18	19175478	cis	2.24955e-06	0.1686	-0.779636
RFWD2	-0.779888	0.272419
RFWD2	rs11580848	1	174556780	cis	3.29133e-06	0.6911	-0.779888
NME1-NME2	-0.779912	0.272472
NME1-NME2	rs1019195	17	46710520	cis	3.6322e-06	0.0937	-0.779912
MMD	-0.780098	0.272802
MMD	rs11079173	17	50842663	cis	9.25946e-06	0.5567	-0.780098
PDXDC2P	-0.780651	0.273399
PDXDC2P	rs11075753	16	68646298	cis	2.18147e-06	0.04158	-0.780651
GUCA1B	-0.78072	0.273434
GUCA1B	rs1065236	6	42275866	cis	6.7547e-07	0.1175	-0.78072
LINC00493	-0.781328	0.274013
LINC00493	rs1055177	20	18412673	cis	1.63128e-06	0.2473	-0.781328
SMTNL1	-0.781594	0.274298
SMTNL1	rs1001956	11	57023525	cis	3.56411e-06	0.2333	-0.781594
SRPK1	-0.781944	0.27461
SRPK1	rs10947572	6	35889437	cis	5.16734e-06	0.2208	-0.781944
UFSP2	-0.781977	0.274655
UFSP2	rs11132304	4	186604736	cis	8.32942e-06	0.4819	-0.781977
PAOX	-0.782065	0.274851
PAOX	rs10857716	10	135106317	cis	3.87698e-06	0.9374	-0.782065
ENSG00000204792	-0.782578	0.275296
ENSG00000204792	rs10194977	2	75006008	cis	8.6797e-06	0.1038	-0.782578
ENSG00000254854	-0.784225	0.277452
ENSG00000254854	rs11217458	11	119126150	cis	7.63923e-06	0.4764	-0.784225
ENSG00000260382	-0.784332	0.277621
ENSG00000260382	rs1043742	15	29019873	cis	7.37232e-06	0.2239	-0.784332
PRKRIP1	-0.785394	0.279073
PRKRIP1	rs10953363	7	101811250	cis	3.11576e-06	0.06198	-0.785394
ZNF682	-0.785533	0.27918
ZNF682	rs1019280	19	19908429	cis	1.76979e-06	0.05846	-0.785533
ENSG00000231760	-0.78578	0.279439
ENSG00000231760	rs10782310	6	149985287	cis	9.51715e-06	0.1026	-0.78578
ATP6V1E2	-0.786015	0.279644
ATP6V1E2	rs1001745	2	46628563	cis	4.27498e-06	0.8479	-0.786015
ENSG00000233296	-0.786082	0.279751
ENSG00000233296	rs10172821	2	661260	cis	3.30668e-07	0.2889	-0.786082
TDO2	-0.786573	0.280151
TDO2	rs11100013	4	156980826	cis	4.95725e-06	0.5081	-0.786573
SVIP	-0.786698	0.280241
SVIP	rs10833823	11	22788632	cis	3.18815e-06	0.1228	-0.786698
GOLGA6L4	-0.786731	0.280267
GOLGA6L4	rs11259942	15	82745989	cis	2.58681e-06	0.2572	-0.786731
TIPIN	-0.787382	0.280918
TIPIN	rs10518685	15	64401976	cis	3.19237e-17	0.2417	-0.787382
SEPHS1P1	-0.787879	0.281657
SEPHS1P1	rs10949951	7	64061161	cis	8.71652e-06	0.4178	-0.787879
ENSG00000198580	-0.7881	0.281987
ENSG00000198580	rs1008000	7	6664822	cis	3.1419e-06	0.2529	-0.7881
ENSG00000225892	-0.788186	0.282102
ENSG00000225892	rs11098446	4	119688549	cis	8.14577e-06	0.3561	-0.788186
RPL23AP7	-0.788496	0.282521
RPL23AP7	rs11123203	2	114139535	cis	9.09786e-06	0.4612	-0.788496
ENSG00000261556	-0.788633	0.282682
ENSG00000261556	rs11075753	16	68646298	cis	5.20628e-06	0.04158	-0.788633
ANAPC4	-0.788812	0.283056
ANAPC4	rs10034591	4	24926763	cis	8.11752e-06	0.7026	-0.788812
ENSG00000231613	-0.788814	0.283056
ENSG00000231613	rs10737711	1	90016359	cis	8.86847e-06	0.1161	-0.788814
GGCT	-0.789255	0.283777
GGCT	rs1003929	7	30685574	cis	6.82934e-06	0.6351	-0.789255
CDHR1	-0.789471	0.284232
CDHR1	rs11200934	10	85988308	cis	8.85623e-06	0.3545	-0.789471
ENSG00000253678	-0.789493	0.284294
ENSG00000253678	rs11250010	8	10329417	cis	9.34015e-06	0.1163	-0.789493
SUCO	-0.789816	0.284864
SUCO	rs10489278	1	170842582	cis	3.37059e-06	0.1937	-0.789816
ANO7	-0.791281	0.287198
ANO7	rs1056801	2	241940980	cis	2.74402e-06	0.6907	-0.791281
ENSG00000260633	-0.791397	0.287341
ENSG00000260633	rs10755085	3	135573590	cis	9.79224e-06	0.5173	-0.791397
IGHMBP2	-0.79155	0.287644
IGHMBP2	rs1017641	11	68355359	cis	7.39066e-06	0.03694	-0.79155
KRR1	-0.791653	0.287849
KRR1	rs11180449	12	73979318	cis	7.90203e-06	0.9687	-0.791653
NAPG	-0.791789	0.288107
NAPG	rs11080425	18	10483077	cis	5.21091e-06	0.9763	-0.791789
ENSG00000259319	-0.791941	0.288463
ENSG00000259319	rs1125940	14	74977622	cis	6.07484e-06	0.9519	-0.791941
NOL10	-0.792413	0.289212
NOL10	rs1038690	2	10730695	cis	5.69215e-06	0.6658	-0.792413
FPGT	-0.792828	0.290334
FPGT	rs10890108	1	74343770	cis	5.64408e-06	0.2957	-0.792828
TMEM176B	-0.792838	0.290414
TMEM176B	rs10254616	7	150196153	cis	3.66628e-06	0.8091	-0.792838
COA5	-0.793492	0.291483
COA5	rs10496327	2	98433259	cis	9.18384e-06	0.7608	-0.793492
ENSG00000255098	-0.794051	0.292864
ENSG00000255098	rs10088415	8	11868234	cis	9.72703e-06	0.7873	-0.794051
ENSG00000270948	-0.79437	0.293114
ENSG00000270948	rs10949962	7	64144278	cis	6.85126e-06	0.3481	-0.79437
ZSCAN21	-0.794521	0.293256
ZSCAN21	rs11558476	7	99492625	cis	3.39401e-06	0.1396	-0.794521
PPIL6	-0.79488	0.293791
PPIL6	rs10080925	6	109767285	cis	7.76565e-07	0.8303	-0.79488
PEBP1	-0.795533	0.294388
PEBP1	rs1051470	12	117067615	cis	1.01642e-06	0.03279	-0.795533
PCSK4	-0.796015	0.295002
PCSK4	rs11084901	19	1486945	cis	3.58259e-06	0.474	-0.796015
POLR1D	-0.797432	0.29649
POLR1D	rs10492487	13	27097368	cis	1.90447e-06	0.6444	-0.797432
PLCD4	-0.797702	0.2969
PLCD4	rs10165754	2	218995614	cis	9.40686e-06	0.382	-0.797702
ENSG00000272462	-0.797978	0.29731
ENSG00000272462	rs1150663	6	26235231	cis	1.96635e-06	0.05796	-0.797978
KIF16B	-0.798076	0.297461
KIF16B	rs10485556	20	16454382	cis	3.6951e-06	0.8035	-0.798076
ENSG00000257322	-0.798128	0.297612
ENSG00000257322	rs1135400	12	92233670	cis	3.49617e-06	0.9745	-0.798128
MEIS3P1	-0.79827	0.297808
MEIS3P1	rs11078316	17	15645669	cis	8.95523e-06	0.5896	-0.79827
PIBF1	-0.798319	0.29788
PIBF1	rs1029092	13	72472415	cis	5.14101e-06	0.2476	-0.798319
PIGP	-0.798798	0.298379
PIGP	rs1015551	21	37371380	cis	5.97081e-06	0.2944	-0.798798
ENSG00000150076	-0.799015	0.298619
ENSG00000150076	rs10827115	10	33055222	cis	1.05391e-06	0.3908	-0.799015
LINC00202-1	-0.799403	0.299679
LINC00202-1	rs11015426	10	27291231	cis	3.07315e-06	0.2713	-0.799403
RSRC1	-0.799576	0.299991
RSRC1	rs10936143	3	159662666	cis	3.8079e-06	0.08463	-0.799576
TTLL5	-0.799738	0.300285
TTLL5	rs10873282	14	75304155	cis	8.18326e-06	0.3841	-0.799738
MTL5	-0.799871	0.300793
MTL5	rs10750832	11	68234783	cis	6.41407e-06	0.9837	-0.799871
RHOV	-0.799963	0.301051
RHOV	rs1049598	15	38937116	cis	2.84203e-06	0.5832	-0.799963
PPP1R14B	-0.79997	0.30106
PPP1R14B	rs10897487	11	63897280	cis	3.4814e-06	0.5055	-0.79997
JAKMIP3	-0.800624	0.301915
JAKMIP3	rs11146205	10	133798328	cis	1.02567e-15	0.01908	-0.800624
ZNF419	-0.801138	0.302459
ZNF419	rs11084499	19	62655515	cis	7.57045e-06	0.9759	-0.801138
ENSG00000225138	-0.801247	0.302637
ENSG00000225138	rs1043356	5	533948	cis	9.58241e-06	0.4709	-0.801247
AFF3	-0.801283	0.302664
AFF3	rs11123816	2	100150085	cis	1.14993e-07	0.03481	-0.801283
ENSG00000239467	-0.801324	0.302708
ENSG00000239467	rs10181282	2	171363969	cis	6.52074e-06	0.7812	-0.801324
ENSG00000272189	-0.801388	0.302833
ENSG00000272189	rs11154872	6	136839450	cis	5.27032e-06	0.554	-0.801388
QSER1	-0.801457	0.302922
QSER1	rs10835996	11	32971686	cis	9.3097e-06	0.6841	-0.801457
ALOX5	-0.801544	0.30302
ALOX5	rs11239402	10	45067770	cis	2.76862e-06	0.4117	-0.801544
SPATA5L1	-0.802013	0.303893
SPATA5L1	rs1145081	15	43466959	cis	9.76415e-07	0.1063	-0.802013
TVP23B	-0.802103	0.303991
TVP23B	rs1037036	17	18704802	cis	8.49436e-06	0.2861	-0.802103
ENSG00000233184	-0.802318	0.304347
ENSG00000233184	rs11583043	1	101238642	cis	7.52825e-06	0.9966	-0.802318
ENSG00000269837	-0.802915	0.305693
ENSG00000269837	rs10410090	19	23181382	cis	4.87152e-06	0.5369	-0.802915
SLCO4C1	-0.802926	0.305719
SLCO4C1	rs10073052	5	101663524	cis	9.52448e-06	0.9193	-0.802926
COX7A2L	-0.802961	0.305844
COX7A2L	rs11124874	2	42468582	cis	6.94003e-06	0.4682	-0.802961
HNRNPUP1	-0.803039	0.305933
HNRNPUP1	rs10139791	14	43378902	cis	4.07486e-06	0.09298	-0.803039
LRRC37A2	-0.803376	0.306575
LRRC37A2	rs110402	17	41235818	cis	3.41822e-06	0.6153	-0.803376
SRA1	-0.803677	0.307047
SRA1	rs10042299	5	139785795	cis	9.36767e-06	0.1322	-0.803677
ENSG00000227603	-0.804364	0.308116
ENSG00000227603	rs10512224	9	95269261	cis	7.42124e-06	0.8269	-0.804364
BTBD1	-0.804365	0.308125
BTBD1	rs10906984	15	81163350	cis	6.56695e-06	0.4591	-0.804365
SUPT3H	-0.804374	0.308151
SUPT3H	rs10948214	6	45278444	cis	6.85599e-06	0.7306	-0.804374
ZNF429	-0.804381	0.308205
ZNF429	rs1113577	19	21540875	cis	3.39556e-06	0.8659	-0.804381
ASB8	-0.804958	0.309042
ASB8	rs10875792	12	46983690	cis	9.57672e-06	0.8666	-0.804958
LINC00958	-0.805391	0.30971
LINC00958	rs10500769	11	12975794	cis	3.34399e-06	0.6879	-0.805391
GOLGA8I	-0.806073	0.310673
GOLGA8I	rs11263694	15	20807351	cis	2.64749e-06	0.101	-0.806073
ENSG00000269963	-0.806565	0.311367
ENSG00000269963	rs1078756	14	103131399	cis	8.86007e-06	0.4843	-0.806565
SLC27A6	-0.806637	0.311537
SLC27A6	rs10434741	5	128252910	cis	7.92519e-06	0.6267	-0.806637
RESP18	-0.807342	0.312187
RESP18	rs10194278	2	219846652	cis	2.65162e-06	0.9181	-0.807342
NUSAP1	-0.807348	0.312187
NUSAP1	rs10518717	15	39410660	cis	1.22928e-21	0.09006	-0.807348
FAM21A	-0.807358	0.312187
FAM21A	rs11003482	10	51474260	cis	7.84049e-06	0.39	-0.807358
ALDH7A1	-0.807596	0.312463
ALDH7A1	rs10050642	5	125930125	cis	2.32481e-06	0.6951	-0.807596
ENSG00000231170	-0.807851	0.312686
ENSG00000231170	rs10238561	7	95079755	cis	6.09666e-06	0.06921	-0.807851
MRPL19	-0.80835	0.313194
MRPL19	rs10221782	2	75740151	cis	4.64465e-06	0.2036	-0.80835
GORAB	-0.808793	0.313782
GORAB	rs11589240	1	168647321	cis	7.64587e-06	0.938	-0.808793
C2orf71	-0.808818	0.313835
C2orf71	rs10495767	2	29140696	cis	5.87619e-06	0.2949	-0.808818
MXRA7	-0.808982	0.314049
MXRA7	rs10473	17	72184002	cis	9.89333e-15	0.1203	-0.808982
TRBV20OR9-2	-0.809144	0.314414
TRBV20OR9-2	rs10971544	9	33498940	cis	5.47899e-06	0.8212	-0.809144
NDUFV3	-0.809313	0.314815
NDUFV3	rs1009829	21	43179954	cis	7.78585e-06	0.3999	-0.809313
SPATC1L	-0.809359	0.314913
SPATC1L	rs11089051	21	46401204	cis	9.36505e-07	0.8744	-0.809359
ZNF124	-0.809498	0.315154
ZNF124	rs10493861	1	245373540	cis	4.04619e-06	0.1665	-0.809498
RBFADN	-0.809538	0.315341
RBFADN	rs1122752	18	76099366	cis	9.33248e-10	0.1413	-0.809538
ENSG00000236209	-0.810061	0.31633
ENSG00000236209	rs1106855	2	75131495	cis	7.0212e-07	0.05954	-0.810061
C6orf57	-0.810156	0.31649
C6orf57	rs10214805	6	71301847	cis	2.82982e-06	0.8969	-0.810156
ENSG00000250075	-0.810386	0.316953
ENSG00000250075	rs11131694	4	67896689	cis	3.2268e-06	0.8556	-0.810386
TMEM120A	-0.810962	0.317532
TMEM120A	rs10269402	7	75432265	cis	3.88851e-06	0.1602	-0.810962
ENSG00000235477	-0.811165	0.317648
ENSG00000235477	rs10494355	1	159638662	cis	4.43099e-10	0.4188	-0.811165
ENSG00000270154	-0.81188	0.31861
ENSG00000270154	rs10435719	8	11814313	cis	6.20122e-06	0.6493	-0.81188
CCBL2	-0.812483	0.319376
CCBL2	rs10801687	1	89079849	cis	2.57926e-13	0.0115	-0.812483
CLPSL1	-0.812542	0.319519
CLPSL1	rs1107894	6	35862527	cis	3.22441e-06	0.8433	-0.812542
MIPEP	-0.812614	0.319679
MIPEP	rs10507333	13	23267776	cis	8.8685e-11	0.08626	-0.812614
PCDHA7	-0.812933	0.320027
PCDHA7	rs10072015	5	140150839	cis	7.96468e-06	0.1899	-0.812933
SRGAP2C	-0.813049	0.320267
SRGAP2C	rs11249431	1	120987726	cis	3.17356e-06	0.8522	-0.813049
OVOL1	-0.814205	0.32139
OVOL1	rs11227299	11	65306146	cis	1.57649e-08	0.02111	-0.814205
ENSG00000254916	-0.814362	0.321577
ENSG00000254916	rs10830398	11	89476427	cis	3.18061e-06	0.6252	-0.814362
DNAH5	-0.814788	0.322129
DNAH5	rs10073221	5	14063231	cis	9.71173e-06	0.2656	-0.814788
CORO2A	-0.815229	0.322833
CORO2A	rs10818590	9	99997223	cis	6.0232e-06	0.523	-0.815229
FNBP1P1	-0.815395	0.323127
FNBP1P1	rs1095969	2	74194471	cis	2.86845e-06	0.1095	-0.815395
MAEA	-0.815855	0.324125
MAEA	rs11248042	4	802598	cis	3.11971e-06	0.9353	-0.815855
TP53I3	-0.815971	0.324241
TP53I3	rs1134516	2	24196036	cis	3.81259e-06	0.2531	-0.815971
ENSG00000260947	-0.816204	0.324526
ENSG00000260947	rs1101838	9	33696452	cis	2.4325e-06	0.8388	-0.816204
C7orf50	-0.816231	0.324588
C7orf50	rs1133122	7	1159098	cis	3.63569e-06	0.9519	-0.816231
ZNF17	-0.81678	0.325212
ZNF17	rs10407882	19	62605684	cis	6.90422e-09	0.04692	-0.81678
NUPR1L	-0.817151	0.325862
NUPR1L	rs1113765	7	55856828	cis	1.43225e-07	0.06447	-0.817151
PROM1	-0.817662	0.326459
PROM1	rs10516295	4	15673125	cis	2.82447e-06	0.2583	-0.817662
CA12	-0.81771	0.326494
CA12	rs1026986	15	61545345	cis	9.19735e-06	0.4309	-0.81771
TAS2R4	-0.81832	0.327314
TAS2R4	rs10262864	7	141065042	cis	7.31036e-06	0.5346	-0.81832
NARFL	-0.818388	0.32735
NARFL	rs1139897	16	660987	cis	2.47075e-06	0.1394	-0.818388
NSUN4	-0.818615	0.327653
NSUN4	rs10489769	1	46579290	cis	4.0746e-06	0.611	-0.818615
TRIM66	-0.818661	0.327679
TRIM66	rs10743073	11	8461195	cis	5.90372e-06	0.7077	-0.818661
UNC5D	-0.818689	0.327733
UNC5D	rs10101683	8	35218093	cis	5.30271e-06	0.6744	-0.818689
SLC35E2B	-0.818934	0.328089
SLC35E2B	rs11552172	1	1524477	cis	2.68817e-06	0.8627	-0.818934
ENSG00000266912	-0.819311	0.328757
ENSG00000266912	rs10409256	19	9404830	cis	7.09883e-06	0.1101	-0.819311
LAMTOR5-AS1	-0.8206	0.33053
LAMTOR5-AS1	rs11102092	1	110701957	cis	8.47633e-06	0.6817	-0.8206
NUP107	-0.820848	0.330788
NUP107	rs11177361	12	67450119	cis	1.35831e-06	0.04462	-0.820848
LINC00693	-0.820916	0.330869
LINC00693	rs1007361	3	28776373	cis	3.4587e-06	0.4746	-0.820916
CCDC137	-0.821439	0.331581
CCDC137	rs11150805	17	77249210	cis	2.41503e-06	0.7747	-0.821439
ADORA2B	-0.82146	0.331653
ADORA2B	rs1126148	17	15956304	cis	7.92333e-06	0.5756	-0.82146
GNG10	-0.822272	0.332606
GNG10	rs10759508	9	113499150	cis	5.96602e-06	0.4948	-0.822272
GBA3	-0.822435	0.332793
GBA3	rs10004988	4	22305658	cis	2.26671e-06	0.1393	-0.822435
MTUS1	-0.822503	0.332891
MTUS1	rs11203889	8	17570823	cis	8.70412e-06	0.9145	-0.822503
PITRM1	-0.822572	0.332998
PITRM1	rs11251800	10	3278594	cis	6.12929e-06	0.721	-0.822572
ECI2	-0.82331	0.333924
ECI2	rs10485175	6	3954893	cis	2.73299e-06	0.3355	-0.82331
NAGA	-0.823917	0.334477
NAGA	rs1058167	22	40867973	cis	4.23287e-07	0.03546	-0.823917
CCDC116	-0.824201	0.33478
CCDC116	rs11089629	22	20288872	cis	6.53312e-07	0.1509	-0.824201
ZNF593	-0.82454	0.335171
ZNF593	rs11584185	1	26571690	cis	3.00871e-06	0.3752	-0.82454
ENSG00000260182	-0.825186	0.335991
ENSG00000260182	rs1004041	16	1211891	cis	2.94946e-06	0.3001	-0.825186
KLRC3	-0.825726	0.336927
KLRC3	rs10772294	12	10536144	cis	1.25111e-06	0.1278	-0.825726
ENSG00000235652	-0.825936	0.337292
ENSG00000235652	rs1045820	6	145988773	cis	5.66947e-06	0.02264	-0.825936
ENSG00000253982	-0.826331	0.337898
ENSG00000253982	rs10105317	8	1688839	cis	5.15263e-06	0.641	-0.826331
ZNF721	-0.826718	0.338851
ZNF721	rs1045887	4	424079	cis	7.79629e-06	0.5607	-0.826718
PRPSAP2	-0.826832	0.339073
PRPSAP2	rs1037037	17	18705746	cis	2.85671e-06	0.1711	-0.826832
ENSG00000263503	-0.826848	0.339091
ENSG00000263503	rs110402	17	41235818	cis	7.31541e-06	0.6153	-0.826848
ENSG00000181097	-0.826906	0.339145
ENSG00000181097	rs11136316	8	144849509	cis	2.06671e-07	0.2141	-0.826906
CA13	-0.827243	0.33967
CA13	rs1014303	8	86401707	cis	2.58446e-06	0.1722	-0.827243
PAX8-AS1	-0.827642	0.340178
PAX8-AS1	rs10209795	2	113766586	cis	7.16977e-06	0.64	-0.827642
RP9	-0.827791	0.340392
RP9	rs10951342	7	32558930	cis	9.57887e-06	0.9194	-0.827791
ENSG00000228878	-0.827969	0.340757
ENSG00000228878	rs10215779	7	36044378	cis	2.59994e-06	0.291	-0.827969
RAB27A	-0.828052	0.340882
RAB27A	rs11071176	15	53348055	cis	2.48753e-06	0.2486	-0.828052
LINC00667	-0.82818	0.341247
LINC00667	rs11081182	18	5270470	cis	6.35185e-06	0.4062	-0.82818
RAD52	-0.828346	0.34155
RAD52	rs11571424	12	909115	cis	9.92086e-06	0.3673	-0.828346
PPFIA1	-0.828629	0.342004
PPFIA1	rs11236275	11	69965089	cis	7.1872e-06	0.2134	-0.828629
ENSG00000249664	-0.828668	0.342147
ENSG00000249664	rs10080123	5	82497022	cis	4.14807e-06	0.736	-0.828668
CASP7	-0.828856	0.342503
CASP7	rs11196454	10	115483723	cis	2.76942e-06	0.9572	-0.828856
ENSG00000261349	-0.828883	0.342539
ENSG00000261349	rs1053438	1	25560488	cis	2.85571e-06	0.2355	-0.828883
ENSG00000246526	-0.82971	0.343902
ENSG00000246526	rs1054908	4	6723508	cis	2.816e-06	0.6914	-0.82971
NOM1	-0.829732	0.343955
NOM1	rs10949620	7	156476488	cis	4.94239e-06	0.4681	-0.829732
ERAP1	-0.82977	0.344125
ERAP1	rs10074708	5	96162960	cis	3.60283e-06	0.06833	-0.82977
EXOC3L4	-0.829833	0.344428
EXOC3L4	rs1057640	14	102636657	cis	2.42533e-06	0.4348	-0.829833
ACKR2	-0.830007	0.344659
ACKR2	rs11129969	3	42748736	cis	4.32736e-06	0.1038	-0.830007
TNNI3K	-0.830554	0.346004
TNNI3K	rs11210407	1	74333191	cis	8.87369e-06	0.8868	-0.830554
BMS1	-0.831005	0.346521
BMS1	rs10793638	10	42640011	cis	8.50923e-06	0.5028	-0.831005
ENSG00000219665	-0.831074	0.346637
ENSG00000219665	rs10401283	19	12028353	cis	3.58956e-07	0.2413	-0.831074
MXI1	-0.831155	0.346753
MXI1	rs1050755	10	112043589	cis	4.4818e-06	0.1691	-0.831155
ENSG00000257742	-0.831521	0.347065
ENSG00000257742	rs10880554	12	42413503	cis	5.78272e-06	0.9577	-0.831521
MED24	-0.831601	0.347127
MED24	rs1007655	17	35364945	cis	6.92355e-06	0.3977	-0.831601
ENSG00000224818	-0.832494	0.348098
ENSG00000224818	rs11591030	1	199696908	cis	2.09072e-06	0.05945	-0.832494
AK8	-0.832679	0.348294
AK8	rs10901215	9	134686863	cis	3.15763e-18	0.04488	-0.832679
ENSG00000259081	-0.833177	0.349024
ENSG00000259081	rs1076584	14	76323852	cis	3.04685e-07	0.4796	-0.833177
ENSG00000248265	-0.83328	0.349256
ENSG00000248265	rs10161263	12	52859610	cis	2.74146e-06	0.8769	-0.83328
HSD17B1P1	-0.833848	0.350058
HSD17B1P1	rs1046097	17	38072225	cis	4.74366e-06	0.07473	-0.833848
PIGN	-0.833851	0.350058
PIGN	rs10503056	18	57916617	cis	7.31927e-06	0.1406	-0.833851
GGH	-0.83455	0.351127
GGH	rs10108087	8	64007660	cis	4.23728e-06	0.3787	-0.83455
WDR75	-0.834734	0.351403
WDR75	rs10755002	2	189777421	cis	2.44952e-06	0.4615	-0.834734
FAM118A	-0.834842	0.351555
FAM118A	rs1022476	22	44200379	cis	6.04451e-13	0.1692	-0.834842
GP6	-0.83492	0.351661
GP6	rs1059211	19	60251552	cis	6.88537e-06	0.4564	-0.83492
AQP11	-0.835252	0.352178
AQP11	rs10899397	11	77038673	cis	9.30254e-06	0.6359	-0.835252
ENSG00000249898	-0.835354	0.352374
ENSG00000249898	rs10092065	8	6515018	cis	2.02534e-06	0.6713	-0.835354
ATAD3C	-0.835773	0.352971
ATAD3C	rs1153105	1	1404962	cis	1.9148e-06	0.6721	-0.835773
SUPT4H1	-0.83585	0.353051
SUPT4H1	rs11079348	17	53793623	cis	1.73003e-06	0.1749	-0.83585
ENSG00000255050	-0.83603	0.35331
ENSG00000255050	rs10282929	8	144752920	cis	4.13414e-16	0.04508	-0.83603
ITGAD	-0.83724	0.355403
ITGAD	rs1140195	16	31301680	cis	3.58841e-06	0.1406	-0.83724
ADHFE1	-0.83753	0.355875
ADHFE1	rs10112574	8	67543822	cis	9.78584e-09	0.05007	-0.83753
GSDMD	-0.837632	0.356027
GSDMD	rs10103541	8	144680700	cis	6.70591e-06	0.9169	-0.837632
ZNF192P1	-0.838192	0.357016
ZNF192P1	rs1150707	6	28305584	cis	2.3441e-07	0.02099	-0.838192
ENSG00000260855	-0.838263	0.35714
ENSG00000260855	rs11584835	1	245039717	cis	7.85802e-06	0.9514	-0.838263
ZNF717	-0.838315	0.357238
ZNF717	rs11128446	3	75631852	cis	8.32358e-06	0.9919	-0.838315
RLBP1	-0.839011	0.358699
RLBP1	rs1009659	15	87528442	cis	8.63461e-06	0.8918	-0.839011
DNAJB14	-0.839214	0.359216
DNAJB14	rs10516459	4	101067975	cis	1.10647e-06	0.9386	-0.839214
ENSG00000260259	-0.839287	0.35943
ENSG00000260259	rs10775347	16	88442009	cis	9.82489e-06	0.6283	-0.839287
FAM149A	-0.839431	0.359902
FAM149A	rs10027488	4	187344843	cis	1.99535e-12	0.03351	-0.839431
DPY19L2	-0.839668	0.360321
DPY19L2	rs11175114	12	62354170	cis	1.56151e-06	0.425	-0.839668
ENSG00000229413	-0.839746	0.360499
ENSG00000229413	rs1043550	7	128196461	cis	2.62448e-06	0.4861	-0.839746
LONP1	-0.840026	0.361336
LONP1	rs10413286	19	5546354	cis	2.63121e-06	0.9785	-0.840026
FAM86B3P	-0.840034	0.361354
FAM86B3P	rs10104303	8	8871938	cis	9.76881e-06	0.5244	-0.840034
ZNF577	-0.840802	0.362655
ZNF577	rs10402727	19	57062191	cis	6.53554e-06	0.8957	-0.840802
AGAP6	-0.840985	0.362878
AGAP6	rs10508917	10	50706976	cis	2.46296e-06	0.2215	-0.840985
CCBE1	-0.84111	0.362967
CCBE1	rs10469134	18	55640543	cis	2.06117e-06	0.1989	-0.84111
ENSG00000248161	-0.841225	0.363082
ENSG00000248161	rs10516493	4	103503667	cis	3.12725e-06	0.3274	-0.841225
TAPBP	-0.842029	0.364178
TAPBP	rs1061783	6	33390606	cis	2.49699e-06	0.1285	-0.842029
ENSG00000247796	-0.842178	0.364552
ENSG00000247796	rs10940291	5	52445016	cis	1.99923e-08	0.0515	-0.842178
MED17	-0.842422	0.365122
MED17	rs11020522	11	93178698	cis	2.58799e-06	0.9121	-0.842422
ENSG00000248738	-0.842793	0.365951
ENSG00000248738	rs11135681	8	22759278	cis	6.42098e-06	0.2441	-0.842793
SULT1A1	-0.842804	0.365978
SULT1A1	rs10499	16	28823028	cis	7.20992e-06	0.2952	-0.842804
PYROXD1	-0.84295	0.366405
PYROXD1	rs10770808	12	21472713	cis	9.44159e-06	0.878	-0.84295
HLA-C	-0.843008	0.366521
HLA-C	rs1042141	6	31191445	cis	2.54239e-06	0.1941	-0.843008
ASCC1	-0.843053	0.366664
ASCC1	rs11000174	10	73535137	cis	2.91094e-06	0.5293	-0.843053
FAM182A	-0.84401	0.368597
FAM182A	rs1130694	20	25224297	cis	6.06299e-06	0.559	-0.84401
WDR65	-0.844017	0.368606
WDR65	rs1010621	1	43409279	cis	6.30971e-06	0.1946	-0.844017
TRGC1	-0.844376	0.369345
TRGC1	rs1002839	7	38295922	cis	3.29053e-06	0.6616	-0.844376
ENSG00000225140	-0.844552	0.369915
ENSG00000225140	rs10904535	10	686237	cis	2.93394e-07	0.4567	-0.844552
ENSG00000272668	-0.84489	0.370521
ENSG00000272668	rs10752631	1	158128777	cis	6.76238e-06	0.6421	-0.84489
NARS2	-0.845676	0.371991
NARS2	rs1055250	11	77603356	cis	9.21327e-06	0.5424	-0.845676
ENSG00000246982	-0.845774	0.372249
ENSG00000246982	rs10447375	6	36223466	cis	8.27481e-06	0.5814	-0.845774
ENSG00000232710	-0.845785	0.372267
ENSG00000232710	rs1058167	22	40867973	cis	4.93038e-12	0.03546	-0.845785
ADCY10P1	-0.845841	0.372347
ADCY10P1	rs10456499	6	41191330	cis	9.24448e-06	0.8153	-0.845841
GPSM1	-0.846091	0.372793
GPSM1	rs10781496	9	138380907	cis	3.33409e-06	0.2777	-0.846091
F2RL2	-0.846108	0.372811
F2RL2	rs10077289	5	75933653	cis	2.49128e-06	0.2893	-0.846108
MRPL37	-0.846135	0.372864
MRPL37	rs10888841	1	54459653	cis	5.09931e-06	0.5611	-0.846135
TNFRSF18	-0.846178	0.372918
TNFRSF18	rs11260554	1	1119535	cis	6.87218e-10	0.1236	-0.846178
NDUFA3	-0.846241	0.373069
NDUFA3	rs11556769	19	59319727	cis	8.26985e-07	0.4201	-0.846241
C14orf23	-0.846707	0.37404
C14orf23	rs10483341	14	28285144	cis	2.514e-06	0.7335	-0.846707
GRK4	-0.847094	0.37478
GRK4	rs10026792	4	2831988	cis	8.87684e-06	0.3662	-0.847094
ZCCHC11	-0.847366	0.375341
ZCCHC11	rs11205975	1	52813556	cis	5.22407e-07	0.997	-0.847366
ENSG00000259775	-0.847506	0.375599
ENSG00000259775	rs10130866	14	102863413	cis	4.96459e-06	0.5756	-0.847506
TMEM216	-0.848374	0.377185
TMEM216	rs11230701	11	60982974	cis	2.04124e-06	0.9346	-0.848374
ABCC8	-0.84842	0.377283
ABCC8	rs10400389	11	17448147	cis	9.40321e-06	0.4096	-0.84842
ZNF454	-0.848512	0.377746
ZNF454	rs10060764	5	178302279	cis	4.92612e-06	0.8061	-0.848512
ZNF528	-0.848537	0.377915
ZNF528	rs10406795	19	57605229	cis	8.59995e-08	0.5595	-0.848537
DPYSL4	-0.848551	0.377942
DPYSL4	rs11592988	10	133864643	cis	5.7269e-06	0.3519	-0.848551
PEBP4	-0.848622	0.378111
PEBP4	rs10216634	8	22832741	cis	1.16057e-10	0.09622	-0.848622
HMGCL	-0.848897	0.378806
HMGCL	rs10917414	1	23899805	cis	1.50861e-06	0.02204	-0.848897
TMEM199	-0.848968	0.378949
TMEM199	rs11080055	17	23673851	cis	5.84228e-06	0.4835	-0.848968
DFNA5	-0.848984	0.379047
DFNA5	rs1053962	7	24669823	cis	5.93412e-06	0.4274	-0.848984
FAM71F1	-0.849283	0.379546
FAM71F1	rs10488627	7	128140070	cis	9.43603e-06	0.5601	-0.849283
TPTE2P5	-0.850543	0.381782
TPTE2P5	rs1056824	13	40404884	cis	3.09476e-06	0.5793	-0.850543
KHNYN	-0.851658	0.384009
KHNYN	rs10140401	14	23958340	cis	1.88248e-06	0.7503	-0.851658
ENSG00000234719	-0.851682	0.384107
ENSG00000234719	rs11570139	16	11966539	cis	6.88286e-06	0.5699	-0.851682
ENSG00000260711	-0.851943	0.38433
ENSG00000260711	rs11160029	14	91389532	cis	6.63638e-06	0.8691	-0.851943
IFI27L1	-0.852323	0.385078
IFI27L1	rs10873447	14	93642502	cis	6.9746e-06	0.9993	-0.852323
RBFA	-0.852414	0.385185
RBFA	rs11081573	18	75800881	cis	2.22579e-06	0.3364	-0.852414
FAM163A	-0.8527	0.385675
FAM163A	rs11580185	1	178000532	cis	1.59504e-06	0.06501	-0.8527
HLCS	-0.852729	0.385782
HLCS	rs1005404	21	37288281	cis	2.14984e-06	0.2538	-0.852729
ARFIP1	-0.852729	0.385782
ARFIP1	rs1110956	4	154085380	cis	8.41656e-06	0.6023	-0.852729
ZFP69	-0.85287	0.386076
ZFP69	rs10489164	1	40783727	cis	5.09425e-07	0.1324	-0.85287
CCDC57	-0.853135	0.386414
CCDC57	rs1140616	17	77632770	cis	3.38564e-06	0.02919	-0.853135
WDR73	-0.853148	0.386441
WDR73	rs1057946	15	82983790	cis	8.21256e-06	0.3123	-0.853148
NSA2	-0.853242	0.386601
NSA2	rs10515199	5	74135390	cis	3.97771e-37	0.2717	-0.853242
GCC2	-0.853498	0.387118
GCC2	rs10188434	2	108554588	cis	3.42138e-06	0.961	-0.853498
CAMK2B	-0.853748	0.387679
CAMK2B	rs10278336	7	44211888	cis	2.39266e-06	0.8175	-0.853748
ENSG00000227921	-0.854422	0.388971
ENSG00000227921	rs10974148	9	39107503	cis	5.12773e-06	0.7436	-0.854422
OXCT2P1	-0.854515	0.389114
OXCT2P1	rs11206430	1	39847954	cis	2.30997e-06	0.5844	-0.854515
PGM2	-0.854971	0.389978
PGM2	rs1030349	4	37504194	cis	4.29846e-06	0.1514	-0.854971
KLHL36	-0.855145	0.390254
KLHL36	rs11149673	16	83259598	cis	2.3481e-06	0.5961	-0.855145
ENSG00000271553	-0.855347	0.39078
ENSG00000271553	rs10251597	7	127990951	cis	6.08509e-06	0.211	-0.855347
EXT2	-0.855737	0.391555
EXT2	rs10838231	11	44069549	cis	2.28172e-06	0.7271	-0.855737
ENSG00000273230	-0.856216	0.392312
ENSG00000273230	rs10807961	7	1489375	cis	2.33378e-06	0.2855	-0.856216
MRVI1	-0.856481	0.392535
MRVI1	rs11042916	11	10661737	cis	2.73046e-06	0.09184	-0.856481
ZNF391	-0.856499	0.392543
ZNF391	rs10946916	6	27485822	cis	8.37444e-06	0.1989	-0.856499
ENSG00000253753	-0.85732	0.394067
ENSG00000253753	rs11543967	8	143736437	cis	3.14132e-06	0.08207	-0.85732
NAPRT1	-0.857453	0.394307
NAPRT1	rs10282929	8	144752920	cis	9.21357e-32	0.04508	-0.857453
GSTM2	-0.857611	0.394619
GSTM2	rs10776699	1	110064609	cis	2.64274e-06	0.5061	-0.857611
DHODH	-0.857646	0.394664
DHODH	rs1050362	16	70688316	cis	7.1027e-06	0.1599	-0.857646
ENSG00000272277	-0.857682	0.394753
ENSG00000272277	rs11242820	6	3000751	cis	3.25282e-07	0.04193	-0.857682
MESDC2	-0.858046	0.395724
MESDC2	rs10220834	15	79015080	cis	2.01748e-06	0.8674	-0.858046
NMRK1	-0.858114	0.395795
NMRK1	rs11144228	9	76905965	cis	5.23329e-06	0.8161	-0.858114
PAXIP1-AS2	-0.85838	0.396151
PAXIP1-AS2	rs10249191	7	154362053	cis	5.06229e-06	0.2401	-0.85838
CICP14	-0.858493	0.396267
CICP14	rs10954210	7	128151219	cis	9.85184e-06	0.5978	-0.858493
WDR5B	-0.85875	0.396668
WDR5B	rs10934586	3	123549030	cis	8.2415e-06	0.8021	-0.85875
HIST2H2BA	-0.8588	0.396784
HIST2H2BA	rs11249431	1	120987726	cis	2.26696e-06	0.8522	-0.8588
GTF2H1	-0.859108	0.397265
GTF2H1	rs10832920	11	18298445	cis	8.2792e-06	0.2317	-0.859108
ANKRD65	-0.859125	0.397283
ANKRD65	rs11260584	1	1229202	cis	5.39472e-07	0.8151	-0.859125
SCAP	-0.859694	0.398423
SCAP	rs11130114	3	47129655	cis	7.15608e-06	0.9822	-0.859694
GSTP1	-0.859768	0.398646
GSTP1	rs10274	11	66959402	cis	4.76388e-06	0.7956	-0.859768
WDR27	-0.859811	0.398913
WDR27	rs1078211	6	169943225	cis	9.83222e-06	0.427	-0.859811
ENSG00000238287	-0.859879	0.399171
ENSG00000238287	rs11208254	1	40732093	cis	5.62813e-10	0.04284	-0.859879
EIF2B3	-0.859969	0.399359
EIF2B3	rs11211044	1	45091339	cis	2.43519e-06	0.8125	-0.859969
MXD3	-0.860147	0.399688
MXD3	rs10037110	5	176590672	cis	3.00164e-06	0.06356	-0.860147
PDCL3P4	-0.860231	0.399777
PDCL3P4	rs10936715	3	102828655	cis	3.78122e-06	0.3141	-0.860231
FKRP	-0.86055	0.400499
FKRP	rs10413222	19	51892458	cis	4.43719e-06	0.902	-0.86055
MCOLN3	-0.860598	0.400686
MCOLN3	rs11161514	1	85278285	cis	7.35873e-06	0.6016	-0.860598
ZMIZ1-AS1	-0.860811	0.401176
ZMIZ1-AS1	rs1149727	10	80478916	cis	7.70095e-06	0.8358	-0.860811
IFT88	-0.860962	0.401399
IFT88	rs10507294	13	20113804	cis	2.55401e-06	0.2755	-0.860962
CENPP	-0.8616	0.402405
CENPP	rs1053441	9	94187661	cis	9.17125e-06	0.03782	-0.8616
ENSG00000219392	-0.861897	0.402895
ENSG00000219392	rs1150709	6	28315342	cis	9.91144e-06	0.02657	-0.861897
TNKS2-AS1	-0.862162	0.403465
TNKS2-AS1	rs10736066	10	93639467	cis	2.1321e-06	0.04242	-0.862162
ENSG00000268707	-0.862304	0.403751
ENSG00000268707	rs10760594	9	131004702	cis	7.29527e-06	0.9676	-0.862304
ENSG00000270237	-0.862476	0.404098
ENSG00000270237	rs10077062	5	137421597	cis	1.89269e-06	0.6839	-0.862476
IGFBP7	-0.862495	0.404134
IGFBP7	rs11573051	4	57637596	cis	4.39504e-06	0.7285	-0.862495
QRSL1	-0.862761	0.404615
QRSL1	rs1026622	6	107159018	cis	8.84101e-06	0.322	-0.862761
MPI	-0.863258	0.40539
MPI	rs11072508	15	72849450	cis	8.62317e-06	0.2749	-0.863258
LATS1	-0.863439	0.405666
LATS1	rs10782312	6	149985498	cis	6.45208e-06	0.1023	-0.863439
WDR96	-0.863656	0.406049
WDR96	rs1147610	10	105931157	cis	3.07633e-06	0.3638	-0.863656
DGCR5	-0.863698	0.406227
DGCR5	rs11089247	22	17350915	cis	2.21103e-06	0.6899	-0.863698
TNN	-0.863713	0.406298
TNN	rs10489330	1	173251508	cis	4.06891e-06	0.8495	-0.863713
PIGQ	-0.863848	0.406655
PIGQ	rs1018804	16	677794	cis	7.21706e-06	0.477	-0.863848
ENSG00000254352	-0.863883	0.406708
ENSG00000254352	rs10093127	8	79761659	cis	3.27477e-06	0.205	-0.863883
SLC9A3	-0.864074	0.407038
SLC9A3	rs1114665	5	505247	cis	4.26089e-06	0.6029	-0.864074
VCL	-0.864492	0.408151
VCL	rs10740420	10	75589696	cis	5.46877e-06	0.6527	-0.864492
RQCD1	-0.864666	0.408784
RQCD1	rs1078803	2	219314782	cis	4.93242e-06	0.5926	-0.864666
PDLIM2	-0.864744	0.409051
PDLIM2	rs10099846	8	22590123	cis	8.36943e-06	0.3117	-0.864744
ENSG00000225398	-0.86479	0.409114
ENSG00000225398	rs10938	2	114188402	cis	6.90179e-06	0.7192	-0.86479
ENSG00000267244	-0.86482	0.409185
ENSG00000267244	rs10422439	19	1788061	cis	1.49435e-06	0.09791	-0.86482
ENSG00000225177	-0.864848	0.409256
ENSG00000225177	rs11155001	6	139148889	cis	7.93158e-06	0.8167	-0.864848
LDHC	-0.864929	0.409363
LDHC	rs10766473	11	18358107	cis	6.3371e-06	0.4	-0.864929
ENSG00000212694	-0.86494	0.409381
ENSG00000212694	rs10840641	12	120950214	cis	5.08291e-06	0.117	-0.86494
ENSG00000259865	-0.864999	0.409461
ENSG00000259865	rs10754538	1	245419244	cis	6.64127e-06	0.1459	-0.864999
ARV1	-0.865324	0.409853
ARV1	rs10864645	1	229182510	cis	6.77456e-06	0.3384	-0.865324
CRHR2	-0.865418	0.410031
CRHR2	rs10237725	7	30525141	cis	4.89431e-06	0.8224	-0.865418
SERHL	-0.866492	0.411563
SERHL	rs1043606	22	41311622	cis	2.86014e-06	0.9081	-0.866492
DLG5	-0.866603	0.411742
DLG5	rs11002316	10	79287517	cis	4.65686e-10	0.02817	-0.866603
METTL18	-0.866956	0.412169
METTL18	rs10919207	1	167889603	cis	9.7079e-06	0.6715	-0.866956
ENSG00000254531	-0.866957	0.412178
ENSG00000254531	rs10433982	4	102502921	cis	6.13478e-06	0.5179	-0.866957
PACRG	-0.867164	0.412606
PACRG	rs1012424	6	162914742	cis	2.13103e-06	0.7236	-0.867164
IL1RL1	-0.867876	0.413987
IL1RL1	rs10169192	2	102438643	cis	8.52685e-06	0.1953	-0.867876
RBM26-AS1	-0.868588	0.415073
RBM26-AS1	rs1023293	13	78952421	cis	5.1489e-17	0.3187	-0.868588
TAF1C	-0.868818	0.415439
TAF1C	rs1056616	16	82769219	cis	4.61168e-06	0.3326	-0.868818
COG8	-0.86896	0.415831
COG8	rs1127231	16	67912464	cis	7.43179e-06	0.8728	-0.86896
CDIP1	-0.869032	0.415982
CDIP1	rs11076831	16	4400134	cis	5.18642e-06	0.6251	-0.869032
ENSG00000268496	-0.869078	0.416098
ENSG00000268496	rs10406453	19	59666130	cis	7.79201e-06	0.1819	-0.869078
OSTM1	-0.869501	0.416766
OSTM1	rs1123255	6	108503903	cis	3.12248e-06	0.7359	-0.869501
[truncated: 2,536 more rows]

## Sheet: Brain nucleus accumbens
No. eqtlSNPs = 68421	No. gwasSNPs = 295109	No. commonSNPs = 8083							1 PVRIG poliovirus receptor related immunoglobulin domain containing
cisExprPrior = 0.001
transExprPrior = 5e-05									p-value for this Gene: 5.72e-06
phenoPrior = 0.001									LBF for this Gene: 7.39
condPrior = 1									Number of eSNP blocks tested: 1
PVRIG	7.39309	5.71755e-06							SNP	Proximity	Location	eQTL pval	GWAS pval	LBF	Nearby Genes	Nearby TF
PVRIG	rs1061230	7	99645201	cis	1.81514e-08	3.5e-06	7.39309		rs1061230	cis	chr7:99645201	1.82e-08	3.50e-06	7.39	STAG3, GPC2, more...	No
KAT8	7.27422	5.71755e-06							This gene is not listed in the GWAS Catalog.
KAT8	rs10871454	16	30955580	cis	3.75243e-06	1.46e-06	7.27422
									2 KAT8 K(lysine) acetyltransferase 8
PRSS36	7.13144	5.71755e-06
PRSS36	rs1060506	16	31040950	cis	8.59594e-14	1.18e-05	7.13144		p-value for this Gene: 5.72e-06
									LBF for this Gene: 7.27
STAG3	6.73102	1.14351e-05							Number of eSNP blocks tested: 1
STAG3	rs1138417	7	99645082	cis	1.24464e-11	3.38e-06	6.73102
									SNP	Proximity	Location	eQTL pval	GWAS pval	LBF	Nearby Genes	Nearby TF
ENSG00000234327	6.26066	2.28702e-05							rs10871454	cis	chr16:30955580	3.75e-06	1.46e-06	7.27	STX1B, PRSS53, more...	Yes
ENSG00000234327	rs1047966	17	4939931	cis	1.05524e-06	3.21e-05	6.26066
									This gene is not listed in the GWAS Catalog.
ENSG00000232995	5.87605	3.43053e-05
ENSG00000232995	rs10799904	1	161485615	cis	3.70967e-06	4.18e-05	5.87605		3 PRSS36 protease, serine, 36
SIGLEC11	5.75532	5.71755e-05							p-value for this Gene: 5.72e-06
SIGLEC11	rs10405621	19	55147163	cis	3.18663e-06	9.35e-05	5.75532		LBF for this Gene: 7.13
									Number of eSNP blocks tested: 1
ENSG00000250490	5.34176	8.00457e-05
ENSG00000250490	rs11134158	5	6436318	cis	3.91644e-08	0.0001642	5.34176		SNP	Proximity	Location	eQTL pval	GWAS pval	LBF	Nearby Genes	Nearby TF
									rs1060506	cis	chr16:31040950	8.60e-14	1.18e-05	7.13	KAT8, PRSS53, more...	Yes
CEBPZ-AS1	4.89361	0.000137221
CEBPZ-AS1	rs11124575	2	37353939	cis	6.3631e-06	8.37e-05	4.89361		This gene is not listed in the GWAS Catalog.
ENSG00000261037	4.63759	0.000194397							4 STAG3 stromal antigen 3
ENSG00000261037	rs11134158	5	6436318	cis	2.52188e-07	0.0001642	4.63759
									p-value for this Gene: 1.14e-05
NUDT2	3.54301	0.000663236							LBF for this Gene: 6.73
NUDT2	rs10814087	9	34255763	cis	6.31975e-12	0.0006469	3.54301		Number of eSNP blocks tested: 1
AP4M1	3.53471	0.000674671							SNP	Proximity	Location	eQTL pval	GWAS pval	LBF	Nearby Genes	Nearby TF
AP4M1	rs10281368	7	99493833	cis	8.68471e-07	0.0003939	3.53471		rs1138417	cis	chr7:99645082	1.24e-11	3.38e-06	6.73	STAG3, GPC2, more...	No
CYP2D7P	3.32628	0.000789022							This gene is not listed in the GWAS Catalog.
CYP2D7P	rs1033460	22	40949252	cis	9.91168e-11	0.0007344	3.32628
									5 ENSG00000234327 Name not Found in HUGO
LRRC48	3.1232	0.00110921
LRRC48	rs11078408	17	17816736	cis	6.24863e-06	0.0009781	3.1232		p-value for this Gene: 2.29e-05
									LBF for this Gene: 6.26
LRRC39	3.08402	0.00114351							Number of eSNP blocks tested: 1
LRRC39	rs11166409	1	100413999	cis	8.34758e-06	0.001436	3.08402
									SNP	Proximity	Location	eQTL pval	GWAS pval	LBF	Nearby Genes	Nearby TF
HLA-DQB1	2.95583	0.00134934							rs1047966	cis	chr17:4939931	1.06e-06	3.21e-05	6.26	ZNF232-AS1, ZNF232,	Yes
HLA-DQB1	rs1063355	6	32735692	cis	2.01957e-21	0.0009084	2.95583
									This gene is not listed in the GWAS Catalog.
HLA-DQA2	2.95583	0.00134934
HLA-DQA2	rs1063355	6	32735692	cis	1.09732e-15	0.0009084	2.95583		6 ENSG00000232995 Name not Found in HUGO
HLA-DQB2	2.95583	0.00134934							p-value for this Gene: 3.43e-05
HLA-DQB2	rs1063355	6	32735692	cis	3.90845e-14	0.0009084	2.95583		LBF for this Gene: 5.88
									Number of eSNP blocks tested: 1
HLA-DQB1-AS1	2.95175	0.00134934
HLA-DQB1-AS1	rs1063355	6	32735692	cis	6.32026e-08	0.0009084	2.95175		SNP	Proximity	Location	eQTL pval	GWAS pval	LBF	Nearby Genes	Nearby TF
									rs10799904	cis	chr1:161485615	3.71e-06	4.18e-05	5.88	RGS5, RGS5-AS1	No
HLA-DRB6	2.94968	0.00134934
HLA-DRB6	rs1063355	6	32735692	cis	9.91834e-08	0.0009084	2.94968		This gene is not listed in the GWAS Catalog.
C4orf32	2.76546	0.00170383							7 SIGLEC11 sialic acid binding Ig-like lectin 11
C4orf32	rs10212874	4	113325735	cis	6.08768e-06	0.0007457	2.76546
									p-value for this Gene: 5.72e-05
CYP2D6	2.23895	0.00281304							LBF for this Gene: 5.76
CYP2D6	rs1033460	22	40949252	cis	2.7776e-06	0.0007344	2.23895		Number of eSNP blocks tested: 1
ZNF252P	2.02904	0.00333905							SNP	Proximity	Location	eQTL pval	GWAS pval	LBF	Nearby Genes	Nearby TF
ZNF252P	rs10097168	8	146165261	cis	1.23339e-07	0.007473	2.02904		rs10405621	cis	chr19:55147163	3.19e-06	9.35e-05	5.76	MIR4751, NUP62, more...	Yes
PTCHD3P1	1.76828	0.00432247							This gene is not listed in the GWAS Catalog.
PTCHD3P1	rs1053636	10	29797825	cis	1.71312e-07	0.0008353	1.76828
									8 ENSG00000250490 Name not Found in HUGO
ACTR3C	1.76112	0.00434534
ACTR3C	rs10282601	7	149618876	cis	1.24771e-07	0.01088	1.76112		p-value for this Gene: 8.00e-05
									LBF for this Gene: 5.34
C5orf55	1.68242	0.00468839							Number of eSNP blocks tested: 1
C5orf55	rs10078	5	491102	cis	3.34434e-09	0.003909	1.68242
									SNP	Proximity	Location	eQTL pval	GWAS pval	LBF	Nearby Genes	Nearby TF
EPHX2	1.62487	0.0049514							rs11134158	cis	chr5:6436318	3.92e-08	1.64e-04	5.34	MED10, LINC02145	No
EPHX2	rs10503812	8	27444116	cis	1.10844e-06	0.003199	1.62487
									This gene is not listed in the GWAS Catalog.
NBPF10	1.60088	0.00510006
NBPF10	rs1109216	1	144250021	cis	7.08801e-06	0.002241	1.60088		9 CEBPZ-AS1 Name not Found in HUGO
ENSG00000237640	1.5976	0.00510006							p-value for this Gene: 1.37e-04
ENSG00000237640	rs1121592	7	99361567	cis	1.03881e-06	0.002359	1.5976		LBF for this Gene: 4.89
									Number of eSNP blocks tested: 1
CCDC154	1.43025	0.00616352
CCDC154	rs11248877	16	1403431	cis	5.44189e-07	0.005487	1.43025		SNP	Proximity	Location	eQTL pval	GWAS pval	LBF	Nearby Genes	Nearby TF
									rs11124575	cis	chr2:37353939	6.36e-06	8.37e-05	4.89	CEBPZ, NDUFAF7, more...	Yes
CPNE1	1.36341	0.00658662
CPNE1	rs10485510	20	33908578	cis	6.36771e-13	0.01287	1.36341		This gene is not listed in the GWAS Catalog.
PEAK1	1.3614	0.00658662							10 ENSG00000261037 Name not Found in HUGO
PEAK1	rs10519158	15	75199512	cis	2.10037e-09	0.00257	1.3614
									p-value for this Gene: 1.94e-04
CSGALNACT2	1.34827	0.00666667							LBF for this Gene: 4.64
CSGALNACT2	rs11528481	10	43057773	cis	1.1652e-19	0.008837	1.34827		Number of eSNP blocks tested: 1
CHSY3	1.2533	0.0072956							SNP	Proximity	Location	eQTL pval	GWAS pval	LBF	Nearby Genes	Nearby TF
CHSY3	rs10069615	5	129107677	cis	2.0099e-06	0.01439	1.2533		rs11134158	cis	chr5:6436318	2.52e-07	1.64e-04	4.64	MED10, LINC02145	No
ENSG00000259251	1.24369	0.00737564							This gene is not listed in the GWAS Catalog.
ENSG00000259251	rs1052306	15	59936337	cis	5.40522e-08	0.01466	1.24369
									11 NUDT2 nudix (nucleoside diphosphate linked moiety X)-type motif 2
DNA2	1.16119	0.00793596
DNA2	rs10998103	10	69813377	cis	4.82875e-07	0.00328	1.16119		p-value for this Gene: 6.63e-04
									LBF for this Gene: 3.54
PIWIL2	1.09715	0.00850772							Number of eSNP blocks tested: 1
PIWIL2	rs11136002	8	22273027	cis	4.49579e-08	0.003307	1.09715
									SNP	Proximity	Location	eQTL pval	GWAS pval	LBF	Nearby Genes	Nearby TF
ATE1-AS1	1.03263	0.0090566							rs10814087	cis	chr9:34255763	6.32e-12	6.47e-04	3.54	KIF24, UBAP1	No
ATE1-AS1	rs10887040	10	123757286	cis	7.81404e-09	0.001351	1.03263
									This gene is not listed in the GWAS Catalog.
LDB3	1.02892	0.00912521
LDB3	rs10887630	10	88377554	cis	3.61034e-09	0.0138	1.02892		12 AP4M1 adaptor-related protein complex 4, mu 1 subunit
OPN4	0.963414	0.00961692							p-value for this Gene: 6.75e-04
OPN4	rs10887636	10	88400231	cis	6.53583e-08	0.01194	0.963414		LBF for this Gene: 3.53
									Number of eSNP blocks tested: 1
ENSG00000225342	0.875816	0.0104288
ENSG00000225342	rs11174338	12	38609908	cis	2.84671e-06	0.0135	0.875816		SNP	Proximity	Location	eQTL pval	GWAS pval	LBF	Nearby Genes	Nearby TF
									rs10281368	cis	chr7:99493833	8.68e-07	3.94e-04	3.53	MCM7, ZNF3, TAF6, more...	Yes
ATIC	0.86945	0.0104631
ATIC	rs10932606	2	215906619	cis	1.29882e-08	0.02398	0.86945		This gene is not listed in the GWAS Catalog.
ENSG00000224635	0.82946	0.0108748							13 CYP2D7P Name not Found in HUGO
ENSG00000224635	rs1119803	20	36459212	cis	2.37874e-15	0.01607	0.82946
									p-value for this Gene: 7.89e-04
ENSG00000232642	0.819224	0.0109777							LBF for this Gene: 3.33
ENSG00000232642	rs10173173	2	24268965	cis	1.24504e-07	0.003027	0.819224		Number of eSNP blocks tested: 1
SHISA4	0.819066	0.0109777							SNP	Proximity	Location	eQTL pval	GWAS pval	LBF	Nearby Genes	Nearby TF
SHISA4	rs11580908	1	200149822	cis	4.27133e-06	0.01194	0.819066		rs1033460	cis	chr22:40949252	9.91e-11	7.34e-04	3.33	TCF20, OGFRP1	Yes
BLVRA	0.731111	0.0120069							This gene is not listed in the GWAS Catalog.
BLVRA	rs1131372	7	43809948	cis	5.44339e-06	0.02569	0.731111
ENSG00000272463	0.728876	0.0120412
ENSG00000272463	rs11243111	6	669316	cis	4.06204e-08	0.02038	0.728876
RNU6-2	0.684842	0.0125672
RNU6-2	rs10408933	19	971083	cis	3.61995e-06	0.02186	0.684842
C15orf40	0.6549	0.0130932
C15orf40	rs11259960	15	81379707	cis	6.80403e-07	0.008919	0.6549
NKAIN1	0.565162	0.0139051
NKAIN1	rs10798827	1	31454899	cis	7.44913e-11	0.005001	0.565162
PNP	0.51627	0.0145226
PNP	rs1049564	14	20010446	cis	9.37414e-07	0.02415	0.51627
C17orf50	0.507845	0.0146712
C17orf50	rs10451309	17	31134823	cis	5.78396e-07	0.05007	0.507845
ENSG00000268340	0.506519	0.0146712
ENSG00000268340	rs10485510	20	33908578	cis	7.83948e-06	0.01287	0.506519
RPL36P4	0.494978	0.0147742
RPL36P4	rs10485510	20	33908578	cis	2.87215e-06	0.01287	0.494978
NT5CP2	0.481551	0.0148885
NT5CP2	rs1074501	14	73059612	cis	9.39525e-06	0.009949	0.481551
ERMAP	0.393916	0.0161921
ERMAP	rs11578685	1	43123409	cis	4.61621e-07	0.0302	0.393916
PHACTR4	0.392738	0.0162379
PHACTR4	rs11247811	1	28611417	cis	1.52038e-06	0.005128	0.392738
ZMYND12	0.384732	0.0163979
ZMYND12	rs10493108	1	42680689	cis	1.55851e-07	0.02748	0.384732
XKR9	0.315831	0.0176787
XKR9	rs10957534	8	72170857	cis	7.96759e-09	0.001273	0.315831
TRIM4	0.31212	0.0177244
TRIM4	rs1121592	7	99361567	cis	7.70247e-06	0.002359	0.31212
SNX32	0.281565	0.0184563
SNX32	rs11227332	11	65380315	cis	8.99841e-06	0.01511	0.281565
MCM6	0.210325	0.0201715
MCM6	rs10496737	2	136256553	cis	6.75727e-08	0.03428	0.210325
BCO2	0.204793	0.0202973
BCO2	rs11214120	11	111564925	cis	1.18717e-13	0.01201	0.204793
CECR1	0.201768	0.0203888
CECR1	rs1076106	22	16062294	cis	2.25326e-06	0.01148	0.201768
PHACTR1	0.191567	0.0206289
PHACTR1	rs1014820	6	13326765	cis	3.31833e-07	0.07391	0.191567
ENSG00000272750	0.168697	0.0213265
ENSG00000272750	rs1053316	1	220906461	cis	6.08423e-07	0.04671	0.168697
HADHB	0.151422	0.0218754
[truncated: 3,375 more rows]

## Sheet: Brain cerebellar hemisphere
No. eqtlSNPs = 95093	No. gwasSNPs = 295109	No. commonSNPs = 11540							1 BIN1 bridging integrator 1
[truncated: 5,201 more rows]

[truncated: 8 more sheets: Brain frontal cortex BA9, Brain putamen basal ganglia, Brain hippocampus, Brain anterior cingulate ganlia, Brain hypothalamus, Brain amygdala, Brain spinal cord cervical, Brain substantia nigra]
