# Supplementary material for: Mendelian randomization and transcriptomic analysis reveal an inverse causal relationship between Alzheimer’s disease and cancer
Source: J Transl Med. 2023 Aug 4;21:527. doi: 10.1186/s12967-023-04357-3 (PMC10403895; doi:10.1186/s12967-023-04357-3)
Supplement: Supplementary file 4 — Additional file 4: Table S4. Marker genes of stemness, immune, and apoptosis signatures or pathways. [file 12967_2023_4357_MOESM4_ESM.xlsx]

## Sheet: Table S4
Table S4. Marker genes of stemness, immune, and apoptosis signatures or pathways
Stemness	CD4+ regulatory T cells	CD8+ T cells	TILs	Apoptosis
DNMT3B	CTLA4	CD2	ITM2C	TNFSF10
PFAS	FOXP3	CD247	CD38	TNFRSF10A
XRCC5	GPR15	CD28	C1orf38	TNFRSF10B
HAUS6	IL32	CD3D	GLYR1	FASLG
TET1	IL4	CD3E	ICOS	FAS
IGF2BP1	IL5	CD3G	F5	FADD
PLAA		CD8A	TIGIT	TNF
TEX10		ICAM1	KLRD1	TNFRSF1A
MSH6		ITGAL	IRF4	TRADD
DLGAP5		ITGB2	PRKCQ	CFLAR
SKIV2L2		PTPRC	FCRL5	CASP8
SOHLH2		THY1	SIRPG	CASP10
RRAS2			LPXN	CASP6
PAICS			IL2RG	CASP3
CPSF3			CCL5	CASP7
LIN28B			LCK	BID
IPO5			TRAF3IP3	BAX
BMPR1A			CD86	BAK1
ZNF788			MAL	DIABLO
ASCC3			LILRB1	SEPTIN4
FANCB			DOK2	HTRA2
HMGA2			CD6	CYCS
TRIM24			PAG1	APAF1
ORC1			LAX1	CASP9
HDAC2			PLEK	PRF1
HESX1			PIK3CD	GZMB
INHBE			SLAMF1	TUBA1B
MIS18A			XCL1	TUBA4A
DCUN1D5			GPR171	TUBA3C
MRPL3			XCL2	TUBA1A
CENPH			TBX21	TUBA1C
MYCN			CD2	TUBA8
HAUS1			CD53	TUBA3E
GDF3			KLHL6	TUBA3D
TBCE			SLAMF6	TUBAL3
RIOK2			CD40	MCL1
BCKDHB			SIT1	ACTG1
RAD1			TNFRSF4	ACTB
NREP			CD79A	SPTA1
ADH5			CD247	SPTAN1
PLRG1			LCP2	LMNA
ROR1			CD3D	LMNB1
RAB3B			CD27	LMNB2
DIAPH3			SH2D1A	PARP1
GNL2			FYB	PARP2
FGF2			ARHGAP30	PARP3
NMNAT2			ACAP1	PARP4
KIF20A			CST7	DFFA
CENPI			CD3G	DFFB
DDX1			IL2RB	ENDOG
XXYLT1			CD3E	AIFM1
GPR176			FCRL3	ERN1
BBS9			CORO1A	TRAF2
C14orf166			ITK	ITPR1
BOD1			TCL1A	ITPR2
CDC123			CYBB	ITPR3
SNRPD3			CSF2RB	CAPN1
FAM118B			IKZF1	CAPN2
DPH3			NCF4	CASP12
EIF2B3			DOCK2	EIF2AK3
RPF2			CCR2	EIF2S1
APLP1			PTPRC	ATF4
DACT1			PLAC8	DDIT3
PDHB			NCKAP1L	CTSB
C14orf119			IL7R	CTSC
DTD1			SEPT6	CTSD
SAMM50			CD28	CTSF
CCL26			STAT4	CTSH
MED20			CD8A	CTSK
UTP6			LY9	CTSL
RARS2			CD48	CTSO
ARMCX2			HCST	CTSS
RARS			PTPRCAP	CTSV
MTHFD2			SASH3	CTSW
DHX15			ARHGAP25	CTSZ
HTR7			LAT	BIRC2
MTHFD1L			TRAT1	BIRC3
ARMC9			IL10RA	XIAP
XPOT			PAX5	BIRC5
IARS			CCR7	BCL2L11
HDX			DOCK11	BCL2L1
ACTRT3			PARVG	BCL2
ERCC2			SPNS1	DAXX
TBC1D16			CD52	RIPK1
GARS			HCLS1	DAB2IP
KIF7			ARHGAP9	MAP3K5
UBE2K			GIMAP6	MAPK8
SLC25A3			PRKCB	MAPK10
ICMT			MS4A1	MAPK9
UGGT2			GPR18	BAD
ATP11C			TBC1D10C	JUN
SLC24A1			GVIN1	FOS
EIF2AK4			P2RY8	TP53
GPX8			EVI2B	HRK
ALX1			VAMP5	MAP3K14
OSTC			KLRK1	CHUK
TRPC4			SELL	IKBKB
HAS2			MPEG1	IKBKG
FZD2			MS4A6A	NFKBIA
TRNT1			ARHGAP15	NFKB1
MMADHC			MFNG	RELA
SNX8			GZMK	PTPN13
CDH6			SELPLG	GADD45A
HAT1			TARP	GADD45B
SEC11A			GIMAP7	GADD45G
DIMT1			FAM65B	TRAF1
TM2D2			INPP5D	BCL2A1
FST			ITGA4	ATM
GBE1			MGC29506	PIDD1
			GPSM3	TP53AIP1
			STK10	BBC3
			CLEC2D	PMAIP1
			IL16	CASP2
			NLRC3	NGF
			GIMAP5	NTRK1
			GIMAP4	IL3
			IFFO1	IL3RA
			CFH	CSF2RB
			PVRIG	PIK3CA
			CFHR1	PIK3CD
				PIK3CB
				PIK3R1
				PIK3R2
				PIK3R3
				PDPK1
				AKT1
				AKT2
				AKT3
				HRAS
				KRAS
				NRAS
				RAF1
				MAP2K1
				MAP2K2
				MAPK1
				MAPK3
